# Supplementary material for: Integrated genomic and transcriptomic Insights into methanol tolerance mechanisms in Methylobacterium extorquens AM1, identifying key targets for strain engineering
Source: J Biol Eng. 2025 Dec 8;20:2. doi: 10.1186/s13036-025-00557-1 (PMC12797532; doi:10.1186/s13036-025-00557-1)
Supplement: Supplementary file 2 — Supplementary Material 2. [file 13036_2025_557_MOESM2_ESM.xlsx]

## Sheet: contents
Supplementary Table tabs	Contents
Table S1	Oligonucleotides used in this study.
Table S2	Metabolites and their roles in methionine biosynthesis and central carbon metabolism.
Table S3	Boundary conditions and resulting exchange fluxes from the GEM simulation.
Table S4	Growth performance of metY allelic exchange transformants under methionine-depleted conditions.
Table S5	Growth performance of metY allelic exchange transformants under methionine-supplemented conditions.
Table S6	Common differentially expressed genes (DEGs) and their functional and metabolic roles under methanol stress.

## Sheet: Table S1
Table S1. Oligonucleotides used in this study.
'oligonucleotide' refers to the name assigned to each primer.
'Sequence (5′ to 3′)' provides the nucleotide sequence of each primer in the 5' to 3' direction.
'Purpose' describes the specific experimental application for which the primer was designed.
Oligonucleotide	Sequences (5′ to 3′)	Purpose
Construction of recombinant plasmids
pQSAK_linear_F	CTAGAATCGGCATTTTCTTTTGCG	For linearlization of pQSAK and pQSAK-tet plasmids
pQSAK_linear_R	TCGAGGTGAAGACGAAAGGGC
kKO_up_F	ccctttcgtcttcacctcgaGGTGACATACATCGCCTCCC	For amplification of the upstream sequence of the kefB gene
kKO_up_R	tatgcatccaATGCCGAGCCGAATGCCT
kKO_down_F	tcgataccgcCATGAAAGCCCGTTGCCTCG	For amplification of the downstream sequence of the kefB gene
kKO_down_R	aaagaaaatgccgattctagTTGTGGACGATCTCGTGGCG
kKO_loxP_F	ggctcggcatTGGATGCATATGGCGGCC	For amplification of the loxP-kanamycin resistance cassette
kKO_loxP_R	ggctttcatgGCGGTATCGATAAGCTGGATCC
SNP_mT1_F	gtttttctaaTAGCTCACCCAATCGACGTTG	For amplification of SNP sequences in the metY gene (from strain Am01)
SNP_mT1_R	aaaagaaaatgccgattctaTTCCTTCTCCGTGAGCTTGC
SNP_mT2_F	gtttttctaaTATCTCGGCGTCAATTTCGGG	For amplification of SNP sequences in the metY gene (from strain Am02)
SNP_mT2_R	aaaagaaaatgccgattctaGCTCGATCAACCAGTTCAATCA
frg_incl_kanR_F	ccctttcgtcttcacctcgaGTGTCTCAAAATCTCTGATGTTAC	For amplification of the kanamycin resistance sequences
incl_kanR_mT1_R	gggtgagctaTTAGAAAAACTCATCGAGCATCAA
incl_kanR_mT2_R	cgccgagataTTAGAAAAACTCATCGAGCATCAA
pQSAK_confirm_F	CAGGGTTATTGTCTCATGAGCGG	To identify the successful trasformation of shuttle vector and construction of merodiploid
pQSAK_confirm_ R	CCCATACAAGCCGCTGAACAAA
Construction of kefB gene knockout in M. extorquens AM1
kKO_confirm_F	GGTGACATACATCGCCTCCC	To identify successful sacB-mediated counterselection and removal of the loxP site
kKO_confirm_R	TTGTGGACGATCTCGTGGCG
Construction of SNP variants of the metY gene in M. extorquens AM1
mT1_mero_confirm_F	TTCCACTTCGACCAGATTCTATC	To identify successful construction of merodiploid (strain mT1)
mT1_mero_confirm_R	CGAAGTAGTAGATGGTGCAGAT
mT2_mero_confirm_F	TTCGAGACGGCGGACATCAAC	To identify successful construction of merodiploid (strain mT2)
mT2_mero_confirm_R	CGACGCGTCTTGAGGAGTTTT
mT1_mero_sanger_R	GCAAGCTCACGGAGAAGGAA	To verify merodiploid formation and determine the directionality of SNP insertion using Sanger sequencing (strain mT1)
mT2_mero_sanger_R	GCTCGATCAACCAGTTCAATC	To verify merodiploid formation and determine the directionality of SNP insertion using Sanger sequencing (strain mT2)
mT1_counter_confirm_F	GCCGAATGCACGACGATGTC	To identify successful sacB-mediated counterselection (strain mT1)
mT1_counter_confirm_R	AAATTCGAAATCTGACGCAACGG
mT2_counter_confirm_F	TTCCACTTCGACCAGATTCTATC	To identify successful sacB-mediated counterselection (strain mT2)
mT2_counter_confirm_R	TTCGAGACGGCGGACATCAAC

## Sheet: Table S2
Table S2. Metabolites and their roles in methionine biosynthesis and central carbon metabolism.
'Abbreviation' column specifies the short symbol used to represent the metabolite.
'Metabolite name' column represnets the full name of the metabolite being analyzed.
'Metabolic pathways' column refers to the metabolic pathways in which each metabolite is involved, rather than listing all known associated pathways.
#	Abbreviation	Metabolite name	Metabolic pathways	Referenced figure
1	accoa	Acetyl-CoA	methionine biosynthesis, Serine cycle, EMC pathway	Figure 3C, 6D
2	hom_L	L-Homoserine	methionine biosynthesis	Figure 3C
3	achms	O-Acetyl-L-homoserine	methionine biosynthesis	Figure 3C
4	h2s	Hydrogen sulfide	methionine biosynthesis	Figure 3C
5	ac	Acetate	methionine biosynthesis	Figure 3C
6	succoa	Succinyl-CoA	methionine biosynthesis, EMC pathway, TCA cycle	Figure 3C, 6D
7	suchms	S-Succinylhomoserine	methionine biosynthesis	Figure 3C
8	cys_L	L-Cysteine	methionine biosynthesis	Figure 3C
9	cyst_L	L-Cystathionine	methionine biosynthesis	Figure 3C
10	succ	Succinate	methionine biosynthesis, TCA cycle	Figure 3C, 6D
11	hcys_L	L-Homocysteine	methionine biosynthesis	Figure 3C
12	h2o	Water	THF pathway, methionine biosynthesis	Figure 3C
13	pyr	Pyruvate	methionine biosynthesis	Figure 3C
14	nh4	Ammonium	methionine biosynthesis	Figure 3C
15	mlthf	Methylenetetrahydrofolate	THF pathway, methionine biosynthesis	Figure 3C, 6D
16	methf	Methenyltetrahydrofolate	THF pathway	Figure 3C, 6D
17	10fthf	10-Formyl tetrahydrofolate	THF pathway, methionine biosynthesis	Figure 3C, 6D
18	thf	Tetrahydrofolate	THF pathway, methionine biosynthesis	Figure 3C, 6D
19	5mthf	5-Methyltetrahydrofolate	methionine biosynthesis	Figure 3C
20	met_L	L-Methionine	methionine biosynthesis	Figure 3C
21	trnamet	tRNAᵐᵉᵗ	methionine biosynthesis	Figure 3C
22	mettrna	Methionyl-tRNA	methionine biosynthesis	Figure 3C
23	fmettrna	N-Formylmethionyl-tRNA	methionine biosynthesis	Figure 3C
24	amet	S-Adenosyl-L-methionine (SAM)	methionine biosynthesis	Figure 3C
25	dmetmetacc	Demethylated methyl acceptor	methionine biosynthesis	Figure 3C
26	metmetacc	Methylated methyl acceptor	methionine biosynthesis	Figure 3C
27	ahcys	S-Adenosyl-L-homocysteine	methionine biosynthesis	Figure 3C
28	adn	adenosine	methionine biosynthesis	Figure 3C
29	meoh	Methanol	Methanol oxidation	Figure 6D
30	fald	Formaldehyde	Methanol oxidation, H4MPT pathway	Figure 6D
31	h4mpt	Tetrahydromethanopterin	H4MPT pathway	Figure 6D
32	mlh4mpt	Methylene tetrahydromethanopterin	H4MPT pathway	Figure 6D
33	meh4mpt	Methenyl tetrahydromethanopterin	H4MPT pathway	Figure 6D
34	5fh4mpt	5-Formyl tetrahydromethanopterin	H4MPT pathway	Figure 6D
35	mfr_b	Methanofuran-bound intermediate	H4MPT pathway	Figure 6D
36	formmfr_b	Formylmethanofuran-bound intermediate	H4MPT pathway	Figure 6D
37	for	Formate	H4MPT pathway, Formate oxidation, THF pathway	Figure 3C, 6D
38	co2	Carbon dioxide	Formate oxidation	Figure 6D
39	gly	Glycine	Serine cycle	Figure 6D
40	ser_L	L-Serine	Serine cycle	Figure 6D
41	hpyr	Hydroxypyruvate	Serine cycle	Figure 6D
42	glyc_R	Glycerate	Serine cycle	Figure 6D
43	2pg	2-Phosphoglycerate	Serine cycle, Gluconeogenesis	Figure 6D
44	pep	Phosphoenolpyruvate	Serine cycle	Figure 6D
45	oaa	Oxaloacetate	Serine cycle, TCA cycle	Figure 6D
46	mal_L	Malate (L-form)	Serine cycle, TCA cycle	Figure 6D
47	malScoa	Malonyl-CoA	Serine cycle	Figure 6D
48	glx	Glyoxylate	Serine cycle, EMC pathway	Figure 6D
49	aacoa	Acetoacetyl-CoA	EMC pathway	Figure 6D
50	r3hbcoa	R-3-Hydroxybutyryl-CoA	EMC pathway	Figure 6D
51	b2coa	2-Butenoyl-CoA	EMC pathway	Figure 6D
52	2Sethmalcoa	2S-Ethylmalonyl-CoA	EMC pathway	Figure 6D
53	2Rethmalcoa	2R-Ethylmalonyl-CoA	EMC pathway	Figure 6D
54	2Smsucccoa	2S-Methylsuccinyl-CoA	EMC pathway	Figure 6D
55	mesaccoa	Methylsuccinyl-CoA	EMC pathway	Figure 6D
56	bmmalcoa	Beta-Methylmalonyl-CoA	EMC pathway	Figure 6D
57	ppcoa	Propionyl-CoA	EMC pathway	Figure 6D
58	mmcoa_S	S-Methylmalonyl-CoA	EMC pathway	Figure 6D
59	mmcoa_R	R-Methylmalonyl-CoA	EMC pathway	Figure 6D
60	fum	Fumarate	TCA cycle	Figure 6D
61	cit	Citrate	TCA cycle	Figure 6D
62	icit	Isocitrate	TCA cycle	Figure 6D
63	akg	Alpha-ketoglutarate	TCA cycle	Figure 6D
64	3pg	3-Phosphoglycerate	Gluconeogenesis	Figure 6D
65	13dpg	1,3-Bisphosphoglycerate	Gluconeogenesis	Figure 6D
66	g3p	Glyceraldehyde-3-phosphate	Gluconeogenesis	Figure 6D
67	dhap	Dihydroxyacetone phosphate	Gluconeogenesis	Figure 6D
68	fdp	Fructose 1,6-bisphosphate	Gluconeogenesis	Figure 6D
69	f6p	Fructose-6-phosphate	Gluconeogenesis	Figure 6D
70	g6p	Glucose-6-phosphate	Gluconeogenesis, PP pathway	Figure 6D
71	6pgl	6-Phosphogluconolactone	PP pathway	Figure 6D
72	6pgc	6-Phosphogluconate	PP pathway	Figure 6D
73	ru5p_D	Ribulose-5-phosphate (D-form)	PP pathway	Figure 6D
74	r5p	Ribose-5-phosphate	PP pathway	Figure 6D
75	prpp	Phosphoribosyl pyrophosphate	PP pathway	Figure 6D
76	s7p	Sedoheptulose-7-phosphate	PP pathway	Figure 6D
77	xu5p_D	Xylulose-5-phosphate (D-form)	PP pathway	Figure 6D
78	actp	Acetyl phosphate	PP pathway	Figure 6D
79	e4p	Erythrose-4-phosphate	PP pathway	Figure 6D

## Sheet: Table S3
Table S3. Boundary conditions and resulting exchange fluxes from the GEM simulation.
'Reaction ID' column specifies the unique identifier for each exchange reaction in the iRP911 model.
'Metabolite' column lists the name of the metabolite involved in the exchange reaction.
'Bounds (mmol·g-1·h-1)' column indicates the predefined minimum and maximum allowable flux for each reaction, which served as the constraints for the simulation.
'Flux' column shows the computed flux value for each reaction from the simulation. Positive values represent the rate of metabolite uptake, while negative values represent the rate of secretion.
'Note' column provides the rationale for the boundary condition, indicating whether it was based on an experimental value or left unconstrained to be non-limiting.
Objective
1.0 BiomassSynthesis = 0.24418680618456828
Uptake
Reaction ID	Metabolite	Bounds (mmol·g-1·h-1)	Flux	Note
EX_0001	methanol_e_	(0, 15.9)	15.9	Experimental value
EX_0002	O2_e_	(-1000, 1000)	13.76	Unconstrained
EX_0003	NH3_e_	(-1000, 1000)	2.348	Unconstrained
EX_0008	phosphate_e_	(-1000, 1000)	0.2966	Unconstrained
EX_0020	SO42_e_	(-1000, 1000)	0.01909	Unconstrained
EX_0021	Na_e_	(-1000, 1000)	0.0009938	Unconstrained
EX_0033	Co2_e_	(-1000, 1000)	5.362e-05	Unconstrained
EX_0036	H_e_	(-1000, 1000)	0.03369	Unconstrained
EX_0038	Fe2_e_	(-1000, 1000)	0.001961	Unconstrained
EX_0039	molybdate_e_	(-1000, 1000)	0.0008594	Unconstrained
EX_0040	K_e_	(-1000, 1000)	0.04505	Unconstrained
EX_0041	Mg2_e_	(-1000, 1000)	0.002015	Unconstrained
EX_0042	Ca2_e_	(-1000, 1000)	0.001209	Unconstrained
EX_0043	Cu2_e_	(-1000, 1000)	0.0008058	Unconstrained
EX_0044	Mn2_e_	(-1000, 1000)	0.0008058	Unconstrained
EX_0045	Zn2_e_	(-1000, 1000)	0.0008058	Unconstrained
EX_0046	Cl_e_	(-1000, 1000)	0.001209	Unconstrained
Secretion
EX_0004	CO2_e_	(-1000, 1000)	-6.068	Unconstrained
EX_0026	H2O_e_	(-1000, 1000)	-27.5	Unconstrained

## Sheet: Table S4
Table S4. Growth performance of metY allelic exchange transformants under methionine-depleted conditions.
‘Strain ID’ column refers to the unique label assigned to each colony obtained after electroporation with the metY allelic exchange plasmid.
‘Methionine’ column indicates whether methionine supplementation was provided in the medium (No).
‘OD600 (6 days)’ and ‘OD600 (7 days)’ columns refer to the optical density at 600 nm measured on the 6th and 7th day of incubation, respectively.
‘Notes’ column provides additional information regarding specific strains, such as whether they are wild-type revertants or contain unexpected growth patterns.
Strain ID	Methionine	OD600 (6 days)	OD600 (7 days)	Notes
mT1_mero_#01	No	0.006	0.01
mT1_mero_#02	No	ND	-
mT1_mero_#03	No	0.004	0.01
mT1_mero_#04	No	N.D.	-
mT1_mero_#05	No	N.D.	-
mT1_mero_#06	No	N.D.	-
mT1_mero_#07	No	N.D.	-
mT1_mero_#08	No	N.D.	-
mT1_mero_#09	No	N.D.	-
mT1_mero_#10	No	0.007	0.02
mT2_mero_#01	No	N.D.	-
mT2_mero_#02	No	N.D.	-
mT2_mero_#03	No	1.71	1.22	wild-type
mT2_mero_#06	No	N.D.	-
‘N.D.’ (Not Detected) indicates that OD600 was below the detection threshold and interpreted as no observable growth.

## Sheet: Table S5
Table S5. Growth performance of metY allelic exchange transformants under methionine-supplemented conditions.
‘Strain ID’ column refers to the unique label assigned to each colony obtained after electroporation with the metY allelic exchange plasmid.
‘Methionine’ column indicates that methionine supplementation was provided in the medium (Yes).
‘OD600 (4 days)’ column refers to the optical density at 600 nm measured on the 4th day of incubation, reflecting growth performance.
‘Notes’ column indicates whether the strain was confirmed as a merodiploid based on genotyping results.
Strain ID	Methionine	OD600 (4 days)	Notes
mT1_mero_#01	Yes	0.12
mT1_mero_#03	Yes	0.61	merodiploid
mT2_mero_#01	Yes	0.486
mT2_mero_#05	Yes	0.616	merodiploid
mT2_mero_#06	Yes	0.543

## Sheet: Table S6
Table S6. Common differentially expressed genes (DEGs) and their functional and metabolic roles under methanol stress.
'Seq ID' column refers to the sequence identifier (ACCESSION) of the NCBI Refseq annotation.
'Refseq locus tag', and 'Genbank locus tag' column refer to unique NCBI identifiers assigned to every gene within a genome from Refseq and Genbank annotations, respectively.
'Gene name' column refers to the common name of the gene from Refseq.
'Pan-genome type' column refers to the pan-genome type such as core, accessory, unique. 'not gene' indicates that it is rRNA.
'Start', and 'End' column refers to starting and ending position of the gene.
'Strand' column refers to the DNA strand on which the gene is located, either the forward (+) or reverse (-) strand.
'Length' column refers to the length of the gene in base pairs.
'Product' column refers to the description of the protein or RNA product encoded by the gene.
'Log2FC' column refers to the logarithm (base 2) of the fold change in gene expression, calculated to compare the interaction effects between methanol concentrations (2.5% vs. 0.5%) and mutation status.
'Reaction ID' column refers to the unique identifier of each reaction in the genome-scale metabolic model of M. extorquens AM1 (iRP911).
'Reaction name' column refers to the name of the metabolic reaction.
'Subsystem' column refers to the broader functional category or biological pathway that the reaction is part of.
'Equation' column refers to the stoichiometric representation of the metabolic reaction associated with the gene.
'Kegg pathway' column refers to the pathway in the KEGG database that the gene product is involved in.
'Kegg pathway ID' column refers to the unique identifier of the KEGG pathway associated with the gene, used for referencing the specific pathway in the database.
'GO ID' column refers to the Gene Ontology (GO) term identifier.
'GO description' column refers to the detailed description of the GO term.
'GO category' column refers to the classification of the GO term into one of the three main categories: Biological Process (BP), Cellular component (CC), or Molecular Function (MF).
'GO tendency' column refers to the direction of change in the gene expression level.
#	RefSeq annotation										DESeq2 interaction	Metabolic model reaction				KEGG info		GO enrichment analysis
	Seq ID	RefSeq locus tag	Genbank locus tag	Gene name	Pan-genome type	Start	End	Strand	Length	Product	Log2FC	Reaction ID	Reaction name	Subsystem	Equation	Kegg pathway	Kegg pathway ID	GO ID	GO description	GO category	GO tendency
1	NC_012808	MEXAM1_RS02305	MexAM1_META1p0479	rpsP	core	499820	500182	+	363	30S ribosomal protein S16	1.53905	.	.	.	.	Ribosome	mea03010	GO:0044271, GO:0044260, GO:0010467, GO:0009059, GO:0043603, GO:0034645, GO:0043604, GO:0006412, GO:0043043, GO:0006518, GO:0043226, GO:0043228, GO:0043229, GO:0043232, GO:0005840, GO:0005198, GO:0003735	Cellular nitrogen compound biosynthetic process, Cellular macromolecule metabolic process, Gene expression, Macromolecule biosynthetic process, Cellular amide metabolic process, Cellular macromolecule biosynthetic process, Amide biosynthetic process, Translation, Peptide biosynthetic process, Peptide metabolic process, Organelle, Non-membrane-bounded organelle, Intracellular organelle, Intracellu…	Biological Process (GO), Biological Process (GO), Biological Process (GO), Biological Process (GO), Biological Process (GO), Biological Process (GO), Biological Process (GO), Biological Process (GO), Biological Process (GO), Biological Process (GO), Cellular Component (GO), Cellular Component (GO), Cellular Component (GO), Cellular Component (GO), Cellular Component (GO), Molecular Function (GO),…	Upregulation
2	NC_012808	MEXAM1_RS07295	MexAM1_META1p1521	rpmI	core	1587059	1587262	+	204	50S ribosomal protein L35	9.08983	.	.	.	.	Ribosome	mea03010	GO:0044271, GO:0044260, GO:0010467, GO:0009059, GO:0043603, GO:0034645, GO:0043604, GO:0006412, GO:0043043, GO:0006518, GO:0043226, GO:0043228, GO:0043229, GO:0043232, GO:0005840, GO:0005198, GO:0003735	Cellular nitrogen compound biosynthetic process, Cellular macromolecule metabolic process, Gene expression, Macromolecule biosynthetic process, Cellular amide metabolic process, Cellular macromolecule biosynthetic process, Amide biosynthetic process, Translation, Peptide biosynthetic process, Peptide metabolic process, Organelle, Non-membrane-bounded organelle, Intracellular organelle, Intracellu…	Biological Process (GO), Biological Process (GO), Biological Process (GO), Biological Process (GO), Biological Process (GO), Biological Process (GO), Biological Process (GO), Biological Process (GO), Biological Process (GO), Biological Process (GO), Cellular Component (GO), Cellular Component (GO), Cellular Component (GO), Cellular Component (GO), Cellular Component (GO), Molecular Function (GO),…	Upregulation
3	NC_012808	MEXAM1_RS07300	MexAM1_META1p1522	rplT	core	1587315	1587680	+	366	50S ribosomal protein L20	2.00292	.	.	.	.	Ribosome	mea03010	GO:0044271, GO:0044260, GO:0010467, GO:0009059, GO:0043603, GO:0034645, GO:0043604, GO:0006412, GO:0043043, GO:0006518, GO:0043226, GO:0043228, GO:0043229, GO:0043232, GO:0005840, GO:0005198, GO:0003735, GO:0003723, GO:0019843	Cellular nitrogen compound biosynthetic process, Cellular macromolecule metabolic process, Gene expression, Macromolecule biosynthetic process, Cellular amide metabolic process, Cellular macromolecule biosynthetic process, Amide biosynthetic process, Translation, Peptide biosynthetic process, Peptide metabolic process, Organelle, Non-membrane-bounded organelle, Intracellular organelle, Intracellu…	Biological Process (GO), Biological Process (GO), Biological Process (GO), Biological Process (GO), Biological Process (GO), Biological Process (GO), Biological Process (GO), Biological Process (GO), Biological Process (GO), Biological Process (GO), Cellular Component (GO), Cellular Component (GO), Cellular Component (GO), Cellular Component (GO), Cellular Component (GO), Molecular Function (GO),…	Upregulation
4	NC_012808	MEXAM1_RS08130	MexAM1_META1p1700	rpmG	core	1774371	1774538	-	168	50S ribosomal protein L33	4.67387	.	.	.	.	Ribosome	mea03010	GO:0044271, GO:0044260, GO:0010467, GO:0009059, GO:0043603, GO:0034645, GO:0043604, GO:0006412, GO:0043043, GO:0006518, GO:0043226, GO:0043228, GO:0043229, GO:0043232, GO:0005840, GO:0005198, GO:0003735	Cellular nitrogen compound biosynthetic process, Cellular macromolecule metabolic process, Gene expression, Macromolecule biosynthetic process, Cellular amide metabolic process, Cellular macromolecule biosynthetic process, Amide biosynthetic process, Translation, Peptide biosynthetic process, Peptide metabolic process, Organelle, Non-membrane-bounded organelle, Intracellular organelle, Intracellu…	Biological Process (GO), Biological Process (GO), Biological Process (GO), Biological Process (GO), Biological Process (GO), Biological Process (GO), Biological Process (GO), Biological Process (GO), Biological Process (GO), Biological Process (GO), Cellular Component (GO), Cellular Component (GO), Cellular Component (GO), Cellular Component (GO), Cellular Component (GO), Molecular Function (GO),…	Upregulation
5	NC_012808	MEXAM1_RS10190	MexAM1_META1p2155	rplW	core	2241194	2241490	+	297	50S ribosomal protein L23	3.02843	.	.	.	.	Ribosome	mea03010	GO:0044271, GO:0044260, GO:0010467, GO:0009059, GO:0043603, GO:0034645, GO:0043604, GO:0006412, GO:0043043, GO:0006518, GO:0043226, GO:0043228, GO:0043229, GO:0043232, GO:0005840, GO:0005198, GO:0003735, GO:0003723, GO:0019843	Cellular nitrogen compound biosynthetic process, Cellular macromolecule metabolic process, Gene expression, Macromolecule biosynthetic process, Cellular amide metabolic process, Cellular macromolecule biosynthetic process, Amide biosynthetic process, Translation, Peptide biosynthetic process, Peptide metabolic process, Organelle, Non-membrane-bounded organelle, Intracellular organelle, Intracellu…	Biological Process (GO), Biological Process (GO), Biological Process (GO), Biological Process (GO), Biological Process (GO), Biological Process (GO), Biological Process (GO), Biological Process (GO), Biological Process (GO), Biological Process (GO), Cellular Component (GO), Cellular Component (GO), Cellular Component (GO), Cellular Component (GO), Cellular Component (GO), Molecular Function (GO),…	Upregulation
6	NC_012808	MEXAM1_RS10200	MexAM1_META1p2157	rpsS	core	2242358	2242636	+	279	30S ribosomal protein S19	3.06887	.	.	.	.	Ribosome	mea03010	GO:0044271, GO:0044260, GO:0010467, GO:0009059, GO:0043603, GO:0034645, GO:0043604, GO:0006412, GO:0043043, GO:0006518, GO:0043226, GO:0043228, GO:0043229, GO:0043232, GO:0005840, GO:0005198, GO:0003735, GO:0003723, GO:0019843	Cellular nitrogen compound biosynthetic process, Cellular macromolecule metabolic process, Gene expression, Macromolecule biosynthetic process, Cellular amide metabolic process, Cellular macromolecule biosynthetic process, Amide biosynthetic process, Translation, Peptide biosynthetic process, Peptide metabolic process, Organelle, Non-membrane-bounded organelle, Intracellular organelle, Intracellu…	Biological Process (GO), Biological Process (GO), Biological Process (GO), Biological Process (GO), Biological Process (GO), Biological Process (GO), Biological Process (GO), Biological Process (GO), Biological Process (GO), Biological Process (GO), Cellular Component (GO), Cellular Component (GO), Cellular Component (GO), Cellular Component (GO), Cellular Component (GO), Molecular Function (GO),…	Upregulation
7	NC_012808	MEXAM1_RS10220	MexAM1_META1p2161	rpmC	core	2244239	2244454	+	216	50S ribosomal protein L29	4.00011	.	.	.	.	Ribosome	mea03010	GO:0044271, GO:0044260, GO:0010467, GO:0009059, GO:0043603, GO:0034645, GO:0043604, GO:0006412, GO:0043043, GO:0006518, GO:0043226, GO:0043228, GO:0043229, GO:0043232, GO:0005840, GO:0005198, GO:0003735	Cellular nitrogen compound biosynthetic process, Cellular macromolecule metabolic process, Gene expression, Macromolecule biosynthetic process, Cellular amide metabolic process, Cellular macromolecule biosynthetic process, Amide biosynthetic process, Translation, Peptide biosynthetic process, Peptide metabolic process, Organelle, Non-membrane-bounded organelle, Intracellular organelle, Intracellu…	Biological Process (GO), Biological Process (GO), Biological Process (GO), Biological Process (GO), Biological Process (GO), Biological Process (GO), Biological Process (GO), Biological Process (GO), Biological Process (GO), Biological Process (GO), Cellular Component (GO), Cellular Component (GO), Cellular Component (GO), Cellular Component (GO), Cellular Component (GO), Molecular Function (GO),…	Upregulation
8	NC_012808	MEXAM1_RS10225	MexAM1_META1p2162	rpsQ	core	2244466	2244732	+	267	30S ribosomal protein S17	3.94714	.	.	.	.	Ribosome	mea03010	GO:0044271, GO:0044260, GO:0010467, GO:0009059, GO:0043603, GO:0034645, GO:0043604, GO:0006412, GO:0043043, GO:0006518, GO:0043226, GO:0043228, GO:0043229, GO:0043232, GO:0005840, GO:0005198, GO:0003735, GO:0003723, GO:0019843	Cellular nitrogen compound biosynthetic process, Cellular macromolecule metabolic process, Gene expression, Macromolecule biosynthetic process, Cellular amide metabolic process, Cellular macromolecule biosynthetic process, Amide biosynthetic process, Translation, Peptide biosynthetic process, Peptide metabolic process, Organelle, Non-membrane-bounded organelle, Intracellular organelle, Intracellu…	Biological Process (GO), Biological Process (GO), Biological Process (GO), Biological Process (GO), Biological Process (GO), Biological Process (GO), Biological Process (GO), Biological Process (GO), Biological Process (GO), Biological Process (GO), Cellular Component (GO), Cellular Component (GO), Cellular Component (GO), Cellular Component (GO), Cellular Component (GO), Molecular Function (GO),…	Upregulation
9	NC_012808	MEXAM1_RS10305	MexAM1_META1p2178	rpsH	core	2256669	2257064	-	396	30S ribosomal protein S8	1.92778	.	.	.	.	Ribosome	mea03010	GO:0044271, GO:0044260, GO:0010467, GO:0009059, GO:0043603, GO:0034645, GO:0043604, GO:0006412, GO:0043043, GO:0006518, GO:0043226, GO:0043228, GO:0043229, GO:0043232, GO:0005840, GO:0005198, GO:0003735, GO:0003723, GO:0019843	Cellular nitrogen compound biosynthetic process, Cellular macromolecule metabolic process, Gene expression, Macromolecule biosynthetic process, Cellular amide metabolic process, Cellular macromolecule biosynthetic process, Amide biosynthetic process, Translation, Peptide biosynthetic process, Peptide metabolic process, Organelle, Non-membrane-bounded organelle, Intracellular organelle, Intracellu…	Biological Process (GO), Biological Process (GO), Biological Process (GO), Biological Process (GO), Biological Process (GO), Biological Process (GO), Biological Process (GO), Biological Process (GO), Biological Process (GO), Biological Process (GO), Cellular Component (GO), Cellular Component (GO), Cellular Component (GO), Cellular Component (GO), Cellular Component (GO), Molecular Function (GO),…	Upregulation
10	NC_012808	MEXAM1_RS10310	MexAM1_META1p2179	rpsN	core	2257077	2257382	-	306	30S ribosomal protein S14	2.21114	.	.	.	.	Ribosome	mea03010	GO:0044271, GO:0044260, GO:0010467, GO:0009059, GO:0043603, GO:0034645, GO:0043604, GO:0006412, GO:0043043, GO:0006518, GO:0043226, GO:0043228, GO:0043229, GO:0043232, GO:0005840, GO:0005198, GO:0003735, GO:0003723, GO:0019843	Cellular nitrogen compound biosynthetic process, Cellular macromolecule metabolic process, Gene expression, Macromolecule biosynthetic process, Cellular amide metabolic process, Cellular macromolecule biosynthetic process, Amide biosynthetic process, Translation, Peptide biosynthetic process, Peptide metabolic process, Organelle, Non-membrane-bounded organelle, Intracellular organelle, Intracellu…	Biological Process (GO), Biological Process (GO), Biological Process (GO), Biological Process (GO), Biological Process (GO), Biological Process (GO), Biological Process (GO), Biological Process (GO), Biological Process (GO), Biological Process (GO), Cellular Component (GO), Cellular Component (GO), Cellular Component (GO), Cellular Component (GO), Cellular Component (GO), Molecular Function (GO),…	Upregulation
11	NC_012808	MEXAM1_RS10320	MexAM1_META1p2181	rplX	core	2257983	2258297	-	315	50S ribosomal protein L24	2.8837	.	.	.	.	Ribosome	mea03010	GO:0044271, GO:0044260, GO:0010467, GO:0009059, GO:0043603, GO:0034645, GO:0043604, GO:0006412, GO:0043043, GO:0006518, GO:0043226, GO:0043228, GO:0043229, GO:0043232, GO:0005840, GO:0005198, GO:0003735, GO:0003723, GO:0019843	Cellular nitrogen compound biosynthetic process, Cellular macromolecule metabolic process, Gene expression, Macromolecule biosynthetic process, Cellular amide metabolic process, Cellular macromolecule biosynthetic process, Amide biosynthetic process, Translation, Peptide biosynthetic process, Peptide metabolic process, Organelle, Non-membrane-bounded organelle, Intracellular organelle, Intracellu…	Biological Process (GO), Biological Process (GO), Biological Process (GO), Biological Process (GO), Biological Process (GO), Biological Process (GO), Biological Process (GO), Biological Process (GO), Biological Process (GO), Biological Process (GO), Cellular Component (GO), Cellular Component (GO), Cellular Component (GO), Cellular Component (GO), Cellular Component (GO), Molecular Function (GO),…	Upregulation
12	NC_012808	MEXAM1_RS10325	MexAM1_META1p2182	rplN	core	2258297	2258665	-	369	50S ribosomal protein L14	2.26664	.	.	.	.	Ribosome	mea03010	GO:0044271, GO:0044260, GO:0010467, GO:0009059, GO:0043603, GO:0034645, GO:0043604, GO:0006412, GO:0043043, GO:0006518, GO:0043226, GO:0043228, GO:0043229, GO:0043232, GO:0005840, GO:0005198, GO:0003735, GO:0003723, GO:0019843	Cellular nitrogen compound biosynthetic process, Cellular macromolecule metabolic process, Gene expression, Macromolecule biosynthetic process, Cellular amide metabolic process, Cellular macromolecule biosynthetic process, Amide biosynthetic process, Translation, Peptide biosynthetic process, Peptide metabolic process, Organelle, Non-membrane-bounded organelle, Intracellular organelle, Intracellu…	Biological Process (GO), Biological Process (GO), Biological Process (GO), Biological Process (GO), Biological Process (GO), Biological Process (GO), Biological Process (GO), Biological Process (GO), Biological Process (GO), Biological Process (GO), Cellular Component (GO), Cellular Component (GO), Cellular Component (GO), Cellular Component (GO), Cellular Component (GO), Molecular Function (GO),…	Upregulation
13	NC_012808	MEXAM1_RS11145	MexAM1_META1p2358	rpmE	core	2428881	2429135	-	255	50S ribosomal protein L31	2.10919	.	.	.	.	Ribosome	mea03010	GO:0044271, GO:0044260, GO:0010467, GO:0009059, GO:0043603, GO:0034645, GO:0043604, GO:0006412, GO:0043043, GO:0006518, GO:0043226, GO:0043228, GO:0043229, GO:0043232, GO:0005840, GO:0005198, GO:0003735, GO:0003723, GO:0019843	Cellular nitrogen compound biosynthetic process, Cellular macromolecule metabolic process, Gene expression, Macromolecule biosynthetic process, Cellular amide metabolic process, Cellular macromolecule biosynthetic process, Amide biosynthetic process, Translation, Peptide biosynthetic process, Peptide metabolic process, Organelle, Non-membrane-bounded organelle, Intracellular organelle, Intracellu…	Biological Process (GO), Biological Process (GO), Biological Process (GO), Biological Process (GO), Biological Process (GO), Biological Process (GO), Biological Process (GO), Biological Process (GO), Biological Process (GO), Biological Process (GO), Cellular Component (GO), Cellular Component (GO), Cellular Component (GO), Cellular Component (GO), Cellular Component (GO), Molecular Function (GO),…	Upregulation
14	NC_012808	MEXAM1_RS12905	MexAM1_META1p2739	rplM	core	2865462	2865923	+	462	50S ribosomal protein L13	2.08176	.	.	.	.	Ribosome	mea03010	GO:0044271, GO:0044260, GO:0010467, GO:0009059, GO:0043603, GO:0034645, GO:0043604, GO:0006412, GO:0043043, GO:0006518, GO:0043226, GO:0043228, GO:0043229, GO:0043232, GO:0005840, GO:0005198, GO:0003735	Cellular nitrogen compound biosynthetic process, Cellular macromolecule metabolic process, Gene expression, Macromolecule biosynthetic process, Cellular amide metabolic process, Cellular macromolecule biosynthetic process, Amide biosynthetic process, Translation, Peptide biosynthetic process, Peptide metabolic process, Organelle, Non-membrane-bounded organelle, Intracellular organelle, Intracellu…	Biological Process (GO), Biological Process (GO), Biological Process (GO), Biological Process (GO), Biological Process (GO), Biological Process (GO), Biological Process (GO), Biological Process (GO), Biological Process (GO), Biological Process (GO), Cellular Component (GO), Cellular Component (GO), Cellular Component (GO), Cellular Component (GO), Cellular Component (GO), Molecular Function (GO),…	Upregulation
15	NC_012808	MEXAM1_RS13835	MexAM1_META1p2938	ykgO, rpmJ	core	3068789	3068914	+	126	type B 50S ribosomal protein L36	6.02442	.	.	.	.	Ribosome	mea03010	GO:0044271, GO:0044260, GO:0010467, GO:0009059, GO:0043603, GO:0034645, GO:0043604, GO:0006412, GO:0043043, GO:0006518, GO:0043226, GO:0043228, GO:0043229, GO:0043232, GO:0005840, GO:0005198, GO:0003735	Cellular nitrogen compound biosynthetic process, Cellular macromolecule metabolic process, Gene expression, Macromolecule biosynthetic process, Cellular amide metabolic process, Cellular macromolecule biosynthetic process, Amide biosynthetic process, Translation, Peptide biosynthetic process, Peptide metabolic process, Organelle, Non-membrane-bounded organelle, Intracellular organelle, Intracellu…	Biological Process (GO), Biological Process (GO), Biological Process (GO), Biological Process (GO), Biological Process (GO), Biological Process (GO), Biological Process (GO), Biological Process (GO), Biological Process (GO), Biological Process (GO), Cellular Component (GO), Cellular Component (GO), Cellular Component (GO), Cellular Component (GO), Cellular Component (GO), Molecular Function (GO),…	Upregulation
16	NC_012808	MEXAM1_RS17485	MexAM1_META1p3696	rpmF	core	3844328	3844516	+	189	50S ribosomal protein L32	4.34664	.	.	.	.	Ribosome	mea03010	GO:0044271, GO:0044260, GO:0010467, GO:0009059, GO:0043603, GO:0034645, GO:0043604, GO:0006412, GO:0043043, GO:0006518, GO:0043226, GO:0043228, GO:0043229, GO:0043232, GO:0005840, GO:0005198, GO:0003735	Cellular nitrogen compound biosynthetic process, Cellular macromolecule metabolic process, Gene expression, Macromolecule biosynthetic process, Cellular amide metabolic process, Cellular macromolecule biosynthetic process, Amide biosynthetic process, Translation, Peptide biosynthetic process, Peptide metabolic process, Organelle, Non-membrane-bounded organelle, Intracellular organelle, Intracellu…	Biological Process (GO), Biological Process (GO), Biological Process (GO), Biological Process (GO), Biological Process (GO), Biological Process (GO), Biological Process (GO), Biological Process (GO), Biological Process (GO), Biological Process (GO), Cellular Component (GO), Cellular Component (GO), Cellular Component (GO), Cellular Component (GO), Cellular Component (GO), Molecular Function (GO),…	Upregulation
17	NC_012808	MEXAM1_RS20680	MexAM1_META1p4385	rplK	core	4472782	4473231	+	450	50S ribosomal protein L11	1.85891	.	.	.	.	Ribosome	mea03010	GO:0044271, GO:0044260, GO:0010467, GO:0009059, GO:0043603, GO:0034645, GO:0043604, GO:0006412, GO:0043043, GO:0006518, GO:0043226, GO:0043228, GO:0043229, GO:0043232, GO:0005840, GO:0005198, GO:0003735, GO:0003723, GO:0019843	Cellular nitrogen compound biosynthetic process, Cellular macromolecule metabolic process, Gene expression, Macromolecule biosynthetic process, Cellular amide metabolic process, Cellular macromolecule biosynthetic process, Amide biosynthetic process, Translation, Peptide biosynthetic process, Peptide metabolic process, Organelle, Non-membrane-bounded organelle, Intracellular organelle, Intracellu…	Biological Process (GO), Biological Process (GO), Biological Process (GO), Biological Process (GO), Biological Process (GO), Biological Process (GO), Biological Process (GO), Biological Process (GO), Biological Process (GO), Biological Process (GO), Cellular Component (GO), Cellular Component (GO), Cellular Component (GO), Cellular Component (GO), Cellular Component (GO), Molecular Function (GO),…	Upregulation
18	NC_012808	MEXAM1_RS20835	MexAM1_META1p4417	rpsO	core	4514607	4514876	-	270	30S ribosomal protein S15	2.30147	.	.	.	.	Ribosome	mea03010	GO:0044271, GO:0044260, GO:0010467, GO:0009059, GO:0043603, GO:0034645, GO:0043604, GO:0006412, GO:0043043, GO:0006518, GO:0043226, GO:0043228, GO:0043229, GO:0043232, GO:0005840, GO:0005198, GO:0003735, GO:0003723, GO:0019843	Cellular nitrogen compound biosynthetic process, Cellular macromolecule metabolic process, Gene expression, Macromolecule biosynthetic process, Cellular amide metabolic process, Cellular macromolecule biosynthetic process, Amide biosynthetic process, Translation, Peptide biosynthetic process, Peptide metabolic process, Organelle, Non-membrane-bounded organelle, Intracellular organelle, Intracellu…	Biological Process (GO), Biological Process (GO), Biological Process (GO), Biological Process (GO), Biological Process (GO), Biological Process (GO), Biological Process (GO), Biological Process (GO), Biological Process (GO), Biological Process (GO), Cellular Component (GO), Cellular Component (GO), Cellular Component (GO), Cellular Component (GO), Cellular Component (GO), Molecular Function (GO),…	Upregulation
19	NC_012808	MEXAM1_RS22950	MexAM1_META1p4855	rpmA	core	4963228	4963494	-	267	50S ribosomal protein L27	2.73293	.	.	.	.	Ribosome	mea03010	GO:0044271, GO:0044260, GO:0010467, GO:0009059, GO:0043603, GO:0034645, GO:0043604, GO:0006412, GO:0043043, GO:0006518, GO:0043226, GO:0043228, GO:0043229, GO:0043232, GO:0005840, GO:0005198, GO:0003735	Cellular nitrogen compound biosynthetic process, Cellular macromolecule metabolic process, Gene expression, Macromolecule biosynthetic process, Cellular amide metabolic process, Cellular macromolecule biosynthetic process, Amide biosynthetic process, Translation, Peptide biosynthetic process, Peptide metabolic process, Organelle, Non-membrane-bounded organelle, Intracellular organelle, Intracellu…	Biological Process (GO), Biological Process (GO), Biological Process (GO), Biological Process (GO), Biological Process (GO), Biological Process (GO), Biological Process (GO), Biological Process (GO), Biological Process (GO), Biological Process (GO), Cellular Component (GO), Cellular Component (GO), Cellular Component (GO), Cellular Component (GO), Cellular Component (GO), Molecular Function (GO),…	Upregulation
20	NC_012808	MEXAM1_RS25340	MexAM1_META1p5345	rpsT	core	5510955	5511221	+	267	30S ribosomal protein S20	2.29786	.	.	.	.	Ribosome	mea03010	GO:0044271, GO:0044260, GO:0010467, GO:0009059, GO:0043603, GO:0034645, GO:0043604, GO:0006412, GO:0043043, GO:0006518, GO:0043226, GO:0043228, GO:0043229, GO:0043232, GO:0005840, GO:0005198, GO:0003735, GO:0003723, GO:0019843	Cellular nitrogen compound biosynthetic process, Cellular macromolecule metabolic process, Gene expression, Macromolecule biosynthetic process, Cellular amide metabolic process, Cellular macromolecule biosynthetic process, Amide biosynthetic process, Translation, Peptide biosynthetic process, Peptide metabolic process, Organelle, Non-membrane-bounded organelle, Intracellular organelle, Intracellu…	Biological Process (GO), Biological Process (GO), Biological Process (GO), Biological Process (GO), Biological Process (GO), Biological Process (GO), Biological Process (GO), Biological Process (GO), Biological Process (GO), Biological Process (GO), Cellular Component (GO), Cellular Component (GO), Cellular Component (GO), Cellular Component (GO), Cellular Component (GO), Molecular Function (GO),…	Upregulation
21	NC_012808	MEXAM1_RS00060	MexAM1_META1p0012	grxD	core	15407	15742	+	336	Grx4 family monothiol glutaredoxin	1.35529	R-0338	malonyl-CoA-[acyl-carrier-protein] transacylase	fatty acid biosynthesis	acyl_carrier_protein_ + malonyl_CoA <=> CoA + malonyl_acyl_carrier_protein_	.	.	.	.	.	.
22	NC_012808	MEXAM1_RS00700	MexAM1_META1p0148	.	accessory	155449	156561	-	1113	SDR family NAD(P)-dependent oxidoreductase	-1.9966	R-0134	UDP-glucose 4-epimerase	sugar nucleotide biosynthesis	UDP_glucose <=> UDP_galactose	Polyketide sugar unit biosynthesis	mea00523	.	.	.	.
23	NC_012808	MEXAM1_RS00950	MexAM1_META1p0202	.	core	217147	217563	-	417	(deoxy)nucleoside triphosphate pyrophosphohydrolase	1.65203	R-0487, R-0489, R-0490, R-0973, R-0974, R-0975, R-0976	nucleoside triphosphate pyrophosphohydrolase (ATP), nucleoside triphosphate pyrophosphohydrolase (GTP), nucleoside triphosphate pyrophosphohydrolase (CTP), deoxynucleoside triphosphate pyrophosphohydrolase (dATP), deoxynucleoside triphosphate pyrophosphohydrolase (dTTP), deoxynucleoside triphosphate pyrophosphohydrolase (dGTP), deoxynucleoside triphosphate pyrophosphohydrolase (dCTP)	salvage pathways of purine and pyrimidine nucleotides, salvage pathways of purine and pyrimidine nucleotides, salvage pathways of purine and pyrimidine nucleotides, salvage pathways of purine and pyrimidine nucleotides, salvage pathways of purine and pyrimidine nucleotides, salvage pathways of purine and pyrimidine nucleotides, salvage pathways of purine and pyrimidine nucleotides	ATP + H2O --> AMP + diphosphate, GTP + H2O --> GMP + diphosphate, CTP + H2O --> CMP + diphosphate, H2O + dATP --> dAMP + diphosphate, H2O + dTTP --> dTMP + diphosphate, H2O + dGTP --> dGMP + diphosphate, H2O + dCTP --> dCMP + diphosphate	.	.	GO:0044260	Cellular macromolecule metabolic process	Biological Process (GO)	Upregulation
24	NC_012808	MEXAM1_RS01105	MexAM1_META1p0233	kdsB	core	251731	252474	-	744	3-deoxy-manno-octulosonate cytidylyltransferase	1.40658	R-0565	3-deoxy-D-manno-octulosonate cytidylyltransferase	CMP-KDO biosynthesis	3_deoxy_D_manno_octulosonate + CTP <=> CMP_3_deoxy_D_manno_octulosonate + diphosphate	Lipopolysaccharide biosynthesis	mea00540	GO:0044271, GO:0044260, GO:0009059, GO:0034645	Cellular nitrogen compound biosynthetic process, Cellular macromolecule metabolic process, Macromolecule biosynthetic process, Cellular macromolecule biosynthetic process	Biological Process (GO), Biological Process (GO), Biological Process (GO), Biological Process (GO)	Upregulation
25	NC_012808	MEXAM1_RS02060	MexAM1_META1p0429	thiS	core	451546	451758	-	213	sulfur carrier protein ThiS	5.54776	R-1001	thiamin biosynthesis 1	thiamine biosynthesis	ATP --> adenylated_thiS + diphosphate	Sulfur relay system	mea04122	GO:0044271, GO:0140104	Cellular nitrogen compound biosynthetic process, Molecular carrier activity	Biological Process (GO), Molecular Function (GO)	Upregulation
26	NC_012808	MEXAM1_RS02100	MexAM1_META1p0437	gnl	core	462206	463192	+	987	SMP-30/gluconolactonase/LRE family protein	-2.0188	R-0580	gluconolactonase	sugar oxidation	H2O_p_ + glucono_d_lactone_p_ --> D_gluconate_p_	Pentose phosphate pathway, Ascorbate and aldarate metabolism, Caprolactam degradation	mea00030, mea00053, mea00930	.	.	.	.
27	NC_012808	MEXAM1_RS02400	MexAM1_META1p0498	hemF	core	520993	521916	+	924	oxygen-dependent coproporphyrinogen oxidase	1.79998	R-0581	coproporphyrinogen III oxidase	heme biosynthesis	O2 + coproporphyrinogen_III --> 2.0 CO2 + 2.0 H2O + protoporphyrinogen_IX	Porphyrin metabolism	mea00860	GO:0044271	Cellular nitrogen compound biosynthetic process	Biological Process (GO)	Upregulation
28	NC_012808	MEXAM1_RS02545	MexAM1_META1p0527	cydB, qxtB	core	548860	549903	+	1044	cytochrome d ubiquinol oxidase subunit II	-1.5481	R-0445	cytochrome o ubiquinol oxidase	oxidative phosphorilation	4.0 H_ + 0.5 O2 + UQH2 --> H2O + 4.0 H_p_ + UQ	Oxidative phosphorylation, Two-component system	mea00190, mea02020	.	.	.	.
29	NC_012808	MEXAM1_RS02680	MexAM1_META1p0556	gpsA	core	578656	579681	-	1026	NAD(P)H-dependent glycerol-3-phosphate dehydrogenase	1.6386	R-0268	glycerol-3-phosphate dehydrogenase	glycerophospholipid metabolism	H_ + NADPH + glycerone_phosphate <=> NADP_ + sn_glycerol_3_phosphate	Glycerophospholipid metabolism	mea00564	.	.	.	.
30	NC_012808	MEXAM1_RS03295	MexAM1_META1p0681	cobS	core	707780	708607	-	828	adenosylcobinamide-GDP ribazoletransferase	-1.06643	R-0587, R-0588	cobalamin synthase, cobalamin-5'-phosphate synthase	adenosylcobalamin biosynthesis pathway, adenosylcobalamin biosynthesis pathway	a_ribazole + adenosylcobinamide_GDP --> GMP + coenzyme_B12, a_ribazole_5_P + adenosylcobinamide_GDP --> GMP + adenosylcobalamin_5_phosphate	Porphyrin metabolism	mea00860	.	.	.	.
31	NC_012808	MEXAM1_RS04005	MexAM1_META1p0830	fmt	core	861667	862533	-	867	formyltransferase family protein	1.22803	R-0209	10-formyltetrahydrofolate:L-methionyl-tRNA(fMet) N-formyltransferase	methionine biosynthesis	10_formyltetrahydrofolate + L_methionyl_tRNA_fMet_ <=> N_formylmethionyl_tRNA_fMet_ + tetrahydrofolate	Aminoacyl-tRNA biosynthesis	mea00970	GO:0044271, GO:0044260, GO:0010467, GO:0009059, GO:0043603, GO:0034645, GO:0043604, GO:0006412, GO:0043043, GO:0006518	Cellular nitrogen compound biosynthetic process, Cellular macromolecule metabolic process, Gene expression, Macromolecule biosynthetic process, Cellular amide metabolic process, Cellular macromolecule biosynthetic process, Amide biosynthetic process, Translation, Peptide biosynthetic process, Peptide metabolic process	Biological Process (GO), Biological Process (GO), Biological Process (GO), Biological Process (GO), Biological Process (GO), Biological Process (GO), Biological Process (GO), Biological Process (GO), Biological Process (GO), Biological Process (GO)	Upregulation
32	NC_012808	MEXAM1_RS04075	MexAM1_META1p0845	nuoK	core	877862	878167	-	306	NADH-quinone oxidoreductase subunit NuoK	2.47483	R-0447	NADH:ubiquinone oxidoreductase I	oxidative phosphorilation	5.0 H_ + NADH + UQ --> 4.0 H_p_ + NAD_ + UQH2	Oxidative phosphorylation	mea00190	.	.	.	.
33	NC_012808	MEXAM1_RS04125	MexAM1_META1p0855	nuoA	core	887794	888159	-	366	NADH-quinone oxidoreductase subunit A	2.52273	R-0447	NADH:ubiquinone oxidoreductase I	oxidative phosphorilation	5.0 H_ + NADH + UQ --> 4.0 H_p_ + NAD_ + UQH2	Oxidative phosphorylation	mea00190	.	.	.	.
34	NC_012808	MEXAM1_RS04175	MexAM1_META1p0864	aroQ	core	898466	898921	+	456	type II 3-dehydroquinate dehydratase	1.28183	R-0190	3-dehydroquinate dehydratase	phenylalanine, tyrosine, tryptophan biosynthesis	3_dehydroquinate <=> 3_dehydroshikimate + H2O	Phenylalanine, tyrosine and tryptophan biosynthesis	mea00400	.	.	.	.
35	NC_012808	MEXAM1_RS04285	MexAM1_META1p0892	.	core	924806	925645	+	840	formate/nitrite transporter family protein	2.55053	R-5021	formate symport (periplasm to cytoplasm)	transport : one carbon compound	formate_p_ --> formate	.	.	.	.	.	.
36	NC_012808	MEXAM1_RS04380	MexAM1_META1p0919	ntrB, nrtB	core	950175	951014	-	840	nitrate ABC transporter permease	4.84144	R-5040	nitrate ABC transporter	transport : ion	ATP + H2O + NO3_p_ --> ADP + NO3_ + phosphate	Nitrogen metabolism, ABC transporters	mea00910, mea02010	.	.	.	.
37	NC_012808	MEXAM1_RS04630	MexAM1_META1p0975	ureAB	core	1011761	1012456	+	696	urease subunit beta	3.07309	R-0603	urease	urea degradation	H2O + urea --> CO2 + 2.0 NH3	Purine metabolism, Arginine biosynthesis, Atrazine degradation	mea00230, mea00220, mea00791	GO:0043603	Cellular amide metabolic process	Biological Process (GO)	Upregulation
38	NC_012808	MEXAM1_RS04735	MexAM1_META1p0999	frc	core	1038803	1040092	-	1290	formyl-CoA transferase	-1.60851	R-0229	formyl-CoA transferase	oxalate metabolism	formyl_CoA + oxalate --> formate + oxalyl_CoA	Glyoxylate and dicarboxylate metabolism	mea00630	.	.	.	.
39	NC_012808	MEXAM1_RS04775	MexAM1_META1p1009	queD, ptpS	core	1048121	1048477	+	357	6-carboxytetrahydropterin synthase QueD	1.69492	R-0604	6-pyruvoyl tetrahydrobiopterin synthase	tetrahydrobioprein biosynthesis	7_8_dihydroneopterin_triphosphate --> 6_pyruvoyl_tetrahydropterin + triphosphate	Folate biosynthesis	mea00790	GO:0044271, GO:0043226, GO:0043229	Cellular nitrogen compound biosynthetic process, Organelle, Intracellular organelle	Biological Process (GO), Cellular Component (GO), Cellular Component (GO)	Upregulation
40	NC_012808	MEXAM1_RS05790	MexAM1_META1p1214	arsH	accessory	1273439	1274191	+	753	arsenical resistance protein ArsH	3.69914	R-0608	NADPH-dependent FMN reductase	oxidative phosphorilation	FMNH2 + NADP_ <=> FMN + H_ + NADPH	.	.	.	.	.	.
41	NC_012808	MEXAM1_RS06525	MexAM1_META1p1365	.	core	1422361	1423863	+	1503	bifunctional UDP-sugar hydrolase/5'-nucleotidase	-1.10443	R-0492, R-0493, R-0494, R-0495	5'-nucleotidase (GMP), 5'-nucleotidase (AMP), 5'-nucleotidase (IMP), 5'-nucleotidase (XMP)	salvage pathways of purine and pyrimidine nucleotides, salvage pathways of purine and pyrimidine nucleotides, salvage pathways of purine and pyrimidine nucleotides, salvage pathways of purine and pyrimidine nucleotides	GMP + H2O --> guanosine + phosphate, AMP + H2O --> adenosine + phosphate, H2O + IMP --> inosine + phosphate, H2O + XMP --> phosphate + xanthosine	Purine metabolism, Pyrimidine metabolism, Nicotinate and nicotinamide metabolism	mea00230, mea00240, mea00760	.	.	.	.
42	NC_012808	MEXAM1_RS06900	MexAM1_META1p1441	otsA	core	1502536	1503960	-	1425	trehalose-6-phosphate synthase	-1.69207	R-0149	trehalose-6-phosphate synthase	starch and sucrose metabolism	D_glucose_6_phosphate + UDP_glucose <=> UDP + trehalose_6_phosphate	Starch and sucrose metabolism	mea00500	.	.	.	.
43	NC_012808	MEXAM1_RS07455	MexAM1_META1p1553	glnT	core	1627221	1628519	+	1299	type III glutamate--ammonia ligase	1.97219	R-0397	glutamine synthetase	glutamate metabolism	ATP + L_glutamate + NH3 --> ADP + L_glutamine + phosphate	.	.	.	.	.	.
44	NC_012808	MEXAM1_RS07980	MexAM1_META1p1666	allA	core	1745038	1745535	-	498	ureidoglycolate lyase	4.70916	R-0626	ureidoglycolate amidohydrolase	allantoin degradation pathway	H2O + S_ureidoglycolate --> CO2 + 2.0 NH3 + glyoxylate	Purine metabolism	mea00230	GO:0043603	Cellular amide metabolic process	Biological Process (GO)	Upregulation
45	NC_012808	MEXAM1_RS08065	MexAM1_META1p1685	.	core	1762730	1763521	+	792	lysophospholipid acyltransferase family protein	1.31025	R-0334, R-0335, R-0336, R-0337	lysophosphatidic acid acyltransferase (n-16:0), lysophosphatidic acid acyltransferase (n-16:1), lysophosphatidic acid acyltransferase (n-18:0), lysophosphatidic acid acyltransferase (n-18:1)	glycerophospholipid metabolism, glycerophospholipid metabolism, glycerophospholipid metabolism, glycerophospholipid metabolism	1_hexadecanoyl_sn_glycerol_3_phosphate + hexadecanoyl_acyl_carrier_protein_ --> 1_2_dihexadecanoyl_sn_glycerol_3_phosphate + acyl_carrier_protein_, 1_hexadec_9_enoyl_sn_glycerol_3_phosphate + hexadec_9_enoyl_acyl_carrier_protein_ --> 1_2_dihexadec_9_enoyl_sn_glycerol_3_phosphate + acyl_carrier_protein_, 1_octadecanoyl_sn_glycerol_3_phosphate + octadecanoyl_acyl_carrier_protein_ --> 1_2_dioctadeca…	Glycerolipid metabolism, Glycerophospholipid metabolism	mea00561, mea00564	.	.	.	.
46	NC_012808	MEXAM1_RS08290	MexAM1_META1p1733	mcl	core	1808790	1809764	+	975	CoA ester lyase	1.90575	R-0023, R-0038	malyl-CoA lyase, b-methylmalyl-CoA lyase	serine cycle, Ethylmalonyl-CoA pathway	S_malyl_CoA <=> acetyl_CoA + glyoxylate, erythro_b_methylmalyl_CoA <=> glyoxylate + propionyl_CoA	Glyoxylate and dicarboxylate metabolism, C5-Branched dibasic acid metabolism, Other carbon fixation pathways, Methane metabolism	mea00630, mea00660, mea00720, mea00680	GO:0043603	Cellular amide metabolic process	Biological Process (GO)	Upregulation
47	NC_012808	MEXAM1_RS08325	MexAM1_META1p1740	xoxF	core	1815413	1817218	+	1806	lanthanide-dependent methanol dehydrogenase	1.18179	R-0001, R-1009	methanol dehydrogenase, formaldehyde dehydrogenase	methanol oxidation to formaldehyde, formaldehyde oxidation to formate	methanol_p_ + 2.0 oxidized_cytochrome_c --> 2.0 H_p_ + formaldehyde_p_ + 2.0 reduced_cytochrome_c, formaldehyde_p_ + 2.0 oxidized_cytochrome_c --> 2.0 H_p_ + formate_p_ + 2.0 reduced_cytochrome_c	Methane metabolism	mea00680	.	.	.	.
48	NC_012808	MEXAM1_RS08345	MexAM1_META1p1744	folB	core	1819337	1819729	-	393	dihydroneopterin aldolase	1.58521	R-0498	dihydroneopterin aldolase	folate biosynthesis	7_8_dihydro_D_neopterin <=> 6_hydroxymethyl_7_8_dihydropterin + glycolaldehyde	Folate biosynthesis	mea00790	GO:0044271, GO:0043603, GO:0043604	Cellular nitrogen compound biosynthetic process, Cellular amide metabolic process, Amide biosynthetic process	Biological Process (GO), Biological Process (GO), Biological Process (GO)	Upregulation
49	NC_012808	MEXAM1_RS08655	MexAM1_META1p1808	deoB	core	1882751	1883971	+	1221	phosphopentomutase	-1.51072	R-0076, R-0112	phosphopentomutase, phosphopentomutase 2	salvage pathways of purine and pyrimidine nucleotides, deoxyribonucleosides degradation	alpha_D_ribose_1_phosphate --> D_ribose_5_phosphate, deoxyribose_1_phosphate <=> 2_deoxy_D_ribose_5_phosphate	Pentose phosphate pathway, Purine metabolism	mea00030, mea00230	.	.	.	.
50	NC_012808	MEXAM1_RS09885	MexAM1_META1p2093	fdh4B	core	2180555	2180857	-	303	hypothetical protein	8.0171	R-0011	formate dehydrogenase	formate oxidation to CO2	NAD_ + formate <=> CO2 + H_ + NADH	.	.	.	.	.	.
51	NC_012808	MEXAM1_RS10035	MexAM1_META1p2123	.	core	2210440	2211216	-	777	creatininase family protein	1.03988	R-0660	creatininase	creatinine degradation	H2O + creatinine --> creatine	Arginine and proline metabolism	mea00330	GO:0044271	Cellular nitrogen compound biosynthetic process	Biological Process (GO)	Upregulation
52	NC_012808	MEXAM1_RS10690	MexAM1_META1p2264	folE	core	2330499	2331308	-	810	GTP cyclohydrolase I FolE	1.29695	R-0496	GTP cyclohydrolase I	folate biosynthesis	GTP + H2O <=> 7_8_dihydroneopterin_triphosphate + formate	Folate biosynthesis	mea00790	GO:0044271	Cellular nitrogen compound biosynthetic process	Biological Process (GO)	Upregulation
53	NC_012808	MEXAM1_RS11790	MexAM1_META1p2490	zwf	core	2620254	2621762	+	1509	glucose-6-phosphate dehydrogenase	-2.43163	R-0066	glucose-6-phosphate 1-dehydrogenase	pentose phosphate pathway	D_glucose_6_phosphate + NADP_ <=> D_glucono_1_5_lactone_6_phosphate + H_ + NADPH	Pentose phosphate pathway, Glutathione metabolism	mea00030, mea00480	.	.	.	.
54	NC_012808	MEXAM1_RS11925	MexAM1_META1p2517	hisH	core	2651289	2651951	+	663	imidazole glycerol phosphate synthase subunit HisH	-1.14851	R-0223	imidazole glycerol phosphate synthase	histidine biosynthesis	L_glutamine + phosphoribulosylformimino_AICAR_phosphate --> D_erythro_imidazole_glycerol_phosphate + L_glutamate + aminoimidazole_carboxamide_ribonucleotide	Histidine metabolism	mea00340	.	.	.	.
55	NC_012808	MEXAM1_RS12580	MexAM1_META1p2668	.	unique	2796406	2797677	-	1272	sodium/hydrogen exchanger	1.4462	R-5090	sodium/calcium exchanger	transport : ion	Ca2_ + Na_p_ --> Ca2_e_ + Na_	.	.	.	.	.	.
56	NC_012808	MEXAM1_RS13065	MexAM1_META1p2774	mauC	accessory	2899370	2899729	+	360	amicyanin	1.86184	R-0675, R-1024, R-1025	methylamine dehydrogenase, ethylamine dehydrogenase, amicyanin oxidation	methylamine oxidation to formaldehyde, ethylamine oxidation to acetaldehyde, methylamine oxidation to formaldehyde	H2O_p_ + methylamine_p_ + oxidized_amicyanin_p_ --> NH3_p_ + formaldehyde_p_ + reduced_amicyanin_p_, H2O_p_ + ethylamine_p_ + oxidized_amicyanin_p_ --> NH3_p_ + acetaldehyde_p_ + reduced_amicyanin_p_, 2.0 oxidized_cytochrome_c + reduced_amicyanin_p_ --> oxidized_amicyanin_p_ + 2.0 reduced_cytochrome_c	.	.	.	.	.	.
57	NC_012808	MEXAM1_RS13510	MexAM1_META1p2870	ycjG	core	2988289	2989269	+	981	dipeptide epimerase	-1.97627	R-0682	L-Ala-D/L-Glu epimerase	unassigned	L_Ala__D_Glu <=> L_Ala_L_Glu	D-Amino acid metabolism	mea00470	.	.	.	.
58	NC_012808	MEXAM1_RS13520	MexAM1_META1p2872	.	core	2990713	2991906	+	1194	inositol-3-phosphate synthase	-2.14039	R-0561	myo-inositol-1-phosphate synthase	inositol metabolism	b_D_glucose_6_phosphate <=> D_myo_inositol_3_monophosphate	Inositol phosphate metabolism, Streptomycin biosynthesis	mea00562, mea00521	.	.	.	.
59	NC_012808	MEXAM1_RS13770	MexAM1_META1p2925	crtF	core	3054951	3056096	+	1146	methyltransferase	5.65692	R-0687, R-0688, R-0689, R-0690, R-0691, R-0692	hydroxyneurosporene methyltransferase 1, hydroxyneurosporene methyltransferase 2, hydroxyneurosporene methyltransferase 3, hydroxyneurosporene methyltransferase 4, hydroxyneurosporene methyltransferase 5, hydroxyneurosporene methyltransferase 6	carotenoids biosynthesis, carotenoids biosynthesis, carotenoids biosynthesis, carotenoids biosynthesis, carotenoids biosynthesis, carotenoids biosynthesis	S_adenosyl_L_methionine + demethylspheroidene --> S_adenosyl_L_homocysteine + spheroidene, S_adenosyl_L_methionine + hydroxyneurosporene --> S_adenosyl_L_homocysteine + methoxyneurosporene, S_adenosyl_L_methionine + rhodopin --> 3_4_dihydroanhydrorhodovibrin + S_adenosyl_L_homocysteine, 3_4_dihydrorhodovibrin + S_adenosyl_L_methionine --> 3_4_3_4_tetrahydrospirilloxanthin + S_adenosyl_L_homocyste…	Carotenoid biosynthesis	mea00906	GO:0044260	Cellular macromolecule metabolic process	Biological Process (GO)	Upregulation
60	NC_012808	MEXAM1_RS13780	MexAM1_META1p2927	bchX	core	3057132	3058136	+	1005	chlorophyllide a reductase iron protein subunit X	2.81949	R-0694, R-0695	chlorophyllide a reductase, 3-hydroxyethylchlorophyllide a reductase	bacteriochlorophyll a biosynthesis, bacteriochlorophyll a biosynthesis	ATP + H2O + chlorophyllidea --> 3_vinyl_bacteriochlorophyllidea + ADP + phosphate, 3_hydroxyethylchlorophyllidea + 2.0 H_ --> 2_desacetyl_2_hydroxyethyl_bacteriochlorophyllidea	Porphyrin metabolism	mea00860	GO:0044271	Cellular nitrogen compound biosynthetic process	Biological Process (GO)	Upregulation
61	NC_012808	MEXAM1_RS13810	MexAM1_META1p2933	pufL	core	3062114	3062938	+	825	photosynthetic reaction center subunit L	4.82986	R-1007	photosystem I	photosynthesis light reactions	2.0 oxidized_ferredoxin + photon + 2.0 reduced_cytochrome_c --> 2.0 oxidized_cytochrome_c + 2.0 reduced_ferredoxin	Two-component system	mea02020	GO:0043226, GO:0043229	Organelle, Intracellular organelle	Cellular Component (GO), Cellular Component (GO)	Upregulation
62	NC_012808	MEXAM1_RS13930	MexAM1_META1p2957	pntAB	core	3088873	3089325	+	453	proton-translocating transhydrogenase family protein	2.09321	R-0448	NAD(P) transhydrogenase	oxidative phosphorilation	H_p_ + NADH + NADP_ --> H_ + NADPH + NAD_	Nicotinate and nicotinamide metabolism	mea00760	.	.	.	.
63	NC_012808	MEXAM1_RS14060	MexAM1_META1p2983	queF	core	3120232	3120693	-	462	preQ(1) synthase	1.34263	R-0496	GTP cyclohydrolase I	folate biosynthesis	GTP + H2O <=> 7_8_dihydroneopterin_triphosphate + formate	Folate biosynthesis	mea00790	GO:0044271	Cellular nitrogen compound biosynthetic process	Biological Process (GO)	Upregulation
64	NC_012808	MEXAM1_RS15125	MexAM1_META1p3206	acyP	core	3348209	3348493	+	285	acylphosphatase	3.73767	R-0718, R-0719, R-0720, R-0721	acylphosphatase (n-16:0), acylphosphatase (n-16:1), acylphosphatase (n-18:0), acylphosphatase (n-18:1)	fatty acid degradation, fatty acid degradation, fatty acid degradation, fatty acid degradation	H2O + hexadecanoyl_phosphate --> hexadecanoate + phosphate, H2O + hexadec_9_enoyl_phosphate --> 9_hexadecenoate + phosphate, H2O + octadecanoyl_phosphate --> octadecanoate + phosphate, H2O + octadec_9_enoyl_phosphate --> 9_octadecenoate + phosphate	Pyruvate metabolism, Aminobenzoate degradation	mea00620, mea00627	.	.	.	.
65	NC_012808	MEXAM1_RS15400	MexAM1_META1p3265	.	core	3396232	3396726	-	495	glutathione peroxidase	1.67163	R-0992	glutathione peroxidase (periplasmic)	superoxide radicals degradation	H2O2_p_ + 2.0 glutathione --> 2.0 H2O_p_ + glutathione_disulfide	Glutathione metabolism	mea00480	.	.	.	.
66	NC_012808	MEXAM1_RS15770	MexAM1_META1p3344	.	core	3480605	3481471	+	867	NAD(P)-dependent oxidoreductase	-1.41165	R-0233, R-0234	2-hydroxy-3-oxopropionate reductase (NAD), 2-hydroxy-3-oxopropionate reductase (NADP)	tartronate-semialdehyde metabolism, tartronate-semialdehyde metabolism	D_glycerate + NAD_ --> H_ + NADH + tartronate_semialdehyde, D_glycerate + NADP_ --> H_ + NADPH + tartronate_semialdehyde	.	.	.	.	.	.
67	NC_012808	MEXAM1_RS15810	MexAM1_META1p3351	glgX	core	3485699	3487975	+	2277	glycogen debranching protein GlgX	-1.76197	R-0156, R-0157	4-a-glucanotransferase, amylo-a-1,6-glucosidase	starch and sucrose metabolism, starch and sucrose metabolism	limit_dextrin --> limit_dextrin_with_short_branches, H2O + limit_dextrin_with_short_branches --> b_D_glucose + debranched_limit_dextrin	Starch and sucrose metabolism	mea00500	.	.	.	.
68	NC_012808	MEXAM1_RS16220	MexAM1_META1p3433	nasA	core	3569905	3572592	+	2688	nitrate reductase	1.29713	R-0738	nitrate reductase (periplasmic)	oxidative phosphorilation	NO3_p_ + UQH2 --> 2.0 H_p_ + NO2_p_ + UQ	Nitrogen metabolism	mea00910	.	.	.	.
69	NC_012808	MEXAM1_RS16730	MexAM1_META1p3537	gatC	core	3679780	3680067	+	288	Asp-tRNA(Asn)/Glu-tRNA(Gln) amidotransferase subunit GatC	1.30579	R-0540, R-0543	glutamyl-tRNA amidotransferase, aspartyl-tRNA amidotransferase	glutamate metabolism, aspartate metabolism	ATP + H2O + L_glutamine + L_glutamyl_tRNA_Gln_ --> ADP + L_glutamate + L_glutaminyl_tRNA_Gln_ + phosphate, ATP + H2O + L_aspartyl_tRNA_Asn_ + L_glutamine --> ADP + L_asparaginyl_tRNA_Asn_ + L_glutamate + phosphate	Aminoacyl-tRNA biosynthesis	mea00970	GO:0044271, GO:0044260, GO:0010467, GO:0009059, GO:0043603, GO:0034645, GO:0043604, GO:0006412, GO:0043043, GO:0006518	Cellular nitrogen compound biosynthetic process, Cellular macromolecule metabolic process, Gene expression, Macromolecule biosynthetic process, Cellular amide metabolic process, Cellular macromolecule biosynthetic process, Amide biosynthetic process, Translation, Peptide biosynthetic process, Peptide metabolic process	Biological Process (GO), Biological Process (GO), Biological Process (GO), Biological Process (GO), Biological Process (GO), Biological Process (GO), Biological Process (GO), Biological Process (GO), Biological Process (GO), Biological Process (GO)	Upregulation
70	NC_012808	MEXAM1_RS18205	MexAM1_META1p3858	.	core	3968809	3970134	+	1326	SLC13 family permease	2.02344	R-5034	sodium/sulphate symporter	transport : ion	Na_p_ + SO42_p_ --> Na_ + SO42_	.	.	.	.	.	.
71	NC_012808	MEXAM1_RS19285	MexAM1_META1p4099	.	core	4175226	4176026	-	801	creatininase family protein	4.89319	R-0660	creatininase	creatinine degradation	H2O + creatinine --> creatine	Arginine and proline metabolism	mea00330	GO:0044271	Cellular nitrogen compound biosynthetic process	Biological Process (GO)	Upregulation
72	NC_012808	MEXAM1_RS19860	MexAM1_META1p4217	.	core	4305220	4305963	-	744	molybdopterin-dependent oxidoreductase	4.53067	R-0760	sulfite oxidase	sulfur metabolism	H2O + HSO3_ + O2 --> H2O2 + H_ + SO42_	.	.	.	.	.	.
73	NC_012808	MEXAM1_RS20075	MexAM1_META1p4260	.	accessory	4344669	4344920	+	252	UDP-N-acetyl glucosamine 2-epimerase	5.5553	R-0801	UDP-N-acetylglucosamine 2-epimerase	sugar nucleotide biosynthesis	H2O + UDP_N_acetyl_D_glucosamine --> N_acetyl_D_mannosamine + UDP	Amino sugar and nucleotide sugar metabolism, O-Antigen nucleotide sugar biosynthesis, Two-component system	mea00520, mea00541, mea02020	.	.	.	.
74	NC_012808	MEXAM1_RS21085	MexAM1_META1p4469	.	core	4572342	4573148	+	807	SDR family oxidoreductase	-2.93376	R-0352, R-0353, R-0354, R-0355, R-0356, R-0358, R-0359, R-0360, R-0361, R-0362, R-0363, R-0364	3-oxoacyl-[acyl-carrier-protein] reductase (n-4:0), 3-oxoacyl-[acyl-carrier-protein] reductase (n-6:0), 3-oxoacyl-[acyl-carrier-protein] reductase (n-8:0), 3-oxoacyl-[acyl-carrier-protein] reductase (n-10:0), 3-oxoacyl-[acyl-carrier-protein] reductase (n-12:0), 3-oxoacyl-[acyl-carrier-protein] reductase (n-14:0), 3-oxoacyl-[acyl-carrier-protein] reductase (n-16:0), 3-oxoacyl-[acyl-carrier-protein…	fatty acid biosynthesis, fatty acid biosynthesis, fatty acid biosynthesis, fatty acid biosynthesis, fatty acid biosynthesis, fatty acid biosynthesis, fatty acid biosynthesis, fatty acid biosynthesis, fatty acid biosynthesis, fatty acid biosynthesis, fatty acid biosynthesis, fatty acid biosynthesis	H_ + NADPH + acetoacetyl_acyl_carrier_protein_ <=> 3R_3_hydroxybutanoyl_acyl_carrier_protein_ + NADP_, 3_oxohexanoyl_acyl_carrier_protein_ + H_ + NADPH <=> 3R_3_hydroxyhexanoyl_acyl_carrier_protein_ + NADP_, 3_oxooctanoyl_acyl_carrier_protein_ + H_ + NADPH <=> 3R_3_hydroxyoctanoyl_acyl_carrier_protein_ + NADP_, 3_oxodecanoyl_acyl_carrier_protein_ + H_ + NADPH <=> 3R_3_hydroxydecanoyl_acyl_carrier…	.	.	.	.	.	.
75	NC_012808	MEXAM1_RS21665	MexAM1_META1p4584	potH	core	4699327	4700331	-	1005	ABC transporter permease subunit	2.71027	R-5029	putrescine ABC transporter	transport : polyamine	ATP + H2O + putrescine_p_ --> ADP + phosphate + putrescine	ABC transporters	mea02010	.	.	.	.
76	NC_012808	MEXAM1_RS21730	MexAM1_META1p4597	phaZ, depB	core	4716711	4718075	-	1365	polyhydroxyalkanoate depolymerase	-3.07846	R-0026	poly(3-hydroxyalkanoate) depolymerase	PHB degradation	H2O + poly_beta_hydroxybutyrate_n_ --> R_3_hydroxybutanoate	Butanoate metabolism	mea00650	.	.	.	.
77	NC_012808	MEXAM1_RS21940	MexAM1_META1p4639	maa	core	4760618	4761181	-	564	sugar O-acetyltransferase	-1.70651	R-0816	maltose acetyltransferase	starch and sucrose metabolism	acetyl_CoA + maltose <=> CoA + acetylmaltose	.	.	.	.	.	.
78	NC_012808	MEXAM1_RS23120	MexAM1_META1p4890	trpA	core	5005636	5006478	-	843	tryptophan synthase subunit alpha	1.04333	R-0182, R-0183	tryptophan synthase, tryptophan synthase A	phenylalanine, tyrosine, tryptophan biosynthesis, phenylalanine, tyrosine, tryptophan biosynthesis	L_serine + indole_3_glycerol_phosphate --> D_glyceraldehyde_3_phosphate + H2O + L_tryptophan, indole_3_glycerol_phosphate <=> D_glyceraldehyde_3_phosphate + indole	Glycine, serine and threonine metabolism, Phenylalanine, tyrosine and tryptophan biosynthesis	mea00260, mea00400	GO:0044271	Cellular nitrogen compound biosynthetic process	Biological Process (GO)	Upregulation
79	NC_012808	MEXAM1_RS23280	MexAM1_META1p4922	modA	core	5050046	5050855	-	810	molybdate ABC transporter substrate-binding protein	-1.7793	R-5069	molybdate ABC transporter	transport : ion	ATP + H2O + molybdate_p_ --> ADP + molybdate + phosphate	ABC transporters	mea02010	.	.	.	.
80	NC_012808	MEXAM1_RS23365	MexAM1_META1p4940	.	core	5065318	5067108	-	1791	NirA family protein	1.26018	R-0835	ferredoxin--nitrite reductase	nitrate reduction	7.0 H_ + NO2_ + 6.0 reduced_ferredoxin --> 2.0 H2O + NH3 + 6.0 oxidized_ferredoxin	Nitrogen metabolism	mea00910	.	.	.	.
81	NC_012808	MEXAM1_RS23440	MexAM1_META1p4955	.	core	5085644	5086678	-	1035	SDR family oxidoreductase	-2.78794	R-0352, R-0353, R-0354, R-0355	3-oxoacyl-[acyl-carrier-protein] reductase (n-4:0), 3-oxoacyl-[acyl-carrier-protein] reductase (n-6:0), 3-oxoacyl-[acyl-carrier-protein] reductase (n-8:0), 3-oxoacyl-[acyl-carrier-protein] reductase (n-10:0)	fatty acid biosynthesis, fatty acid biosynthesis, fatty acid biosynthesis, fatty acid biosynthesis	H_ + NADPH + acetoacetyl_acyl_carrier_protein_ <=> 3R_3_hydroxybutanoyl_acyl_carrier_protein_ + NADP_, 3_oxohexanoyl_acyl_carrier_protein_ + H_ + NADPH <=> 3R_3_hydroxyhexanoyl_acyl_carrier_protein_ + NADP_, 3_oxooctanoyl_acyl_carrier_protein_ + H_ + NADPH <=> 3R_3_hydroxyoctanoyl_acyl_carrier_protein_ + NADP_, 3_oxodecanoyl_acyl_carrier_protein_ + H_ + NADPH <=> 3R_3_hydroxydecanoyl_acyl_carrier…	.	.	.	.	.	.
82	NC_012808	MEXAM1_RS23640	MexAM1_META1p4996	.	core	5133113	5133577	-	465	3-hydroxyacyl-ACP dehydratase FabZ family protein	1.94066	R-0367, R-0368, R-0369, R-0370, R-0371, R-0372, R-0373, R-0374, R-0375, R-0376, R-0377	3-hydroxyacyl-[acyl-carrier-protein] dehydratase (n-4:0), 3-hydroxyacyl-[acyl-carrier-protein] dehydratase (n-6:0), 3-hydroxyacyl-[acyl-carrier-protein] dehydratase (n-8:0), 3-hydroxyacyl-[acyl-carrier-protein] dehydratase (n-12:0), 3-hydroxyacyl-[acyl-carrier-protein] dehydratase (n-14:0), 3-hydroxyacyl-[acyl-carrier-protein] dehydratase (n-16:0), 3-hydroxyacyl-[acyl-carrier-protein] dehydratase…	fatty acid biosynthesis, fatty acid biosynthesis, fatty acid biosynthesis, fatty acid biosynthesis, fatty acid biosynthesis, fatty acid biosynthesis, fatty acid biosynthesis, fatty acid biosynthesis, fatty acid biosynthesis, fatty acid biosynthesis, fatty acid biosynthesis	3R_3_hydroxybutanoyl_acyl_carrier_protein_ <=> H2O + crotonyl_acyl_carrier_protein_, 3R_3_hydroxyhexanoyl_acyl_carrier_protein_ <=> H2O + trans_hex_2_enoyl_acyl_carrier_protein_, 3R_3_hydroxyoctanoyl_acyl_carrier_protein_ <=> H2O + trans_oct_2_enoyl_acyl_carrier_protein_, 3R_3_hydroxydodecanoyl_acyl_carrier_protein_ <=> H2O + trans_dodec_2_enoyl_acyl_carrier_protein_, 3R_3_hydroxytetradecanoyl_ac…	Fatty acid biosynthesis, Biotin metabolism	mea00061, mea00780	.	.	.	.
83	NC_012808	MEXAM1_RS23865	MexAM1_META1p5043	.	core	5185851	5186594	-	744	SDR family NAD(P)-dependent oxidoreductase	2.36523	R-0352, R-0353, R-0354, R-0355, R-0356, R-0358, R-0359, R-0360, R-0361, R-0362, R-0363, R-0364	3-oxoacyl-[acyl-carrier-protein] reductase (n-4:0), 3-oxoacyl-[acyl-carrier-protein] reductase (n-6:0), 3-oxoacyl-[acyl-carrier-protein] reductase (n-8:0), 3-oxoacyl-[acyl-carrier-protein] reductase (n-10:0), 3-oxoacyl-[acyl-carrier-protein] reductase (n-12:0), 3-oxoacyl-[acyl-carrier-protein] reductase (n-14:0), 3-oxoacyl-[acyl-carrier-protein] reductase (n-16:0), 3-oxoacyl-[acyl-carrier-protein…	fatty acid biosynthesis, fatty acid biosynthesis, fatty acid biosynthesis, fatty acid biosynthesis, fatty acid biosynthesis, fatty acid biosynthesis, fatty acid biosynthesis, fatty acid biosynthesis, fatty acid biosynthesis, fatty acid biosynthesis, fatty acid biosynthesis, fatty acid biosynthesis	H_ + NADPH + acetoacetyl_acyl_carrier_protein_ <=> 3R_3_hydroxybutanoyl_acyl_carrier_protein_ + NADP_, 3_oxohexanoyl_acyl_carrier_protein_ + H_ + NADPH <=> 3R_3_hydroxyhexanoyl_acyl_carrier_protein_ + NADP_, 3_oxooctanoyl_acyl_carrier_protein_ + H_ + NADPH <=> 3R_3_hydroxyoctanoyl_acyl_carrier_protein_ + NADP_, 3_oxodecanoyl_acyl_carrier_protein_ + H_ + NADPH <=> 3R_3_hydroxydecanoyl_acyl_carrier…	Fatty acid biosynthesis, Biotin metabolism	mea00061, mea00780	.	.	.	.
84	NC_012808	MEXAM1_RS24075	MexAM1_META1p5086	murF	core	5238574	5240037	-	1464	UDP-N-acetylmuramoylalanyl-D-glutamyl-2, 6-diaminopimelate--D-alanyl-D-alanine ligase	-1.77495	R-0841	UDP-N-acetylmuramoylalanyl-D-glutamyl-2,6-diaminopimelate-D-alanyl-D-alanine ligase	peptidoglycan biosynthesis	ATP + D_alanyl_D_alanine + UDP_N_acetylmuramoyl_L_alanyl_D_glutamyl_meso_2_6_diaminopimelate --> ADP + UDP_N_acetylmuramoyl_L_alanyl_D_glutamyl_meso_2_6_diaminopimelyl_D_alanyl_D_alanine + phosphate	Lysine biosynthesis, Peptidoglycan biosynthesis	mea00300, mea00550	GO:0097367, GO:0032553, GO:0017076, GO:0032555, GO:0035639, GO:0030554, GO:0032559, GO:0005524	Carbohydrate derivative binding, Ribonucleotide binding, Purine nucleotide binding, Purine ribonucleotide binding, Purine ribonucleoside triphosphate binding, Adenyl nucleotide binding, Adenyl ribonucleotide binding, ATP binding	Molecular Function (GO), Molecular Function (GO), Molecular Function (GO), Molecular Function (GO), Molecular Function (GO), Molecular Function (GO), Molecular Function (GO), Molecular Function (GO)	Downregulation
85	NC_012808	MEXAM1_RS24520	MexAM1_META1p5175	cbiB, cobD	core	5328768	5329769	-	1002	adenosylcobinamide-phosphate synthase CbiB	2.00451	R-0852	adenosylcobinamide-phosphate synthase	adenosylcobalamin biosynthesis pathway	ATP + R_1_amino_2_propanol_O_2_phosphate + adenosyl_cobyrate --> ADP + adenosyl_cobinamide_phosphate + phosphate	Porphyrin metabolism	mea00860	GO:0044271	Cellular nitrogen compound biosynthetic process	Biological Process (GO)	Upregulation
86	NC_012808	MEXAM1_RS24740	MexAM1_META1p5221	ybgC	core	5374015	5374446	-	432	tol-pal system-associated acyl-CoA thioesterase	3.04478	R-0646, R-0647, R-0648, R-0649, R-0650, R-0651, R-0652, R-0653, R-0654, R-0655, R-0656, R-0657, R-0658, R-0659	acyl-CoA thioesterase II (n-h6:0), acyl-CoA thioesterase II (n-h8:0), acyl-CoA thioesterase II (n-h10:0), acyl-CoA thioesterase II (n-h12:0), acyl-CoA thioesterase II (n-h14:0), acyl-CoA thioesterase II (n-h16:0), acyl-CoA thioesterase II (n-h18:0), acyl-CoA thioesterase II (n-6:0), acyl-CoA thioesterase II (n-8:0), acyl-CoA thioesterase II (n-10:0), acyl-CoA thioesterase II (n-12:0), acyl-CoA th…	fatty acid b-oxidation, fatty acid b-oxidation, fatty acid b-oxidation, fatty acid b-oxidation, fatty acid b-oxidation, fatty acid b-oxidation, fatty acid b-oxidation, fatty acid b-oxidation, fatty acid b-oxidation, fatty acid b-oxidation, fatty acid b-oxidation, fatty acid b-oxidation, fatty acid b-oxidation, fatty acid b-oxidation	3R_3_hydroxyhexanoyl_CoA + H2O --> 3R_3_hydroxyhexanoate + CoA, 3R_3_hydroxyoctanoyl_CoA + H2O --> 3R_3_hydroxyoctanoate + CoA, 3R_3_hydroxydecanoyl_CoA + H2O --> 3R_3_hydroxydecanoate + CoA, 3R_3_hydroxydodecanoyl_CoA + H2O --> 3R_3_hydroxydodecanoate + CoA, 3R_3_hydroxytetradecanoyl_CoA + H2O --> 3R_3_hydroxytetradecanoate + CoA, 3R_3_hydroxyhexadecanoyl_CoA + H2O --> 3R_3_hydroxyhexadecanoate …	.	.	.	.	.	.
87	NC_012808	MEXAM1_RS24875	MexAM1_META1p5249	glpD	core	5403907	5405424	+	1518	glycerol-3-phosphate dehydrogenase	-1.55545	R-0268	glycerol-3-phosphate dehydrogenase	glycerophospholipid metabolism	H_ + NADPH + glycerone_phosphate <=> NADP_ + sn_glycerol_3_phosphate	Glycerophospholipid metabolism	mea00564	.	.	.	.
88	NC_012808	MEXAM1_RS24970	MexAM1_META1p5268	lhaA	core	5424360	5425805	-	1446	BCD family MFS transporter	-1.81762	R-1007	photosystem I	photosynthesis light reactions	2.0 oxidized_ferredoxin + photon + 2.0 reduced_cytochrome_c --> 2.0 oxidized_cytochrome_c + 2.0 reduced_ferredoxin	.	.	.	.	.	.
89	NC_012808	MEXAM1_RS25040	MexAM1_META1p5282	.	core	5441632	5443227	+	1596	cytochrome c	-1.46311	R-0143	gluconate 2-dehydrogenase (periplasmic)	sugar oxidation	D_gluconate_p_ + 2.0 oxidized_cytochrome_c --> 2_dehydro_D_gluconate_p_ + 2.0 H_p_ + 2.0 reduced_cytochrome_c	.	.	.	.	.	.
90	NC_012808	MEXAM1_RS25110	MexAM1_META1p5297	glmM	core	5457833	5459173	-	1341	phosphoglucosamine mutase	-1.05012	R-0424	phosphoglucosamine mutase	aminosugar metabolism	D_glucosamine_1_phosphate <=> D_glucosamine_6_phosphate	Amino sugar and nucleotide sugar metabolism	mea00520	.	.	.	.
91	NC_012808	MEXAM1_RS25255	MexAM1_META1p5325	.	core	5491279	5493048	+	1770	N-acetylglutaminylglutamine amidotransferase	-2.87668	R-0435	asparagine synthase	aspartate metabolism	ATP + H2O + L_aspartate + L_glutamine --> AMP + L_asparagine + L_glutamate + diphosphate	Alanine, aspartate and glutamate metabolism	mea00250	GO:0097367, GO:0032553, GO:0017076, GO:0032555, GO:0035639, GO:0030554, GO:0032559, GO:0005524	Carbohydrate derivative binding, Ribonucleotide binding, Purine nucleotide binding, Purine ribonucleotide binding, Purine ribonucleoside triphosphate binding, Adenyl nucleotide binding, Adenyl ribonucleotide binding, ATP binding	Molecular Function (GO), Molecular Function (GO), Molecular Function (GO), Molecular Function (GO), Molecular Function (GO), Molecular Function (GO), Molecular Function (GO), Molecular Function (GO)	Downregulation
92	NC_012811	MEXAM1_RS26205	MexAM1_META2p0203	zntA	accessory	181052	183247	-	2196	heavy metal translocating P-type ATPase	1.08022	R-5083, R-5084	cobalt-exporting ATPase, zinc-exporting ATPase	transport : ion, transport : ion	ATP + Co2_ + H2O --> ADP + Co2_p_ + phosphate, ATP + H2O + Zn2_ --> ADP + Zn2_p_ + phosphate	.	.	.	.	.	.
93	NC_012811	MEXAM1_RS26390	MexAM1_META2p0242	dfrB	unique	218118	218522	-	405	dihydrofolate reductase	2.17784	R-0485	dihydrofolate reductase	folate biosynthesis	7_8_dihydrofolate + H_ + NADPH <=> NADP_ + tetrahydrofolate	Folate biosynthesis	mea00790	.	.	.	.
