# Supplementary material for: Integrated genomic and transcriptomic Insights into methanol tolerance mechanisms in Methylobacterium extorquens AM1, identifying key targets for strain engineering
Source: J Biol Eng. 2025 Dec 8;20:2. doi: 10.1186/s13036-025-00557-1 (PMC12797532; doi:10.1186/s13036-025-00557-1)
Supplement: Supplementary file 3 — Supplementary Material 3. [file 13036_2025_557_MOESM3_ESM.pdb]

ATOM      1  N   MET A   1     -16.132 -27.187   8.471  1.00 37.78      A    N  
ATOM      2  CA  MET A   1     -17.051 -26.955   7.333  1.00 40.26      A    C  
ATOM      3  C   MET A   1     -17.737 -28.266   7.006  1.00 41.85      A    C  
ATOM      4  O   MET A   1     -17.150 -29.318   7.226  1.00 39.71      A    O  
ATOM      5  CB  MET A   1     -16.302 -26.396   6.115  1.00 37.99      A    C  
ATOM      6  CG  MET A   1     -15.741 -24.986   6.358  1.00 34.64      A    C  
ATOM      7  SD  MET A   1     -14.950 -24.296   4.891  1.00 31.16      A    S  
ATOM      8  CE  MET A   1     -14.028 -22.923   5.619  1.00 28.93      A    C  
ATOM      9  N   THR A   2     -18.973 -28.222   6.499  1.00 47.26      A    N  
ATOM     10  CA  THR A   2     -19.668 -29.419   6.002  1.00 48.57      A    C  
ATOM     11  C   THR A   2     -18.941 -29.998   4.777  1.00 50.38      A    C  
ATOM     12  O   THR A   2     -18.139 -29.307   4.138  1.00 47.33      A    O  
ATOM     13  CB  THR A   2     -21.130 -29.096   5.645  1.00 44.58      A    C  
ATOM     14  CG2 THR A   2     -21.973 -28.808   6.892  1.00 39.53      A    C  
ATOM     15  OG1 THR A   2     -21.191 -27.954   4.828  1.00 40.96      A    O  
ATOM     16  N   ASP A   3     -19.244 -31.240   4.411  1.00 53.16      A    N  
ATOM     17  CA  ASP A   3     -18.707 -31.882   3.201  1.00 56.73      A    C  
ATOM     18  C   ASP A   3     -19.116 -31.182   1.884  1.00 60.66      A    C  
ATOM     19  O   ASP A   3     -18.684 -31.559   0.793  1.00 57.19      A    O  
ATOM     20  CB  ASP A   3     -19.175 -33.349   3.140  1.00 50.83      A    C  
ATOM     21  CG  ASP A   3     -18.477 -34.289   4.124  1.00 44.94      A    C  
ATOM     22  OD1 ASP A   3     -17.291 -34.062   4.428  1.00 40.26      A    O  
ATOM     23  OD2 ASP A   3     -19.142 -35.277   4.531  1.00 39.21      A    O1-
ATOM     24  N   ARG A   4     -19.957 -30.152   1.954  1.00 70.40      A    N  
ATOM     25  CA  ARG A   4     -20.291 -29.320   0.807  1.00 75.37      A    C  
ATOM     26  C   ARG A   4     -19.186 -28.302   0.573  1.00 80.45      A    C  
ATOM     27  O   ARG A   4     -18.711 -27.646   1.497  1.00 76.58      A    O  
ATOM     28  CB  ARG A   4     -21.652 -28.632   0.989  1.00 67.37      A    C  
ATOM     29  CG  ARG A   4     -22.797 -29.579   0.623  1.00 58.41      A    C  
ATOM     30  CD  ARG A   4     -24.125 -28.819   0.699  1.00 54.57      A    C  
ATOM     31  NE  ARG A   4     -25.231 -29.641   0.180  1.00 48.52      A    N  
ATOM     32  CZ  ARG A   4     -26.507 -29.278   0.163  1.00 43.32      A    C  
ATOM     33  NH1 ARG A   4     -26.889 -28.124   0.645  1.00 42.01      A    N1+
ATOM     34  NH2 ARG A   4     -27.409 -30.072  -0.340  1.00 38.39      A    N  
ATOM     35  N   GLN A   5     -18.862 -28.153  -0.697  1.00 83.91      A    N  
ATOM     36  CA  GLN A   5     -18.031 -27.049  -1.143  1.00 87.68      A    C  
ATOM     37  C   GLN A   5     -18.696 -25.723  -0.729  1.00 92.79      A    C  
ATOM     38  O   GLN A   5     -19.897 -25.562  -0.950  1.00 90.67      A    O  
ATOM     39  CB  GLN A   5     -17.843 -27.148  -2.658  1.00 78.41      A    C  
ATOM     40  CG  GLN A   5     -16.393 -26.851  -3.083  1.00 64.71      A    C  
ATOM     41  CD  GLN A   5     -16.172 -27.047  -4.582  1.00 56.97      A    C  
ATOM     42  NE2 GLN A   5     -14.950 -26.929  -5.054  1.00 47.69      A    N  
ATOM     43  OE1 GLN A   5     -17.076 -27.318  -5.353  1.00 50.25      A    O  
ATOM     44  N   PRO A   6     -17.947 -24.788  -0.138  1.00 93.70      A    N  
ATOM     45  CA  PRO A   6     -18.482 -23.488   0.232  1.00 95.79      A    C  
ATOM     46  C   PRO A   6     -19.094 -22.761  -0.965  1.00 97.12      A    C  
ATOM     47  O   PRO A   6     -18.673 -22.947  -2.112  1.00 96.17      A    O  
ATOM     48  CB  PRO A   6     -17.304 -22.709   0.826  1.00 93.64      A    C  
ATOM     49  CG  PRO A   6     -16.355 -23.799   1.312  1.00 90.94      A    C  
ATOM     50  CD  PRO A   6     -16.565 -24.904   0.283  1.00 92.95      A    C  
ATOM     51  N   GLY A   7     -20.076 -21.910  -0.710  1.00 97.45      A    N  
ATOM     52  CA  GLY A   7     -20.695 -21.062  -1.714  1.00 97.76      A    C  
ATOM     53  C   GLY A   7     -19.724 -20.050  -2.320  1.00 98.15      A    C  
ATOM     54  O   GLY A   7     -18.641 -19.779  -1.792  1.00 97.79      A    O  
ATOM     55  N   PHE A   8     -20.117 -19.461  -3.446  1.00 97.95      A    N  
ATOM     56  CA  PHE A   8     -19.255 -18.551  -4.206  1.00 98.11      A    C  
ATOM     57  C   PHE A   8     -18.821 -17.319  -3.393  1.00 98.20      A    C  
ATOM     58  O   PHE A   8     -17.663 -16.919  -3.472  1.00 98.00      A    O  
ATOM     59  CB  PHE A   8     -19.972 -18.138  -5.494  1.00 97.89      A    C  
ATOM     60  CG  PHE A   8     -19.076 -17.406  -6.473  1.00 98.33      A    C  
ATOM     61  CD1 PHE A   8     -18.874 -16.020  -6.360  1.00 97.95      A    C  
ATOM     62  CD2 PHE A   8     -18.425 -18.123  -7.493  1.00 97.97      A    C  
ATOM     63  CE1 PHE A   8     -18.012 -15.353  -7.262  1.00 97.73      A    C  
ATOM     64  CE2 PHE A   8     -17.569 -17.465  -8.393  1.00 97.66      A    C  
ATOM     65  CZ  PHE A   8     -17.359 -16.077  -8.274  1.00 98.11      A    C  
ATOM     66  N   ASN A   9     -19.716 -16.724  -2.591  1.00 98.33      A    N  
ATOM     67  CA  ASN A   9     -19.392 -15.554  -1.771  1.00 98.31      A    C  
ATOM     68  C   ASN A   9     -18.398 -15.916  -0.658  1.00 98.45      A    C  
ATOM     69  O   ASN A   9     -17.502 -15.138  -0.369  1.00 98.06      A    O  
ATOM     70  CB  ASN A   9     -20.672 -14.951  -1.176  1.00 98.02      A    C  
ATOM     71  CG  ASN A   9     -21.681 -14.497  -2.221  1.00 96.63      A    C  
ATOM     72  ND2 ASN A   9     -22.625 -15.340  -2.578  1.00 87.31      A    N  
ATOM     73  OD1 ASN A   9     -21.630 -13.386  -2.725  1.00 87.90      A    O  
ATOM     74  N   THR A  10     -18.526 -17.118  -0.091  1.00 98.41      A    N  
ATOM     75  CA  THR A  10     -17.592 -17.636   0.910  1.00 98.46      A    C  
ATOM     76  C   THR A  10     -16.194 -17.858   0.312  1.00 98.40      A    C  
ATOM     77  O   THR A  10     -15.201 -17.408   0.881  1.00 98.27      A    O  
ATOM     78  CB  THR A  10     -18.134 -18.944   1.509  1.00 98.36      A    C  
ATOM     79  CG2 THR A  10     -17.288 -19.436   2.682  1.00 96.96      A    C  
ATOM     80  OG1 THR A  10     -19.444 -18.736   1.978  1.00 96.92      A    O  
ATOM     81  N   LEU A  11     -16.119 -18.486  -0.856  1.00 98.30      A    N  
ATOM     82  CA  LEU A  11     -14.851 -18.688  -1.571  1.00 98.20      A    C  
ATOM     83  C   LEU A  11     -14.189 -17.365  -1.969  1.00 98.36      A    C  
ATOM     84  O   LEU A  11     -12.978 -17.227  -1.834  1.00 98.18      A    O  
ATOM     85  CB  LEU A  11     -15.081 -19.561  -2.815  1.00 98.14      A    C  
ATOM     86  CG  LEU A  11     -15.465 -21.027  -2.537  1.00 97.52      A    C  
ATOM     87  CD1 LEU A  11     -15.750 -21.738  -3.869  1.00 95.97      A    C  
ATOM     88  CD2 LEU A  11     -14.347 -21.791  -1.827  1.00 95.76      A    C  
ATOM     89  N   ALA A  12     -14.961 -16.372  -2.415  1.00 98.33      A    N  
ATOM     90  CA  ALA A  12     -14.446 -15.059  -2.814  1.00 98.45      A    C  
ATOM     91  C   ALA A  12     -13.721 -14.311  -1.675  1.00 98.56      A    C  
ATOM     92  O   ALA A  12     -12.880 -13.458  -1.932  1.00 98.26      A    O  
ATOM     93  CB  ALA A  12     -15.611 -14.231  -3.377  1.00 98.48      A    C  
ATOM     94  N   ILE A  13     -14.026 -14.667  -0.426  1.00 98.49      A    N  
ATOM     95  CA  ILE A  13     -13.442 -14.059   0.782  1.00 98.31      A    C  
ATOM     96  C   ILE A  13     -12.348 -14.938   1.406  1.00 98.24      A    C  
ATOM     97  O   ILE A  13     -11.343 -14.417   1.885  1.00 97.29      A    O  
ATOM     98  CB  ILE A  13     -14.582 -13.764   1.789  1.00 97.80      A    C  
ATOM     99  CG1 ILE A  13     -15.551 -12.706   1.209  1.00 94.73      A    C  
ATOM    100  CG2 ILE A  13     -14.032 -13.274   3.141  1.00 94.23      A    C  
ATOM    101  CD1 ILE A  13     -16.913 -12.718   1.913  1.00 90.38      A    C  
ATOM    102  N   HIS A  14     -12.536 -16.268   1.407  1.00 98.23      A    N  
ATOM    103  CA  HIS A  14     -11.725 -17.186   2.215  1.00 98.11      A    C  
ATOM    104  C   HIS A  14     -10.776 -18.094   1.422  1.00 97.87      A    C  
ATOM    105  O   HIS A  14      -9.764 -18.520   1.980  1.00 96.62      A    O  
ATOM    106  CB  HIS A  14     -12.644 -18.026   3.100  1.00 97.88      A    C  
ATOM    107  CG  HIS A  14     -13.290 -17.232   4.195  1.00 98.19      A    C  
ATOM    108  CD2 HIS A  14     -14.585 -16.778   4.209  1.00 93.67      A    C  
ATOM    109  ND1 HIS A  14     -12.688 -16.827   5.371  1.00 94.19      A    N  
ATOM    110  CE1 HIS A  14     -13.600 -16.156   6.087  1.00 94.93      A    C  
ATOM    111  NE2 HIS A  14     -14.760 -16.098   5.411  1.00 95.60      A    N  
ATOM    112  N   ALA A  15     -11.064 -18.409   0.164  1.00 97.72      A    N  
ATOM    113  CA  ALA A  15     -10.224 -19.329  -0.592  1.00 97.52      A    C  
ATOM    114  C   ALA A  15      -8.790 -18.801  -0.727  1.00 97.42      A    C  
ATOM    115  O   ALA A  15      -8.581 -17.631  -1.032  1.00 96.95      A    O  
ATOM    116  CB  ALA A  15     -10.866 -19.626  -1.950  1.00 97.36      A    C  
ATOM    117  N   GLY A  16      -7.812 -19.652  -0.462  1.00 96.49      A    N  
ATOM    118  CA  GLY A  16      -6.391 -19.330  -0.482  1.00 96.23      A    C  
ATOM    119  C   GLY A  16      -5.869 -18.522   0.707  1.00 96.46      A    C  
ATOM    120  O   GLY A  16      -4.662 -18.321   0.822  1.00 94.13      A    O  
ATOM    121  N   ALA A  17      -6.739 -18.053   1.612  1.00 94.75      A    N  
ATOM    122  CA  ALA A  17      -6.338 -17.253   2.758  1.00 94.06      A    C  
ATOM    123  C   ALA A  17      -6.601 -17.966   4.088  1.00 94.18      A    C  
ATOM    124  O   ALA A  17      -7.737 -18.250   4.446  1.00 90.29      A    O  
ATOM    125  CB  ALA A  17      -7.020 -15.880   2.689  1.00 91.22      A    C  
ATOM    126  N   THR A  18      -5.539 -18.159   4.856  1.00 92.82      A    N  
ATOM    127  CA  THR A  18      -5.591 -18.498   6.280  1.00 92.45      A    C  
ATOM    128  C   THR A  18      -5.030 -17.327   7.099  1.00 93.84      A    C  
ATOM    129  O   THR A  18      -4.345 -16.469   6.527  1.00 91.43      A    O  
ATOM    130  CB  THR A  18      -4.825 -19.791   6.574  1.00 88.48      A    C  
ATOM    131  CG2 THR A  18      -5.469 -20.997   5.879  1.00 77.57      A    C  
ATOM    132  OG1 THR A  18      -3.496 -19.704   6.125  1.00 79.07      A    O  
ATOM    133  N   PRO A  19      -5.308 -17.244   8.413  1.00 93.27      A    N  
ATOM    134  CA  PRO A  19      -4.585 -16.315   9.272  1.00 93.30      A    C  
ATOM    135  C   PRO A  19      -3.078 -16.561   9.160  1.00 94.09      A    C  
ATOM    136  O   PRO A  19      -2.641 -17.713   9.123  1.00 92.46      A    O  
ATOM    137  CB  PRO A  19      -5.097 -16.570  10.692  1.00 91.68      A    C  
ATOM    138  CG  PRO A  19      -6.450 -17.237  10.475  1.00 90.80      A    C  
ATOM    139  CD  PRO A  19      -6.243 -18.030   9.186  1.00 93.52      A    C  
ATOM    140  N   ASP A  20      -2.290 -15.491   9.109  1.00 93.73      A    N  
ATOM    141  CA  ASP A  20      -0.835 -15.594   9.050  1.00 93.67      A    C  
ATOM    142  C   ASP A  20      -0.304 -16.364  10.276  1.00 93.75      A    C  
ATOM    143  O   ASP A  20      -0.537 -15.942  11.415  1.00 92.93      A    O  
ATOM    144  CB  ASP A  20      -0.221 -14.195   8.961  1.00 92.76      A    C  
ATOM    145  CG  ASP A  20       1.297 -14.243   9.127  1.00 92.86      A    C  
ATOM    146  OD1 ASP A  20       1.929 -15.071   8.440  1.00 89.16      A    O  
ATOM    147  OD2 ASP A  20       1.809 -13.501   9.987  1.00 89.66      A    O1-
ATOM    148  N   PRO A  21       0.412 -17.482  10.086  1.00 93.24      A    N  
ATOM    149  CA  PRO A  21       0.845 -18.314  11.205  1.00 91.75      A    C  
ATOM    150  C   PRO A  21       1.874 -17.639  12.119  1.00 91.99      A    C  
ATOM    151  O   PRO A  21       2.003 -18.029  13.277  1.00 89.27      A    O  
ATOM    152  CB  PRO A  21       1.395 -19.592  10.562  1.00 89.72      A    C  
ATOM    153  CG  PRO A  21       1.827 -19.141   9.173  1.00 88.80      A    C  
ATOM    154  CD  PRO A  21       0.804 -18.069   8.817  1.00 92.19      A    C  
ATOM    155  N   ALA A  22       2.596 -16.622  11.623  1.00 91.07      A    N  
ATOM    156  CA  ALA A  22       3.589 -15.916  12.430  1.00 90.15      A    C  
ATOM    157  C   ALA A  22       2.961 -14.901  13.404  1.00 90.79      A    C  
ATOM    158  O   ALA A  22       3.464 -14.709  14.511  1.00 87.63      A    O  
ATOM    159  CB  ALA A  22       4.584 -15.230  11.490  1.00 88.23      A    C  
ATOM    160  N   THR A  23       1.864 -14.248  12.987  1.00 93.47      A    N  
ATOM    161  CA  THR A  23       1.305 -13.090  13.708  1.00 93.58      A    C  
ATOM    162  C   THR A  23      -0.191 -13.188  14.005  1.00 93.81      A    C  
ATOM    163  O   THR A  23      -0.716 -12.408  14.807  1.00 92.29      A    O  
ATOM    164  CB  THR A  23       1.559 -11.802  12.917  1.00 93.37      A    C  
ATOM    165  CG2 THR A  23       3.032 -11.584  12.572  1.00 91.53      A    C  
ATOM    166  OG1 THR A  23       0.827 -11.814  11.725  1.00 91.83      A    O  
ATOM    167  N   GLY A  24      -0.896 -14.094  13.341  1.00 92.96      A    N  
ATOM    168  CA  GLY A  24      -2.354 -14.198  13.364  1.00 93.64      A    C  
ATOM    169  C   GLY A  24      -3.073 -13.166  12.483  1.00 95.34      A    C  
ATOM    170  O   GLY A  24      -4.300 -13.094  12.534  1.00 94.00      A    O  
ATOM    171  N   ALA A  25      -2.353 -12.374  11.683  1.00 94.32      A    N  
ATOM    172  CA  ALA A  25      -2.952 -11.345  10.837  1.00 94.92      A    C  
ATOM    173  C   ALA A  25      -4.106 -11.906   9.986  1.00 95.26      A    C  
ATOM    174  O   ALA A  25      -3.933 -12.883   9.259  1.00 95.06      A    O  
ATOM    175  CB  ALA A  25      -1.868 -10.703   9.959  1.00 94.86      A    C  
ATOM    176  N   ARG A  26      -5.295 -11.288  10.095  1.00 95.76      A    N  
ATOM    177  CA  ARG A  26      -6.491 -11.791   9.405  1.00 96.04      A    C  
ATOM    178  C   ARG A  26      -6.568 -11.356   7.946  1.00 96.36      A    C  
ATOM    179  O   ARG A  26      -6.968 -12.158   7.098  1.00 95.79      A    O  
ATOM    180  CB  ARG A  26      -7.754 -11.405  10.194  1.00 95.37      A    C  
ATOM    181  CG  ARG A  26      -9.026 -12.025   9.586  1.00 93.32      A    C  
ATOM    182  CD  ARG A  26      -9.015 -13.567   9.671  1.00 91.06      A    C  
ATOM    183  NE  ARG A  26      -9.654 -14.206   8.520  1.00 89.35      A    N  
ATOM    184  CZ  ARG A  26      -9.700 -15.514   8.296  1.00 88.27      A    C  
ATOM    185  NH1 ARG A  26      -9.213 -16.376   9.134  1.00 79.72      A    N1+
ATOM    186  NH2 ARG A  26     -10.232 -15.985   7.215  1.00 82.96      A    N  
ATOM    187  N   ALA A  27      -6.202 -10.111   7.653  1.00 96.15      A    N  
ATOM    188  CA  ALA A  27      -5.994  -9.672   6.277  1.00 96.30      A    C  
ATOM    189  C   ALA A  27      -4.660 -10.228   5.760  1.00 96.51      A    C  
ATOM    190  O   ALA A  27      -3.686 -10.310   6.505  1.00 96.03      A    O  
ATOM    191  CB  ALA A  27      -6.049  -8.143   6.204  1.00 95.90      A    C  
ATOM    192  N   THR A  28      -4.614 -10.599   4.484  1.00 96.82      A    N  
ATOM    193  CA  THR A  28      -3.387 -11.085   3.845  1.00 97.18      A    C  
ATOM    194  C   THR A  28      -2.305 -10.004   3.897  1.00 97.42      A    C  
ATOM    195  O   THR A  28      -2.554  -8.900   3.413  1.00 97.23      A    O  
ATOM    196  CB  THR A  28      -3.668 -11.466   2.381  1.00 96.78      A    C  
ATOM    197  CG2 THR A  28      -2.447 -12.064   1.681  1.00 94.35      A    C  
ATOM    198  OG1 THR A  28      -4.690 -12.442   2.339  1.00 93.57      A    O  
ATOM    199  N   PRO A  29      -1.119 -10.282   4.454  1.00 97.23      A    N  
ATOM    200  CA  PRO A  29      -0.027  -9.309   4.454  1.00 97.22      A    C  
ATOM    201  C   PRO A  29       0.410  -8.937   3.033  1.00 97.59      A    C  
ATOM    202  O   PRO A  29       0.344  -9.748   2.102  1.00 97.62      A    O  
ATOM    203  CB  PRO A  29       1.115  -9.948   5.254  1.00 96.89      A    C  
ATOM    204  CG  PRO A  29       0.411 -11.010   6.100  1.00 96.16      A    C  
ATOM    205  CD  PRO A  29      -0.736 -11.473   5.205  1.00 97.26      A    C  
ATOM    206  N   ILE A  30       0.893  -7.708   2.866  1.00 97.34      A    N  
ATOM    207  CA  ILE A  30       1.550  -7.270   1.629  1.00 97.60      A    C  
ATOM    208  C   ILE A  30       3.034  -7.618   1.759  1.00 97.55      A    C  
ATOM    209  O   ILE A  30       3.805  -6.873   2.374  1.00 97.47      A    O  
ATOM    210  CB  ILE A  30       1.316  -5.767   1.347  1.00 98.03      A    C  
ATOM    211  CG1 ILE A  30      -0.177  -5.382   1.416  1.00 97.59      A    C  
ATOM    212  CG2 ILE A  30       1.901  -5.422  -0.048  1.00 97.66      A    C  
ATOM    213  CD1 ILE A  30      -0.437  -3.862   1.304  1.00 96.68      A    C  
ATOM    214  N   TYR A  31       3.439  -8.737   1.176  1.00 97.61      A    N  
ATOM    215  CA  TYR A  31       4.840  -9.164   1.146  1.00 97.43      A    C  
ATOM    216  C   TYR A  31       5.621  -8.359   0.099  1.00 97.42      A    C  
ATOM    217  O   TYR A  31       6.022  -8.877  -0.945  1.00 97.04      A    O  
ATOM    218  CB  TYR A  31       4.925 -10.680   0.942  1.00 97.09      A    C  
ATOM    219  CG  TYR A  31       4.369 -11.488   2.095  1.00 96.86      A    C  
ATOM    220  CD1 TYR A  31       5.137 -11.709   3.248  1.00 95.64      A    C  
ATOM    221  CD2 TYR A  31       3.056 -12.004   2.038  1.00 95.60      A    C  
ATOM    222  CE1 TYR A  31       4.626 -12.459   4.322  1.00 94.58      A    C  
ATOM    223  CE2 TYR A  31       2.528 -12.750   3.109  1.00 94.31      A    C  
ATOM    224  CZ  TYR A  31       3.316 -12.976   4.249  1.00 94.95      A    C  
ATOM    225  OH  TYR A  31       2.811 -13.700   5.297  1.00 93.23      A    O  
ATOM    226  N   GLN A  32       5.813  -7.068   0.378  1.00 96.94      A    N  
ATOM    227  CA  GLN A  32       6.559  -6.147  -0.482  1.00 96.91      A    C  
ATOM    228  C   GLN A  32       8.073  -6.391  -0.329  1.00 97.12      A    C  
ATOM    229  O   GLN A  32       8.826  -5.561   0.186  1.00 96.60      A    O  
ATOM    230  CB  GLN A  32       6.112  -4.700  -0.194  1.00 96.92      A    C  
ATOM    231  CG  GLN A  32       6.589  -3.723  -1.283  1.00 95.72      A    C  
ATOM    232  CD  GLN A  32       5.886  -3.908  -2.642  1.00 96.82      A    C  
ATOM    233  NE2 GLN A  32       6.511  -3.539  -3.721  1.00 90.54      A    N  
ATOM    234  OE1 GLN A  32       4.769  -4.384  -2.742  1.00 91.30      A    O  
ATOM    235  N   THR A  33       8.492  -7.566  -0.754  1.00 96.57      A    N  
ATOM    236  CA  THR A  33       9.868  -8.058  -0.733  1.00 96.73      A    C  
ATOM    237  C   THR A  33      10.261  -8.578  -2.111  1.00 96.64      A    C  
ATOM    238  O   THR A  33       9.408  -9.003  -2.896  1.00 95.89      A    O  
ATOM    239  CB  THR A  33      10.034  -9.147   0.346  1.00 96.23      A    C  
ATOM    240  CG2 THR A  33       9.289 -10.455   0.059  1.00 93.61      A    C  
ATOM    241  OG1 THR A  33      11.398  -9.476   0.498  1.00 93.96      A    O  
ATOM    242  N   THR A  34      11.556  -8.577  -2.410  1.00 95.95      A    N  
ATOM    243  CA  THR A  34      12.077  -9.249  -3.605  1.00 95.70      A    C  
ATOM    244  C   THR A  34      12.467 -10.702  -3.331  1.00 95.40      A    C  
ATOM    245  O   THR A  34      12.376 -11.542  -4.224  1.00 93.87      A    O  
ATOM    246  CB  THR A  34      13.295  -8.515  -4.175  1.00 95.57      A    C  
ATOM    247  CG2 THR A  34      12.966  -7.081  -4.582  1.00 91.80      A    C  
ATOM    248  OG1 THR A  34      14.342  -8.466  -3.227  1.00 91.72      A    O  
ATOM    249  N   SER A  35      12.921 -10.985  -2.104  1.00 95.24      A    N  
ATOM    250  CA  SER A  35      13.648 -12.201  -1.777  1.00 95.54      A    C  
ATOM    251  C   SER A  35      13.224 -12.801  -0.437  1.00 95.87      A    C  
ATOM    252  O   SER A  35      12.621 -12.140   0.406  1.00 94.74      A    O  
ATOM    253  CB  SER A  35      15.160 -11.941  -1.815  1.00 93.68      A    C  
ATOM    254  OG  SER A  35      15.518 -10.635  -1.427  1.00 85.23      A    O  
ATOM    255  N   PHE A  36      13.588 -14.084  -0.260  1.00 95.89      A    N  
ATOM    256  CA  PHE A  36      13.244 -14.898   0.889  1.00 95.60      A    C  
ATOM    257  C   PHE A  36      14.490 -15.657   1.347  1.00 95.31      A    C  
ATOM    258  O   PHE A  36      15.229 -16.188   0.519  1.00 94.12      A    O  
ATOM    259  CB  PHE A  36      12.103 -15.850   0.523  1.00 95.50      A    C  
ATOM    260  CG  PHE A  36      10.888 -15.172  -0.096  1.00 96.51      A    C  
ATOM    261  CD1 PHE A  36       9.805 -14.775   0.703  1.00 95.33      A    C  
ATOM    262  CD2 PHE A  36      10.859 -14.892  -1.474  1.00 95.30      A    C  
ATOM    263  CE1 PHE A  36       8.707 -14.104   0.139  1.00 94.43      A    C  
ATOM    264  CE2 PHE A  36       9.758 -14.216  -2.055  1.00 94.46      A    C  
ATOM    265  CZ  PHE A  36       8.686 -13.826  -1.240  1.00 95.70      A    C  
ATOM    266  N   VAL A  37      14.713 -15.695   2.654  1.00 95.10      A    N  
ATOM    267  CA  VAL A  37      15.847 -16.399   3.253  1.00 95.34      A    C  
ATOM    268  C   VAL A  37      15.557 -17.907   3.256  1.00 94.64      A    C  
ATOM    269  O   VAL A  37      14.439 -18.325   3.530  1.00 94.01      A    O  
ATOM    270  CB  VAL A  37      16.143 -15.862   4.664  1.00 94.47      A    C  
ATOM    271  CG1 VAL A  37      17.282 -16.611   5.362  1.00 88.11      A    C  
ATOM    272  CG2 VAL A  37      16.571 -14.385   4.583  1.00 88.90      A    C  
ATOM    273  N   PHE A  38      16.563 -18.696   2.936  1.00 95.22      A    N  
ATOM    274  CA  PHE A  38      16.488 -20.152   3.016  1.00 94.81      A    C  
ATOM    275  C   PHE A  38      16.780 -20.617   4.452  1.00 94.49      A    C  
ATOM    276  O   PHE A  38      17.614 -20.024   5.128  1.00 93.23      A    O  
ATOM    277  CB  PHE A  38      17.473 -20.783   2.022  1.00 94.13      A    C  
ATOM    278  CG  PHE A  38      17.362 -20.272   0.604  1.00 94.91      A    C  
ATOM    279  CD1 PHE A  38      16.144 -20.350  -0.094  1.00 92.22      A    C  
ATOM    280  CD2 PHE A  38      18.479 -19.708  -0.042  1.00 92.29      A    C  
ATOM    281  CE1 PHE A  38      16.044 -19.871  -1.406  1.00 91.33      A    C  
ATOM    282  CE2 PHE A  38      18.392 -19.226  -1.354  1.00 90.94      A    C  
ATOM    283  CZ  PHE A  38      17.172 -19.312  -2.042  1.00 93.23      A    C  
ATOM    284  N   ASP A  39      16.131 -21.695   4.879  1.00 93.78      A    N  
ATOM    285  CA  ASP A  39      16.397 -22.301   6.190  1.00 92.72      A    C  
ATOM    286  C   ASP A  39      17.827 -22.860   6.245  1.00 92.94      A    C  
ATOM    287  O   ASP A  39      18.571 -22.640   7.199  1.00 89.85      A    O  
ATOM    288  CB  ASP A  39      15.374 -23.414   6.468  1.00 90.34      A    C  
ATOM    289  CG  ASP A  39      13.923 -22.945   6.492  1.00 87.22      A    C  
ATOM    290  OD1 ASP A  39      13.680 -21.752   6.774  1.00 82.94      A    O  
ATOM    291  OD2 ASP A  39      13.046 -23.792   6.216  1.00 83.06      A    O1-
ATOM    292  N   ASP A  40      18.223 -23.560   5.165  1.00 92.78      A    N  
ATOM    293  CA  ASP A  40      19.564 -24.099   4.962  1.00 93.28      A    C  
ATOM    294  C   ASP A  40      19.841 -24.354   3.460  1.00 94.05      A    C  
ATOM    295  O   ASP A  40      19.044 -24.020   2.572  1.00 92.29      A    O  
ATOM    296  CB  ASP A  40      19.745 -25.357   5.838  1.00 90.98      A    C  
ATOM    297  CG  ASP A  40      18.795 -26.512   5.506  1.00 90.18      A    C  
ATOM    298  OD1 ASP A  40      18.396 -26.634   4.328  1.00 85.77      A    O  
ATOM    299  OD2 ASP A  40      18.537 -27.323   6.417  1.00 85.66      A    O1-
ATOM    300  N   VAL A  41      21.003 -24.945   3.152  1.00 94.03      A    N  
ATOM    301  CA  VAL A  41      21.383 -25.275   1.773  1.00 94.18      A    C  
ATOM    302  C   VAL A  41      20.508 -26.368   1.142  1.00 94.78      A    C  
ATOM    303  O   VAL A  41      20.362 -26.395  -0.082  1.00 93.22      A    O  
ATOM    304  CB  VAL A  41      22.862 -25.681   1.669  1.00 92.37      A    C  
ATOM    305  CG1 VAL A  41      23.791 -24.556   2.134  1.00 86.78      A    C  
ATOM    306  CG2 VAL A  41      23.197 -26.957   2.460  1.00 87.20      A    C  
ATOM    307  N   ASP A  42      19.954 -27.271   1.949  1.00 94.29      A    N  
ATOM    308  CA  ASP A  42      19.096 -28.349   1.466  1.00 94.26      A    C  
ATOM    309  C   ASP A  42      17.709 -27.811   1.091  1.00 94.22      A    C  
ATOM    310  O   ASP A  42      17.196 -28.135   0.016  1.00 92.78      A    O  
ATOM    311  CB  ASP A  42      18.994 -29.475   2.510  1.00 93.52      A    C  
ATOM    312  CG  ASP A  42      20.280 -30.318   2.639  1.00 93.19      A    C  
ATOM    313  OD1 ASP A  42      21.062 -30.373   1.662  1.00 89.64      A    O  
ATOM    314  OD2 ASP A  42      20.454 -30.990   3.668  1.00 90.00      A    O1-
ATOM    315  N   HIS A  43      17.155 -26.933   1.913  1.00 93.71      A    N  
ATOM    316  CA  HIS A  43      15.941 -26.198   1.583  1.00 93.41      A    C  
ATOM    317  C   HIS A  43      16.115 -25.413   0.279  1.00 94.30      A    C  
ATOM    318  O   HIS A  43      15.358 -25.630  -0.668  1.00 93.59      A    O  
ATOM    319  CB  HIS A  43      15.560 -25.280   2.757  1.00 91.27      A    C  
ATOM    320  CG  HIS A  43      14.347 -24.425   2.501  1.00 90.17      A    C  
ATOM    321  CD2 HIS A  43      13.247 -24.724   1.738  1.00 80.08      A    C  
ATOM    322  ND1 HIS A  43      14.137 -23.158   3.003  1.00 81.18      A    N  
ATOM    323  CE1 HIS A  43      12.950 -22.713   2.565  1.00 82.81      A    C  
ATOM    324  NE2 HIS A  43      12.388 -23.638   1.784  1.00 83.44      A    N  
ATOM    325  N   ALA A  44      17.165 -24.604   0.168  1.00 93.35      A    N  
ATOM    326  CA  ALA A  44      17.465 -23.859  -1.046  1.00 93.64      A    C  
ATOM    327  C   ALA A  44      17.534 -24.762  -2.286  1.00 93.77      A    C  
ATOM    328  O   ALA A  44      16.870 -24.504  -3.291  1.00 93.36      A    O  
ATOM    329  CB  ALA A  44      18.788 -23.094  -0.848  1.00 93.55      A    C  
ATOM    330  N   ALA A  45      18.294 -25.863  -2.216  1.00 93.08      A    N  
ATOM    331  CA  ALA A  45      18.430 -26.793  -3.333  1.00 92.76      A    C  
ATOM    332  C   ALA A  45      17.095 -27.440  -3.732  1.00 92.82      A    C  
ATOM    333  O   ALA A  45      16.821 -27.600  -4.918  1.00 92.33      A    O  
ATOM    334  CB  ALA A  45      19.465 -27.864  -2.969  1.00 92.01      A    C  
ATOM    335  N   SER A  46      16.268 -27.804  -2.748  1.00 93.38      A    N  
ATOM    336  CA  SER A  46      14.953 -28.407  -2.995  1.00 92.72      A    C  
ATOM    337  C   SER A  46      13.994 -27.453  -3.713  1.00 92.92      A    C  
ATOM    338  O   SER A  46      13.310 -27.865  -4.639  1.00 91.66      A    O  
ATOM    339  CB  SER A  46      14.358 -28.930  -1.678  1.00 91.50      A    C  
ATOM    340  OG  SER A  46      13.856 -27.894  -0.862  1.00 82.24      A    O  
ATOM    341  N   LEU A  47      14.029 -26.160  -3.360  1.00 92.64      A    N  
ATOM    342  CA  LEU A  47      13.241 -25.122  -4.028  1.00 92.29      A    C  
ATOM    343  C   LEU A  47      13.692 -24.907  -5.481  1.00 92.59      A    C  
ATOM    344  O   LEU A  47      12.869 -24.908  -6.390  1.00 92.23      A    O  
ATOM    345  CB  LEU A  47      13.348 -23.805  -3.236  1.00 92.20      A    C  
ATOM    346  CG  LEU A  47      12.706 -23.809  -1.840  1.00 92.17      A    C  
ATOM    347  CD1 LEU A  47      12.985 -22.460  -1.176  1.00 89.67      A    C  
ATOM    348  CD2 LEU A  47      11.203 -24.014  -1.895  1.00 89.60      A    C  
ATOM    349  N   PHE A  48      15.013 -24.779  -5.713  1.00 92.83      A    N  
ATOM    350  CA  PHE A  48      15.552 -24.614  -7.068  1.00 91.74      A    C  
ATOM    351  C   PHE A  48      15.332 -25.841  -7.963  1.00 91.73      A    C  
ATOM    352  O   PHE A  48      15.209 -25.698  -9.179  1.00 90.20      A    O  
ATOM    353  CB  PHE A  48      17.049 -24.267  -7.001  1.00 90.97      A    C  
ATOM    354  CG  PHE A  48      17.335 -22.838  -6.610  1.00 91.18      A    C  
ATOM    355  CD1 PHE A  48      17.008 -21.782  -7.485  1.00 88.26      A    C  
ATOM    356  CD2 PHE A  48      17.941 -22.541  -5.378  1.00 88.86      A    C  
ATOM    357  CE1 PHE A  48      17.258 -20.452  -7.122  1.00 86.88      A    C  
ATOM    358  CE2 PHE A  48      18.197 -21.207  -5.008  1.00 86.66      A    C  
ATOM    359  CZ  PHE A  48      17.844 -20.161  -5.874  1.00 88.32      A    C  
ATOM    360  N   GLY A  49      15.262 -27.030  -7.374  1.00 90.92      A    N  
ATOM    361  CA  GLY A  49      15.017 -28.298  -8.068  1.00 90.89      A    C  
ATOM    362  C   GLY A  49      13.549 -28.668  -8.230  1.00 92.17      A    C  
ATOM    363  O   GLY A  49      13.274 -29.753  -8.736  1.00 90.21      A    O  
ATOM    364  N   LEU A  50      12.608 -27.835  -7.794  1.00 92.02      A    N  
ATOM    365  CA  LEU A  50      11.167 -28.126  -7.763  1.00 92.77      A    C  
ATOM    366  C   LEU A  50      10.807 -29.392  -6.957  1.00 92.81      A    C  
ATOM    367  O   LEU A  50       9.803 -30.049  -7.225  1.00 90.16      A    O  
ATOM    368  CB  LEU A  50      10.560 -28.156  -9.182  1.00 91.84      A    C  
ATOM    369  CG  LEU A  50      10.834 -26.932 -10.060  1.00 91.36      A    C  
ATOM    370  CD1 LEU A  50      10.241 -27.167 -11.448  1.00 89.01      A    C  
ATOM    371  CD2 LEU A  50      10.229 -25.655  -9.478  1.00 89.59      A    C  
ATOM    372  N   GLN A  51      11.627 -29.740  -5.972  1.00 91.20      A    N  
ATOM    373  CA  GLN A  51      11.406 -30.870  -5.077  1.00 89.82      A    C  
ATOM    374  C   GLN A  51      10.567 -30.467  -3.849  1.00 90.18      A    C  
ATOM    375  O   GLN A  51       9.936 -31.312  -3.221  1.00 86.71      A    O  
ATOM    376  CB  GLN A  51      12.750 -31.437  -4.625  1.00 88.40      A    C  
ATOM    377  CG  GLN A  51      13.605 -31.949  -5.789  1.00 83.82      A    C  
ATOM    378  CD  GLN A  51      15.014 -32.382  -5.366  1.00 78.34      A    C  
ATOM    379  NE2 GLN A  51      15.716 -33.107  -6.212  1.00 68.36      A    N  
ATOM    380  OE1 GLN A  51      15.505 -32.071  -4.292  1.00 69.47      A    O  
ATOM    381  N   ALA A  52      10.554 -29.182  -3.530  1.00 88.37      A    N  
ATOM    382  CA  ALA A  52       9.676 -28.562  -2.555  1.00 87.89      A    C  
ATOM    383  C   ALA A  52       9.075 -27.279  -3.142  1.00 88.51      A    C  
ATOM    384  O   ALA A  52       9.691 -26.593  -3.954  1.00 85.37      A    O  
ATOM    385  CB  ALA A  52      10.458 -28.286  -1.267  1.00 84.86      A    C  
ATOM    386  N   PHE A  53       7.864 -26.937  -2.702  1.00 88.25      A    N  
ATOM    387  CA  PHE A  53       7.256 -25.644  -2.988  1.00 87.05      A    C  
ATOM    388  C   PHE A  53       7.619 -24.633  -1.906  1.00 88.43      A    C  
ATOM    389  O   PHE A  53       7.685 -24.973  -0.723  1.00 84.16      A    O  
ATOM    390  CB  PHE A  53       5.737 -25.794  -3.132  1.00 81.45      A    C  
ATOM    391  CG  PHE A  53       5.325 -26.608  -4.335  1.00 76.65      A    C  
ATOM    392  CD1 PHE A  53       5.446 -26.069  -5.627  1.00 70.45      A    C  
ATOM    393  CD2 PHE A  53       4.838 -27.921  -4.176  1.00 69.66      A    C  
ATOM    394  CE1 PHE A  53       5.087 -26.829  -6.750  1.00 63.86      A    C  
ATOM    395  CE2 PHE A  53       4.474 -28.682  -5.298  1.00 63.85      A    C  
ATOM    396  CZ  PHE A  53       4.601 -28.135  -6.585  1.00 63.86      A    C  
ATOM    397  N   GLY A  54       7.834 -23.391  -2.305  1.00 83.58      A    N  
ATOM    398  CA  GLY A  54       8.182 -22.319  -1.391  1.00 83.62      A    C  
ATOM    399  C   GLY A  54       8.601 -21.045  -2.127  1.00 86.88      A    C  
ATOM    400  O   GLY A  54       8.471 -20.932  -3.348  1.00 83.52      A    O  
ATOM    401  N   ASN A  55       9.096 -20.083  -1.365  1.00 88.91      A    N  
ATOM    402  CA  ASN A  55       9.469 -18.775  -1.889  1.00 90.03      A    C  
ATOM    403  C   ASN A  55      10.977 -18.710  -2.148  1.00 90.83      A    C  
ATOM    404  O   ASN A  55      11.781 -19.008  -1.270  1.00 88.40      A    O  
ATOM    405  CB  ASN A  55       8.986 -17.698  -0.915  1.00 87.11      A    C  
ATOM    406  CG  ASN A  55       7.493 -17.803  -0.637  1.00 86.08      A    C  
ATOM    407  ND2 ASN A  55       7.124 -18.096   0.596  1.00 79.14      A    N  
ATOM    408  OD1 ASN A  55       6.662 -17.650  -1.514  1.00 81.05      A    O  
ATOM    409  N   ILE A  56      11.355 -18.296  -3.355  1.00 86.30      A    N  
ATOM    410  CA  ILE A  56      12.748 -18.027  -3.746  1.00 85.76      A    C  
ATOM    411  C   ILE A  56      12.923 -16.537  -4.039  1.00 86.74      A    C  
ATOM    412  O   ILE A  56      13.817 -15.885  -3.509  1.00 84.05      A    O  
ATOM    413  CB  ILE A  56      13.159 -18.884  -4.967  1.00 82.63      A    C  
ATOM    414  CG1 ILE A  56      13.046 -20.393  -4.682  1.00 78.36      A    C  
ATOM    415  CG2 ILE A  56      14.596 -18.532  -5.403  1.00 77.13      A    C  
ATOM    416  CD1 ILE A  56      13.219 -21.260  -5.938  1.00 73.94      A    C  
ATOM    417  N   TYR A  57      12.056 -16.010  -4.919  1.00 83.53      A    N  
ATOM    418  CA  TYR A  57      12.187 -14.668  -5.466  1.00 85.38      A    C  
ATOM    419  C   TYR A  57      10.845 -14.208  -6.050  1.00 86.75      A    C  
ATOM    420  O   TYR A  57      10.248 -14.912  -6.855  1.00 83.84      A    O  
ATOM    421  CB  TYR A  57      13.280 -14.701  -6.546  1.00 82.46      A    C  
ATOM    422  CG  TYR A  57      13.740 -13.339  -6.990  1.00 80.22      A    C  
ATOM    423  CD1 TYR A  57      13.392 -12.842  -8.250  1.00 78.01      A    C  
ATOM    424  CD2 TYR A  57      14.540 -12.572  -6.130  1.00 72.22      A    C  
ATOM    425  CE1 TYR A  57      13.857 -11.585  -8.664  1.00 70.63      A    C  
ATOM    426  CE2 TYR A  57      15.007 -11.312  -6.530  1.00 70.12      A    C  
ATOM    427  CZ  TYR A  57      14.671 -10.819  -7.801  1.00 71.59      A    C  
ATOM    428  OH  TYR A  57      15.145  -9.611  -8.197  1.00 69.11      A    O  
ATOM    429  N   THR A  58      10.413 -12.998  -5.699  1.00 86.91      A    N  
ATOM    430  CA  THR A  58       9.078 -12.466  -6.058  1.00 87.90      A    C  
ATOM    431  C   THR A  58       8.782 -12.412  -7.561  1.00 89.35      A    C  
ATOM    432  O   THR A  58       7.618 -12.465  -7.943  1.00 88.28      A    O  
ATOM    433  CB  THR A  58       8.862 -11.085  -5.401  1.00 84.86      A    C  
ATOM    434  CG2 THR A  58       7.666 -10.289  -5.907  1.00 79.59      A    C  
ATOM    435  OG1 THR A  58       8.637 -11.308  -4.024  1.00 81.28      A    O  
ATOM    436  N   ARG A  59       9.791 -12.393  -8.447  1.00 89.84      A    N  
ATOM    437  CA  ARG A  59       9.545 -12.520  -9.896  1.00 90.64      A    C  
ATOM    438  C   ARG A  59       8.790 -13.805 -10.250  1.00 91.95      A    C  
ATOM    439  O   ARG A  59       8.031 -13.806 -11.211  1.00 91.37      A    O  
ATOM    440  CB  ARG A  59      10.884 -12.417 -10.647  1.00 89.53      A    C  
ATOM    441  CG  ARG A  59      10.740 -12.610 -12.174  1.00 87.35      A    C  
ATOM    442  CD  ARG A  59      11.969 -12.130 -12.958  1.00 84.19      A    C  
ATOM    443  NE  ARG A  59      13.232 -12.630 -12.401  1.00 83.97      A    N  
ATOM    444  CZ  ARG A  59      13.866 -13.758 -12.701  1.00 85.36      A    C  
ATOM    445  NH1 ARG A  59      13.416 -14.600 -13.584  1.00 75.82      A    N1+
ATOM    446  NH2 ARG A  59      14.981 -14.047 -12.103  1.00 79.82      A    N  
ATOM    447  N   ILE A  60       9.001 -14.883  -9.478  1.00 93.55      A    N  
ATOM    448  CA  ILE A  60       8.487 -16.233  -9.758  1.00 93.31      A    C  
ATOM    449  C   ILE A  60       7.296 -16.577  -8.842  1.00 93.97      A    C  
ATOM    450  O   ILE A  60       6.290 -17.114  -9.302  1.00 93.06      A    O  
ATOM    451  CB  ILE A  60       9.615 -17.279  -9.593  1.00 92.06      A    C  
ATOM    452  CG1 ILE A  60      10.875 -16.911 -10.420  1.00 85.98      A    C  
ATOM    453  CG2 ILE A  60       9.108 -18.673  -9.994  1.00 83.78      A    C  
ATOM    454  CD1 ILE A  60      12.117 -17.732 -10.035  1.00 80.74      A    C  
ATOM    455  N   THR A  61       7.420 -16.273  -7.546  1.00 93.90      A    N  
ATOM    456  CA  THR A  61       6.403 -16.554  -6.531  1.00 94.08      A    C  
ATOM    457  C   THR A  61       6.455 -15.503  -5.421  1.00 94.90      A    C  
ATOM    458  O   THR A  61       7.528 -15.008  -5.076  1.00 93.38      A    O  
ATOM    459  CB  THR A  61       6.548 -17.983  -5.985  1.00 91.89      A    C  
ATOM    460  CG2 THR A  61       7.859 -18.240  -5.234  1.00 82.23      A    C  
ATOM    461  OG1 THR A  61       5.500 -18.263  -5.087  1.00 83.15      A    O  
ATOM    462  N   ASN A  62       5.297 -15.173  -4.873  1.00 95.92      A    N  
ATOM    463  CA  ASN A  62       5.168 -14.268  -3.732  1.00 96.79      A    C  
ATOM    464  C   ASN A  62       3.949 -14.695  -2.898  1.00 97.08      A    C  
ATOM    465  O   ASN A  62       2.913 -14.986  -3.489  1.00 96.85      A    O  
ATOM    466  CB  ASN A  62       5.015 -12.830  -4.261  1.00 96.83      A    C  
ATOM    467  CG  ASN A  62       4.841 -11.831  -3.136  1.00 97.11      A    C  
ATOM    468  ND2 ASN A  62       5.894 -11.131  -2.774  1.00 92.01      A    N  
ATOM    469  OD1 ASN A  62       3.767 -11.689  -2.569  1.00 92.05      A    O  
ATOM    470  N   PRO A  63       4.010 -14.697  -1.556  1.00 96.92      A    N  
ATOM    471  CA  PRO A  63       2.905 -15.194  -0.733  1.00 96.78      A    C  
ATOM    472  C   PRO A  63       1.596 -14.402  -0.878  1.00 97.21      A    C  
ATOM    473  O   PRO A  63       0.523 -14.985  -0.829  1.00 97.07      A    O  
ATOM    474  CB  PRO A  63       3.429 -15.174   0.709  1.00 96.16      A    C  
ATOM    475  CG  PRO A  63       4.949 -15.188   0.554  1.00 94.58      A    C  
ATOM    476  CD  PRO A  63       5.167 -14.419  -0.748  1.00 96.51      A    C  
ATOM    477  N   THR A  64       1.666 -13.083  -1.112  1.00 97.28      A    N  
ATOM    478  CA  THR A  64       0.457 -12.282  -1.402  1.00 97.66      A    C  
ATOM    479  C   THR A  64      -0.165 -12.699  -2.732  1.00 97.82      A    C  
ATOM    480  O   THR A  64      -1.375 -12.876  -2.821  1.00 97.91      A    O  
ATOM    481  CB  THR A  64       0.776 -10.779  -1.454  1.00 97.62      A    C  
ATOM    482  CG2 THR A  64      -0.488  -9.917  -1.462  1.00 96.32      A    C  
ATOM    483  OG1 THR A  64       1.530 -10.387  -0.335  1.00 96.20      A    O  
ATOM    484  N   ASN A  65       0.662 -12.907  -3.751  1.00 97.73      A    N  
ATOM    485  CA  ASN A  65       0.214 -13.358  -5.069  1.00 98.08      A    C  
ATOM    486  C   ASN A  65      -0.363 -14.787  -4.999  1.00 98.27      A    C  
ATOM    487  O   ASN A  65      -1.373 -15.046  -5.642  1.00 98.01      A    O  
ATOM    488  CB  ASN A  65       1.364 -13.280  -6.073  1.00 97.80      A    C  
ATOM    489  CG  ASN A  65       1.819 -11.852  -6.400  1.00 97.29      A    C  
ATOM    490  ND2 ASN A  65       2.466 -11.685  -7.535  1.00 86.95      A    N  
ATOM    491  OD1 ASN A  65       1.640 -10.908  -5.661  1.00 88.18      A    O  
ATOM    492  N   ALA A  66       0.216 -15.668  -4.177  1.00 97.55      A    N  
ATOM    493  CA  ALA A  66      -0.276 -17.035  -3.989  1.00 97.36      A    C  
ATOM    494  C   ALA A  66      -1.732 -17.070  -3.485  1.00 97.66      A    C  
ATOM    495  O   ALA A  66      -2.538 -17.839  -4.004  1.00 97.61      A    O  
ATOM    496  CB  ALA A  66       0.664 -17.776  -3.032  1.00 96.80      A    C  
ATOM    497  N   VAL A  67      -2.097 -16.185  -2.558  1.00 97.51      A    N  
ATOM    498  CA  VAL A  67      -3.496 -16.077  -2.088  1.00 97.80      A    C  
ATOM    499  C   VAL A  67      -4.428 -15.689  -3.244  1.00 98.03      A    C  
ATOM    500  O   VAL A  67      -5.502 -16.265  -3.378  1.00 98.10      A    O  
ATOM    501  CB  VAL A  67      -3.629 -15.079  -0.925  1.00 97.73      A    C  
ATOM    502  CG1 VAL A  67      -5.083 -14.933  -0.472  1.00 96.84      A    C  
ATOM    503  CG2 VAL A  67      -2.807 -15.532   0.292  1.00 96.88      A    C  
ATOM    504  N   LEU A  68      -4.021 -14.753  -4.104  1.00 98.15      A    N  
ATOM    505  CA  LEU A  68      -4.801 -14.369  -5.283  1.00 98.36      A    C  
ATOM    506  C   LEU A  68      -4.924 -15.527  -6.284  1.00 98.45      A    C  
ATOM    507  O   LEU A  68      -6.001 -15.757  -6.830  1.00 98.46      A    O  
ATOM    508  CB  LEU A  68      -4.155 -13.122  -5.927  1.00 98.50      A    C  
ATOM    509  CG  LEU A  68      -4.783 -12.685  -7.263  1.00 98.39      A    C  
ATOM    510  CD1 LEU A  68      -6.264 -12.342  -7.139  1.00 97.97      A    C  
ATOM    511  CD2 LEU A  68      -4.051 -11.452  -7.789  1.00 97.98      A    C  
ATOM    512  N   GLU A  69      -3.842 -16.247  -6.509  1.00 98.49      A    N  
ATOM    513  CA  GLU A  69      -3.793 -17.404  -7.406  1.00 98.42      A    C  
ATOM    514  C   GLU A  69      -4.730 -18.527  -6.916  1.00 98.41      A    C  
ATOM    515  O   GLU A  69      -5.594 -18.988  -7.661  1.00 98.36      A    O  
ATOM    516  CB  GLU A  69      -2.329 -17.880  -7.520  1.00 98.33      A    C  
ATOM    517  CG  GLU A  69      -1.443 -16.874  -8.287  1.00 97.99      A    C  
ATOM    518  CD  GLU A  69       0.073 -17.093  -8.149  1.00 98.23      A    C  
ATOM    519  OE1 GLU A  69       0.847 -16.395  -8.852  1.00 96.24      A    O  
ATOM    520  OE2 GLU A  69       0.529 -17.952  -7.370  1.00 96.64      A    O1-
ATOM    521  N   GLU A  70      -4.642 -18.905  -5.644  1.00 98.30      A    N  
ATOM    522  CA  GLU A  70      -5.543 -19.897  -5.054  1.00 98.16      A    C  
ATOM    523  C   GLU A  70      -7.012 -19.431  -5.050  1.00 98.22      A    C  
ATOM    524  O   GLU A  70      -7.922 -20.218  -5.321  1.00 98.11      A    O  
ATOM    525  CB  GLU A  70      -5.094 -20.217  -3.626  1.00 97.57      A    C  
ATOM    526  CG  GLU A  70      -3.789 -21.038  -3.575  1.00 88.28      A    C  
ATOM    527  CD  GLU A  70      -3.354 -21.334  -2.126  1.00 80.51      A    C  
ATOM    528  OE1 GLU A  70      -2.145 -21.258  -1.851  1.00 72.48      A    O  
ATOM    529  OE2 GLU A  70      -4.252 -21.642  -1.299  1.00 74.04      A    O1-
ATOM    530  N   ARG A  71      -7.242 -18.137  -4.805  1.00 98.49      A    N  
ATOM    531  CA  ARG A  71      -8.588 -17.543  -4.825  1.00 98.52      A    C  
ATOM    532  C   ARG A  71      -9.250 -17.707  -6.189  1.00 98.66      A    C  
ATOM    533  O   ARG A  71     -10.369 -18.196  -6.259  1.00 98.51      A    O  
ATOM    534  CB  ARG A  71      -8.489 -16.062  -4.410  1.00 98.41      A    C  
ATOM    535  CG  ARG A  71      -9.833 -15.305  -4.261  1.00 96.90      A    C  
ATOM    536  CD  ARG A  71     -10.593 -15.643  -2.981  1.00 96.28      A    C  
ATOM    537  NE  ARG A  71      -9.764 -15.542  -1.775  1.00 95.62      A    N  
ATOM    538  CZ  ARG A  71      -9.554 -14.486  -0.995  1.00 97.06      A    C  
ATOM    539  NH1 ARG A  71     -10.115 -13.333  -1.196  1.00 91.57      A    N1+
ATOM    540  NH2 ARG A  71      -8.748 -14.601   0.015  1.00 92.58      A    N  
ATOM    541  N   ILE A  72      -8.579 -17.314  -7.265  1.00 98.74      A    N  
ATOM    542  CA  ILE A  72      -9.156 -17.389  -8.605  1.00 98.77      A    C  
ATOM    543  C   ILE A  72      -9.304 -18.834  -9.100  1.00 98.75      A    C  
ATOM    544  O   ILE A  72     -10.312 -19.157  -9.716  1.00 98.68      A    O  
ATOM    545  CB  ILE A  72      -8.391 -16.487  -9.599  1.00 98.73      A    C  
ATOM    546  CG1 ILE A  72      -9.182 -16.229 -10.899  1.00 97.59      A    C  
ATOM    547  CG2 ILE A  72      -7.008 -17.053  -9.966  1.00 97.84      A    C  
ATOM    548  CD1 ILE A  72     -10.511 -15.494 -10.678  1.00 96.70      A    C  
ATOM    549  N   ALA A  73      -8.359 -19.723  -8.761  1.00 98.69      A    N  
ATOM    550  CA  ALA A  73      -8.480 -21.144  -9.086  1.00 98.54      A    C  
ATOM    551  C   ALA A  73      -9.726 -21.767  -8.431  1.00 98.49      A    C  
ATOM    552  O   ALA A  73     -10.493 -22.448  -9.103  1.00 98.14      A    O  
ATOM    553  CB  ALA A  73      -7.187 -21.858  -8.651  1.00 98.42      A    C  
ATOM    554  N   ALA A  74      -9.975 -21.463  -7.160  1.00 98.65      A    N  
ATOM    555  CA  ALA A  74     -11.165 -21.935  -6.462  1.00 98.40      A    C  
ATOM    556  C   ALA A  74     -12.469 -21.363  -7.045  1.00 98.49      A    C  
ATOM    557  O   ALA A  74     -13.461 -22.080  -7.161  1.00 98.17      A    O  
ATOM    558  CB  ALA A  74     -11.018 -21.586  -4.970  1.00 98.19      A    C  
ATOM    559  N   LEU A  75     -12.477 -20.084  -7.437  1.00 98.65      A    N  
ATOM    560  CA  LEU A  75     -13.660 -19.438  -8.008  1.00 98.66      A    C  
ATOM    561  C   LEU A  75     -13.996 -19.959  -9.416  1.00 98.60      A    C  
ATOM    562  O   LEU A  75     -15.175 -20.158  -9.716  1.00 98.36      A    O  
ATOM    563  CB  LEU A  75     -13.464 -17.910  -8.024  1.00 98.69      A    C  
ATOM    564  CG  LEU A  75     -13.487 -17.244  -6.632  1.00 98.50      A    C  
ATOM    565  CD1 LEU A  75     -13.143 -15.762  -6.793  1.00 98.09      A    C  
ATOM    566  CD2 LEU A  75     -14.847 -17.349  -5.947  1.00 97.85      A    C  
ATOM    567  N   GLU A  76     -12.996 -20.209 -10.245  1.00 98.77      A    N  
ATOM    568  CA  GLU A  76     -13.175 -20.787 -11.586  1.00 98.76      A    C  
ATOM    569  C   GLU A  76     -13.436 -22.310 -11.549  1.00 98.61      A    C  
ATOM    570  O   GLU A  76     -14.064 -22.847 -12.458  1.00 98.12      A    O  
ATOM    571  CB  GLU A  76     -11.938 -20.475 -12.450  1.00 98.74      A    C  
ATOM    572  CG  GLU A  76     -11.883 -19.025 -12.963  1.00 98.20      A    C  
ATOM    573  CD  GLU A  76     -12.963 -18.695 -14.014  1.00 98.59      A    C  
ATOM    574  OE1 GLU A  76     -13.104 -17.497 -14.356  1.00 96.91      A    O  
ATOM    575  OE2 GLU A  76     -13.675 -19.611 -14.498  1.00 97.49      A    O1-
ATOM    576  N   GLY A  77     -12.988 -22.989 -10.496  1.00 98.40      A    N  
ATOM    577  CA  GLY A  77     -12.979 -24.450 -10.419  1.00 98.26      A    C  
ATOM    578  C   GLY A  77     -11.772 -25.073 -11.130  1.00 98.32      A    C  
ATOM    579  O   GLY A  77     -11.860 -26.203 -11.608  1.00 97.08      A    O  
ATOM    580  N   GLY A  78     -10.669 -24.349 -11.216  1.00 98.21      A    N  
ATOM    581  CA  GLY A  78      -9.398 -24.833 -11.742  1.00 98.37      A    C  
ATOM    582  C   GLY A  78      -8.557 -25.560 -10.691  1.00 98.43      A    C  
ATOM    583  O   GLY A  78      -8.903 -25.627  -9.514  1.00 97.80      A    O  
ATOM    584  N   THR A  79      -7.420 -26.087 -11.136  1.00 98.15      A    N  
ATOM    585  CA  THR A  79      -6.475 -26.817 -10.275  1.00 97.98      A    C  
ATOM    586  C   THR A  79      -5.385 -25.923  -9.686  1.00 97.78      A    C  
ATOM    587  O   THR A  79      -4.914 -26.175  -8.583  1.00 96.80      A    O  
ATOM    588  CB  THR A  79      -5.812 -27.956 -11.052  1.00 97.62      A    C  
ATOM    589  CG2 THR A  79      -6.827 -29.016 -11.487  1.00 95.02      A    C  
ATOM    590  OG1 THR A  79      -5.180 -27.455 -12.216  1.00 95.38      A    O  
ATOM    591  N   ALA A  80      -4.970 -24.898 -10.429  1.00 97.97      A    N  
ATOM    592  CA  ALA A  80      -3.967 -23.924 -10.034  1.00 98.06      A    C  
ATOM    593  C   ALA A  80      -4.114 -22.641 -10.869  1.00 98.42      A    C  
ATOM    594  O   ALA A  80      -4.751 -22.650 -11.923  1.00 98.25      A    O  
ATOM    595  CB  ALA A  80      -2.573 -24.542 -10.204  1.00 97.30      A    C  
ATOM    596  N   ALA A  81      -3.488 -21.559 -10.438  1.00 98.38      A    N  
ATOM    597  CA  ALA A  81      -3.435 -20.312 -11.187  1.00 98.41      A    C  
ATOM    598  C   ALA A  81      -2.070 -19.616 -11.071  1.00 98.39      A    C  
ATOM    599  O   ALA A  81      -1.229 -19.960 -10.239  1.00 97.94      A    O  
ATOM    600  CB  ALA A  81      -4.594 -19.408 -10.752  1.00 98.47      A    C  
ATOM    601  N   LEU A  82      -1.871 -18.608 -11.930  1.00 98.51      A    N  
ATOM    602  CA  LEU A  82      -0.678 -17.773 -11.962  1.00 98.53      A    C  
ATOM    603  C   LEU A  82      -1.075 -16.302 -12.132  1.00 98.73      A    C  
ATOM    604  O   LEU A  82      -1.732 -15.950 -13.115  1.00 98.49      A    O  
ATOM    605  CB  LEU A  82       0.219 -18.268 -13.106  1.00 97.66      A    C  
ATOM    606  CG  LEU A  82       1.534 -17.486 -13.253  1.00 94.22      A    C  
ATOM    607  CD1 LEU A  82       2.433 -17.660 -12.031  1.00 89.04      A    C  
ATOM    608  CD2 LEU A  82       2.301 -17.997 -14.475  1.00 90.53      A    C  
ATOM    609  N   ALA A  83      -0.637 -15.453 -11.213  1.00 98.66      A    N  
ATOM    610  CA  ALA A  83      -0.802 -14.006 -11.307  1.00 98.66      A    C  
ATOM    611  C   ALA A  83       0.364 -13.362 -12.063  1.00 98.59      A    C  
ATOM    612  O   ALA A  83       1.529 -13.688 -11.818  1.00 98.24      A    O  
ATOM    613  CB  ALA A  83      -0.965 -13.425  -9.901  1.00 98.42      A    C  
ATOM    614  N   VAL A  84       0.063 -12.442 -12.969  1.00 98.63      A    N  
ATOM    615  CA  VAL A  84       1.036 -11.759 -13.829  1.00 98.72      A    C  
ATOM    616  C   VAL A  84       0.698 -10.264 -13.990  1.00 98.78      A    C  
ATOM    617  O   VAL A  84      -0.371  -9.818 -13.591  1.00 98.50      A    O  
ATOM    618  CB  VAL A  84       1.156 -12.461 -15.200  1.00 98.50      A    C  
ATOM    619  CG1 VAL A  84       1.675 -13.887 -15.055  1.00 97.73      A    C  
ATOM    620  CG2 VAL A  84      -0.173 -12.515 -15.971  1.00 96.93      A    C  
ATOM    621  N   ALA A  85       1.597  -9.491 -14.591  1.00 98.46      A    N  
ATOM    622  CA  ALA A  85       1.547  -8.029 -14.601  1.00 98.44      A    C  
ATOM    623  C   ALA A  85       0.309  -7.404 -15.283  1.00 98.44      A    C  
ATOM    624  O   ALA A  85      -0.059  -6.273 -14.967  1.00 97.95      A    O  
ATOM    625  CB  ALA A  85       2.834  -7.519 -15.256  1.00 98.18      A    C  
ATOM    626  N   SER A  86      -0.314  -8.102 -16.241  1.00 98.23      A    N  
ATOM    627  CA  SER A  86      -1.489  -7.619 -16.975  1.00 98.27      A    C  
ATOM    628  C   SER A  86      -2.239  -8.758 -17.680  1.00 98.38      A    C  
ATOM    629  O   SER A  86      -1.692  -9.847 -17.872  1.00 98.27      A    O  
ATOM    630  CB  SER A  86      -1.063  -6.574 -18.018  1.00 98.01      A    C  
ATOM    631  OG  SER A  86      -0.316  -7.168 -19.057  1.00 97.44      A    O  
ATOM    632  N   GLY A  87      -3.456  -8.483 -18.149  1.00 97.95      A    N  
ATOM    633  CA  GLY A  87      -4.205  -9.411 -19.006  1.00 97.88      A    C  
ATOM    634  C   GLY A  87      -3.450  -9.783 -20.292  1.00 98.04      A    C  
ATOM    635  O   GLY A  87      -3.383 -10.956 -20.640  1.00 97.80      A    O  
ATOM    636  N   HIS A  88      -2.794  -8.825 -20.945  1.00 97.84      A    N  
ATOM    637  CA  HIS A  88      -1.966  -9.101 -22.124  1.00 97.67      A    C  
ATOM    638  C   HIS A  88      -0.790 -10.035 -21.805  1.00 97.96      A    C  
ATOM    639  O   HIS A  88      -0.480 -10.926 -22.591  1.00 97.53      A    O  
ATOM    640  CB  HIS A  88      -1.428  -7.787 -22.709  1.00 96.74      A    C  
ATOM    641  CG  HIS A  88      -2.474  -6.989 -23.443  1.00 94.86      A    C  
ATOM    642  CD2 HIS A  88      -2.425  -6.556 -24.741  1.00 79.78      A    C  
ATOM    643  ND1 HIS A  88      -3.689  -6.595 -22.936  1.00 80.20      A    N  
ATOM    644  CE1 HIS A  88      -4.356  -5.958 -23.916  1.00 81.68      A    C  
ATOM    645  NE2 HIS A  88      -3.619  -5.901 -25.015  1.00 84.00      A    N  
ATOM    646  N   ALA A  89      -0.187  -9.881 -20.629  1.00 98.15      A    N  
ATOM    647  CA  ALA A  89       0.861 -10.792 -20.183  1.00 98.30      A    C  
ATOM    648  C   ALA A  89       0.316 -12.203 -19.903  1.00 98.38      A    C  
ATOM    649  O   ALA A  89       1.020 -13.170 -20.144  1.00 98.20      A    O  
ATOM    650  CB  ALA A  89       1.544 -10.192 -18.946  1.00 98.21      A    C  
ATOM    651  N   ALA A  90      -0.936 -12.336 -19.444  1.00 98.51      A    N  
ATOM    652  CA  ALA A  90      -1.575 -13.633 -19.247  1.00 98.57      A    C  
ATOM    653  C   ALA A  90      -1.815 -14.370 -20.575  1.00 98.50      A    C  
ATOM    654  O   ALA A  90      -1.457 -15.540 -20.706  1.00 98.31      A    O  
ATOM    655  CB  ALA A  90      -2.880 -13.444 -18.452  1.00 98.62      A    C  
ATOM    656  N   GLU A  91      -2.328 -13.683 -21.580  1.00 98.46      A    N  
ATOM    657  CA  GLU A  91      -2.469 -14.216 -22.943  1.00 98.00      A    C  
ATOM    658  C   GLU A  91      -1.110 -14.638 -23.510  1.00 98.27      A    C  
ATOM    659  O   GLU A  91      -0.921 -15.774 -23.948  1.00 97.75      A    O  
ATOM    660  CB  GLU A  91      -3.090 -13.149 -23.869  1.00 96.51      A    C  
ATOM    661  CG  GLU A  91      -4.547 -12.780 -23.532  1.00 87.15      A    C  
ATOM    662  CD  GLU A  91      -5.070 -11.584 -24.351  1.00 86.77      A    C  
ATOM    663  OE1 GLU A  91      -6.261 -11.236 -24.191  1.00 77.59      A    O  
ATOM    664  OE2 GLU A  91      -4.300 -10.989 -25.137  1.00 81.48      A    O1-
ATOM    665  N   PHE A  92      -0.132 -13.735 -23.446  1.00 98.15      A    N  
ATOM    666  CA  PHE A  92       1.199 -13.953 -23.993  1.00 98.08      A    C  
ATOM    667  C   PHE A  92       1.930 -15.134 -23.336  1.00 98.12      A    C  
ATOM    668  O   PHE A  92       2.454 -15.994 -24.048  1.00 97.99      A    O  
ATOM    669  CB  PHE A  92       2.001 -12.656 -23.880  1.00 97.73      A    C  
ATOM    670  CG  PHE A  92       3.479 -12.829 -24.134  1.00 97.80      A    C  
ATOM    671  CD1 PHE A  92       4.413 -12.518 -23.127  1.00 96.26      A    C  
ATOM    672  CD2 PHE A  92       3.927 -13.383 -25.348  1.00 96.42      A    C  
ATOM    673  CE1 PHE A  92       5.772 -12.769 -23.329  1.00 95.38      A    C  
ATOM    674  CE2 PHE A  92       5.289 -13.636 -25.551  1.00 95.23      A    C  
ATOM    675  CZ  PHE A  92       6.211 -13.336 -24.539  1.00 95.94      A    C  
ATOM    676  N   LEU A  93       1.973 -15.216 -22.008  1.00 98.44      A    N  
ATOM    677  CA  LEU A  93       2.647 -16.321 -21.321  1.00 98.30      A    C  
ATOM    678  C   LEU A  93       1.968 -17.675 -21.570  1.00 98.32      A    C  
ATOM    679  O   LEU A  93       2.656 -18.679 -21.694  1.00 97.90      A    O  
ATOM    680  CB  LEU A  93       2.717 -16.062 -19.808  1.00 98.05      A    C  
ATOM    681  CG  LEU A  93       3.686 -14.972 -19.344  1.00 96.81      A    C  
ATOM    682  CD1 LEU A  93       3.752 -15.053 -17.810  1.00 94.56      A    C  
ATOM    683  CD2 LEU A  93       5.109 -15.136 -19.877  1.00 94.68      A    C  
ATOM    684  N   THR A  94       0.638 -17.683 -21.667  1.00 98.57      A    N  
ATOM    685  CA  THR A  94      -0.124 -18.890 -22.015  1.00 98.53      A    C  
ATOM    686  C   THR A  94       0.294 -19.413 -23.386  1.00 98.43      A    C  
ATOM    687  O   THR A  94       0.652 -20.581 -23.516  1.00 98.14      A    O  
ATOM    688  CB  THR A  94      -1.636 -18.608 -21.975  1.00 98.52      A    C  
ATOM    689  CG2 THR A  94      -2.483 -19.809 -22.395  1.00 96.35      A    C  
ATOM    690  OG1 THR A  94      -2.005 -18.293 -20.656  1.00 96.41      A    O  
ATOM    691  N   LEU A  95       0.343 -18.541 -24.381  1.00 98.41      A    N  
ATOM    692  CA  LEU A  95       0.773 -18.926 -25.729  1.00 98.37      A    C  
ATOM    693  C   LEU A  95       2.274 -19.249 -25.797  1.00 98.26      A    C  
ATOM    694  O   LEU A  95       2.651 -20.197 -26.483  1.00 97.62      A    O  
ATOM    695  CB  LEU A  95       0.353 -17.846 -26.734  1.00 98.09      A    C  
ATOM    696  CG  LEU A  95      -1.167 -17.849 -27.012  1.00 96.97      A    C  
ATOM    697  CD1 LEU A  95      -1.546 -16.615 -27.819  1.00 93.22      A    C  
ATOM    698  CD2 LEU A  95      -1.605 -19.081 -27.813  1.00 92.67      A    C  
ATOM    699  N   HIS A  96       3.123 -18.557 -25.043  1.00 98.19      A    N  
ATOM    700  CA  HIS A  96       4.555 -18.869 -24.978  1.00 97.82      A    C  
ATOM    701  C   HIS A  96       4.824 -20.312 -24.532  1.00 97.69      A    C  
ATOM    702  O   HIS A  96       5.736 -20.966 -25.050  1.00 97.35      A    O  
ATOM    703  CB  HIS A  96       5.263 -17.889 -24.040  1.00 97.58      A    C  
ATOM    704  CG  HIS A  96       6.715 -18.217 -23.827  1.00 97.25      A    C  
ATOM    705  CD2 HIS A  96       7.759 -17.865 -24.639  1.00 89.71      A    C  
ATOM    706  ND1 HIS A  96       7.229 -19.013 -22.816  1.00 90.46      A    N  
ATOM    707  CE1 HIS A  96       8.545 -19.118 -23.017  1.00 91.83      A    C  
ATOM    708  NE2 HIS A  96       8.908 -18.438 -24.115  1.00 92.79      A    N  
ATOM    709  N   ALA A  97       4.015 -20.838 -23.615  1.00 98.03      A    N  
ATOM    710  CA  ALA A  97       4.136 -22.220 -23.151  1.00 97.75      A    C  
ATOM    711  C   ALA A  97       3.667 -23.265 -24.189  1.00 97.66      A    C  
ATOM    712  O   ALA A  97       3.983 -24.448 -24.041  1.00 96.66      A    O  
ATOM    713  CB  ALA A  97       3.380 -22.347 -21.828  1.00 97.37      A    C  
ATOM    714  N   LEU A  98       2.937 -22.846 -25.210  1.00 98.25      A    N  
ATOM    715  CA  LEU A  98       2.301 -23.727 -26.197  1.00 98.29      A    C  
ATOM    716  C   LEU A  98       2.898 -23.604 -27.611  1.00 98.06      A    C  
ATOM    717  O   LEU A  98       2.865 -24.576 -28.380  1.00 97.14      A    O  
ATOM    718  CB  LEU A  98       0.794 -23.412 -26.233  1.00 98.11      A    C  
ATOM    719  CG  LEU A  98       0.045 -23.601 -24.896  1.00 97.86      A    C  
ATOM    720  CD1 LEU A  98      -1.414 -23.167 -25.059  1.00 97.00      A    C  
ATOM    721  CD2 LEU A  98       0.073 -25.049 -24.411  1.00 96.75      A    C  
ATOM    722  N   MET A  99       3.407 -22.430 -27.969  1.00 98.11      A    N  
ATOM    723  CA  MET A  99       3.771 -22.065 -29.333  1.00 97.99      A    C  
ATOM    724  C   MET A  99       5.281 -22.112 -29.581  1.00 97.80      A    C  
ATOM    725  O   MET A  99       6.099 -21.811 -28.719  1.00 96.94      A    O  
ATOM    726  CB  MET A  99       3.224 -20.666 -29.656  1.00 97.50      A    C  
ATOM    727  CG  MET A  99       1.691 -20.554 -29.564  1.00 95.57      A    C  
ATOM    728  SD  MET A  99       0.744 -21.403 -30.860  1.00 95.56      A    S  
ATOM    729  CE  MET A  99       1.044 -20.290 -32.247  1.00 90.53      A    C  
ATOM    730  N   GLN A 100       5.642 -22.431 -30.816  1.00 97.76      A    N  
ATOM    731  CA  GLN A 100       6.974 -22.322 -31.391  1.00 97.34      A    C  
ATOM    732  C   GLN A 100       6.901 -21.536 -32.715  1.00 97.81      A    C  
ATOM    733  O   GLN A 100       5.811 -21.365 -33.261  1.00 96.83      A    O  
ATOM    734  CB  GLN A 100       7.553 -23.725 -31.621  1.00 95.46      A    C  
ATOM    735  CG  GLN A 100       7.774 -24.503 -30.317  1.00 89.62      A    C  
ATOM    736  CD  GLN A 100       8.298 -25.920 -30.586  1.00 83.07      A    C  
ATOM    737  NE2 GLN A 100       7.778 -26.902 -29.901  1.00 68.40      A    N  
ATOM    738  OE1 GLN A 100       9.169 -26.160 -31.417  1.00 72.27      A    O  
ATOM    739  N   PRO A 101       8.029 -21.084 -33.278  1.00 97.61      A    N  
ATOM    740  CA  PRO A 101       8.025 -20.395 -34.566  1.00 97.59      A    C  
ATOM    741  C   PRO A 101       7.433 -21.275 -35.677  1.00 97.41      A    C  
ATOM    742  O   PRO A 101       7.800 -22.438 -35.825  1.00 95.99      A    O  
ATOM    743  CB  PRO A 101       9.487 -20.026 -34.848  1.00 96.82      A    C  
ATOM    744  CG  PRO A 101      10.139 -20.031 -33.472  1.00 95.23      A    C  
ATOM    745  CD  PRO A 101       9.387 -21.123 -32.740  1.00 97.15      A    C  
ATOM    746  N   GLY A 102       6.526 -20.696 -36.470  1.00 97.35      A    N  
ATOM    747  CA  GLY A 102       5.792 -21.393 -37.526  1.00 97.30      A    C  
ATOM    748  C   GLY A 102       4.512 -22.092 -37.073  1.00 97.75      A    C  
ATOM    749  O   GLY A 102       3.811 -22.655 -37.914  1.00 96.57      A    O  
ATOM    750  N   ASP A 103       4.192 -22.069 -35.767  1.00 97.83      A    N  
ATOM    751  CA  ASP A 103       2.924 -22.565 -35.253  1.00 98.10      A    C  
ATOM    752  C   ASP A 103       1.767 -21.591 -35.526  1.00 98.35      A    C  
ATOM    753  O   ASP A 103       1.940 -20.389 -35.740  1.00 97.78      A    O  
ATOM    754  CB  ASP A 103       3.034 -22.888 -33.756  1.00 97.80      A    C  
ATOM    755  CG  ASP A 103       3.771 -24.187 -33.441  1.00 97.66      A    C  
ATOM    756  OD1 ASP A 103       3.841 -25.091 -34.304  1.00 95.25      A    O  
ATOM    757  OD2 ASP A 103       4.150 -24.379 -32.266  1.00 95.36      A    O1-
ATOM    758  N   GLU A 104       0.561 -22.149 -35.478  1.00 98.36      A    N  
ATOM    759  CA  GLU A 104      -0.699 -21.440 -35.611  1.00 98.41      A    C  
ATOM    760  C   GLU A 104      -1.546 -21.610 -34.341  1.00 98.58      A    C  
ATOM    761  O   GLU A 104      -1.513 -22.634 -33.666  1.00 98.19      A    O  
ATOM    762  CB  GLU A 104      -1.471 -21.964 -36.836  1.00 97.84      A    C  
ATOM    763  CG  GLU A 104      -0.792 -21.629 -38.183  1.00 96.15      A    C  
ATOM    764  CD  GLU A 104      -1.339 -22.438 -39.369  1.00 96.70      A    C  
ATOM    765  OE1 GLU A 104      -0.689 -22.441 -40.439  1.00 91.11      A    O  
ATOM    766  OE2 GLU A 104      -2.380 -23.123 -39.226  1.00 92.94      A    O1-
ATOM    767  N   PHE A 105      -2.360 -20.609 -34.059  1.00 98.49      A    N  
ATOM    768  CA  PHE A 105      -3.492 -20.721 -33.152  1.00 98.49      A    C  
ATOM    769  C   PHE A 105      -4.715 -20.064 -33.799  1.00 98.54      A    C  
ATOM    770  O   PHE A 105      -4.583 -19.143 -34.609  1.00 98.16      A    O  
ATOM    771  CB  PHE A 105      -3.159 -20.123 -31.772  1.00 98.22      A    C  
ATOM    772  CG  PHE A 105      -3.068 -18.619 -31.738  1.00 98.53      A    C  
ATOM    773  CD1 PHE A 105      -1.926 -17.958 -32.235  1.00 97.59      A    C  
ATOM    774  CD2 PHE A 105      -4.118 -17.859 -31.192  1.00 97.54      A    C  
ATOM    775  CE1 PHE A 105      -1.839 -16.558 -32.185  1.00 96.95      A    C  
ATOM    776  CE2 PHE A 105      -4.038 -16.461 -31.136  1.00 96.96      A    C  
ATOM    777  CZ  PHE A 105      -2.897 -15.807 -31.634  1.00 97.62      A    C  
ATOM    778  N   ILE A 106      -5.901 -20.548 -33.462  1.00 98.50      A    N  
ATOM    779  CA  ILE A 106      -7.156 -20.011 -33.986  1.00 98.52      A    C  
ATOM    780  C   ILE A 106      -7.761 -19.099 -32.929  1.00 98.53      A    C  
ATOM    781  O   ILE A 106      -7.934 -19.505 -31.789  1.00 98.30      A    O  
ATOM    782  CB  ILE A 106      -8.117 -21.145 -34.390  1.00 98.58      A    C  
ATOM    783  CG1 ILE A 106      -7.465 -22.094 -35.422  1.00 97.68      A    C  
ATOM    784  CG2 ILE A 106      -9.405 -20.549 -34.974  1.00 97.81      A    C  
ATOM    785  CD1 ILE A 106      -8.213 -23.420 -35.569  1.00 96.60      A    C  
ATOM    786  N   ALA A 107      -8.098 -17.868 -33.304  1.00 98.18      A    N  
ATOM    787  CA  ALA A 107      -8.720 -16.894 -32.423  1.00 97.94      A    C  
ATOM    788  C   ALA A 107     -10.087 -16.447 -32.956  1.00 97.79      A    C  
ATOM    789  O   ALA A 107     -10.295 -16.303 -34.164  1.00 97.13      A    O  
ATOM    790  CB  ALA A 107      -7.765 -15.713 -32.216  1.00 97.67      A    C  
ATOM    791  N   ALA A 108     -11.017 -16.201 -32.040  1.00 97.41      A    N  
ATOM    792  CA  ALA A 108     -12.293 -15.578 -32.357  1.00 96.86      A    C  
ATOM    793  C   ALA A 108     -12.083 -14.177 -32.940  1.00 96.27      A    C  
ATOM    794  O   ALA A 108     -11.306 -13.390 -32.409  1.00 94.76      A    O  
ATOM    795  CB  ALA A 108     -13.131 -15.522 -31.086  1.00 96.22      A    C  
ATOM    796  N   ASN A 109     -12.827 -13.836 -33.992  1.00 95.01      A    N  
ATOM    797  CA  ASN A 109     -12.776 -12.496 -34.588  1.00 92.90      A    C  
ATOM    798  C   ASN A 109     -13.388 -11.387 -33.704  1.00 92.80      A    C  
ATOM    799  O   ASN A 109     -13.121 -10.211 -33.945  1.00 89.42      A    O  
ATOM    800  CB  ASN A 109     -13.448 -12.557 -35.971  1.00 89.77      A    C  
ATOM    801  CG  ASN A 109     -14.918 -12.955 -35.956  1.00 85.83      A    C  
ATOM    802  ND2 ASN A 109     -15.554 -12.942 -37.110  1.00 79.50      A    N  
ATOM    803  OD1 ASN A 109     -15.512 -13.302 -34.951  1.00 78.14      A    O  
ATOM    804  N   LYS A 110     -14.167 -11.758 -32.695  1.00 93.35      A    N  
ATOM    805  CA  LYS A 110     -14.750 -10.847 -31.698  1.00 93.54      A    C  
ATOM    806  C   LYS A 110     -13.918 -10.898 -30.420  1.00 94.42      A    C  
ATOM    807  O   LYS A 110     -14.177 -11.726 -29.551  1.00 92.07      A    O  
ATOM    808  CB  LYS A 110     -16.221 -11.206 -31.442  1.00 91.64      A    C  
ATOM    809  CG  LYS A 110     -17.106 -11.102 -32.697  1.00 88.54      A    C  
ATOM    810  CD  LYS A 110     -18.540 -11.545 -32.387  1.00 83.96      A    C  
ATOM    811  CE  LYS A 110     -19.366 -11.722 -33.652  1.00 80.84      A    C  
ATOM    812  NZ  LYS A 110     -19.028 -12.967 -34.388  1.00 73.37      A    N1+
ATOM    813  N   LEU A 111     -12.917 -10.039 -30.334  1.00 94.04      A    N  
ATOM    814  CA  LEU A 111     -12.000  -9.938 -29.197  1.00 94.16      A    C  
ATOM    815  C   LEU A 111     -11.775  -8.473 -28.798  1.00 93.62      A    C  
ATOM    816  O   LEU A 111     -12.085  -7.542 -29.548  1.00 90.27      A    O  
ATOM    817  CB  LEU A 111     -10.645 -10.590 -29.544  1.00 92.65      A    C  
ATOM    818  CG  LEU A 111     -10.649 -12.115 -29.753  1.00 92.03      A    C  
ATOM    819  CD1 LEU A 111      -9.217 -12.569 -30.038  1.00 88.96      A    C  
ATOM    820  CD2 LEU A 111     -11.153 -12.883 -28.537  1.00 89.61      A    C  
ATOM    821  N   TYR A 112     -11.163  -8.278 -27.636  1.00 92.60      A    N  
ATOM    822  CA  TYR A 112     -10.651  -6.972 -27.229  1.00 92.38      A    C  
ATOM    823  C   TYR A 112      -9.601  -6.477 -28.241  1.00 92.73      A    C  
ATOM    824  O   TYR A 112      -8.694  -7.213 -28.630  1.00 91.55      A    O  
ATOM    825  CB  TYR A 112     -10.071  -7.087 -25.811  1.00 90.31      A    C  
ATOM    826  CG  TYR A 112      -9.469  -5.796 -25.294  1.00 88.11      A    C  
ATOM    827  CD1 TYR A 112      -8.111  -5.739 -24.925  1.00 82.17      A    C  
ATOM    828  CD2 TYR A 112     -10.261  -4.634 -25.205  1.00 80.70      A    C  
ATOM    829  CE1 TYR A 112      -7.553  -4.540 -24.467  1.00 76.85      A    C  
ATOM    830  CE2 TYR A 112      -9.703  -3.424 -24.754  1.00 76.82      A    C  
ATOM    831  CZ  TYR A 112      -8.345  -3.375 -24.391  1.00 76.85      A    C  
ATOM    832  OH  TYR A 112      -7.802  -2.200 -23.953  1.00 74.95      A    O  
ATOM    833  N   GLY A 113      -9.688  -5.209 -28.634  1.00 89.75      A    N  
ATOM    834  CA  GLY A 113      -8.795  -4.639 -29.652  1.00 89.27      A    C  
ATOM    835  C   GLY A 113      -7.298  -4.730 -29.320  1.00 91.17      A    C  
ATOM    836  O   GLY A 113      -6.469  -4.839 -30.220  1.00 89.81      A    O  
ATOM    837  N   GLY A 114      -6.950  -4.741 -28.032  1.00 89.22      A    N  
ATOM    838  CA  GLY A 114      -5.574  -4.962 -27.593  1.00 90.40      A    C  
ATOM    839  C   GLY A 114      -5.074  -6.380 -27.876  1.00 92.81      A    C  
ATOM    840  O   GLY A 114      -3.951  -6.537 -28.338  1.00 92.18      A    O  
ATOM    841  N   SER A 115      -5.915  -7.401 -27.688  1.00 93.78      A    N  
ATOM    842  CA  SER A 115      -5.605  -8.792 -28.046  1.00 95.00      A    C  
ATOM    843  C   SER A 115      -5.448  -8.946 -29.562  1.00 95.56      A    C  
ATOM    844  O   SER A 115      -4.496  -9.563 -30.021  1.00 95.10      A    O  
ATOM    845  CB  SER A 115      -6.689  -9.743 -27.521  1.00 94.76      A    C  
ATOM    846  OG  SER A 115      -6.975  -9.493 -26.149  1.00 91.94      A    O  
ATOM    847  N   ILE A 116      -6.318  -8.301 -30.356  1.00 94.52      A    N  
ATOM    848  CA  ILE A 116      -6.213  -8.296 -31.824  1.00 93.86      A    C  
ATOM    849  C   ILE A 116      -4.858  -7.736 -32.285  1.00 94.11      A    C  
ATOM    850  O   ILE A 116      -4.208  -8.332 -33.139  1.00 93.49      A    O  
ATOM    851  CB  ILE A 116      -7.399  -7.523 -32.460  1.00 92.88      A    C  
ATOM    852  CG1 ILE A 116      -8.731  -8.263 -32.171  1.00 91.55      A    C  
ATOM    853  CG2 ILE A 116      -7.211  -7.340 -33.973  1.00 91.42      A    C  
ATOM    854  CD1 ILE A 116      -9.992  -7.511 -32.621  1.00 85.77      A    C  
ATOM    855  N   ASN A 117      -4.407  -6.621 -31.705  1.00 93.06      A    N  
ATOM    856  CA  ASN A 117      -3.109  -6.038 -32.031  1.00 92.65      A    C  
ATOM    857  C   ASN A 117      -1.944  -6.951 -31.618  1.00 93.72      A    C  
ATOM    858  O   ASN A 117      -1.027  -7.169 -32.407  1.00 92.08      A    O  
ATOM    859  CB  ASN A 117      -2.966  -4.659 -31.366  1.00 90.19      A    C  
ATOM    860  CG  ASN A 117      -3.804  -3.579 -32.024  1.00 85.58      A    C  
ATOM    861  ND2 ASN A 117      -4.241  -2.610 -31.245  1.00 75.98      A    N  
ATOM    862  OD1 ASN A 117      -4.045  -3.548 -33.215  1.00 77.07      A    O  
ATOM    863  N   GLN A 118      -2.007  -7.528 -30.417  1.00 94.44      A    N  
ATOM    864  CA  GLN A 118      -1.008  -8.481 -29.934  1.00 95.22      A    C  
ATOM    865  C   GLN A 118      -0.844  -9.648 -30.922  1.00 95.86      A    C  
ATOM    866  O   GLN A 118       0.267  -9.955 -31.353  1.00 95.16      A    O  
ATOM    867  CB  GLN A 118      -1.434  -8.979 -28.538  1.00 94.62      A    C  
ATOM    868  CG  GLN A 118      -0.360  -9.837 -27.857  1.00 91.80      A    C  
ATOM    869  CD  GLN A 118      -0.867 -10.525 -26.593  1.00 91.38      A    C  
ATOM    870  NE2 GLN A 118      -0.289 -10.261 -25.449  1.00 83.61      A    N  
ATOM    871  OE1 GLN A 118      -1.782 -11.327 -26.642  1.00 84.89      A    O  
ATOM    872  N   PHE A 119      -1.956 -10.235 -31.343  1.00 96.36      A    N  
ATOM    873  CA  PHE A 119      -1.968 -11.406 -32.210  1.00 96.96      A    C  
ATOM    874  C   PHE A 119      -1.543 -11.090 -33.643  1.00 96.76      A    C  
ATOM    875  O   PHE A 119      -0.782 -11.844 -34.254  1.00 95.80      A    O  
ATOM    876  CB  PHE A 119      -3.368 -12.040 -32.181  1.00 96.79      A    C  
ATOM    877  CG  PHE A 119      -3.881 -12.527 -30.835  1.00 97.53      A    C  
ATOM    878  CD1 PHE A 119      -3.105 -12.516 -29.660  1.00 95.59      A    C  
ATOM    879  CD2 PHE A 119      -5.211 -12.991 -30.751  1.00 95.51      A    C  
ATOM    880  CE1 PHE A 119      -3.632 -12.953 -28.437  1.00 95.18      A    C  
ATOM    881  CE2 PHE A 119      -5.741 -13.432 -29.530  1.00 95.05      A    C  
ATOM    882  CZ  PHE A 119      -4.952 -13.412 -28.372  1.00 96.37      A    C  
ATOM    883  N   ASN A 120      -1.993  -9.961 -34.197  1.00 96.36      A    N  
ATOM    884  CA  ASN A 120      -1.708  -9.601 -35.583  1.00 95.34      A    C  
ATOM    885  C   ASN A 120      -0.316  -8.998 -35.812  1.00 95.10      A    C  
ATOM    886  O   ASN A 120       0.207  -9.103 -36.922  1.00 92.58      A    O  
ATOM    887  CB  ASN A 120      -2.779  -8.613 -36.084  1.00 93.51      A    C  
ATOM    888  CG  ASN A 120      -4.008  -9.311 -36.625  1.00 90.19      A    C  
ATOM    889  ND2 ASN A 120      -5.155  -8.684 -36.485  1.00 81.66      A    N  
ATOM    890  OD1 ASN A 120      -3.949 -10.354 -37.245  1.00 82.74      A    O  
ATOM    891  N   HIS A 121       0.260  -8.347 -34.788  1.00 95.49      A    N  
ATOM    892  CA  HIS A 121       1.481  -7.557 -34.947  1.00 94.98      A    C  
ATOM    893  C   HIS A 121       2.631  -8.083 -34.097  1.00 95.46      A    C  
ATOM    894  O   HIS A 121       3.589  -8.630 -34.658  1.00 93.77      A    O  
ATOM    895  CB  HIS A 121       1.175  -6.070 -34.710  1.00 93.37      A    C  
ATOM    896  CG  HIS A 121       0.137  -5.524 -35.652  1.00 92.20      A    C  
ATOM    897  CD2 HIS A 121      -1.095  -5.023 -35.327  1.00 81.50      A    C  
ATOM    898  ND1 HIS A 121       0.236  -5.473 -37.032  1.00 82.06      A    N  
ATOM    899  CE1 HIS A 121      -0.908  -4.948 -37.507  1.00 83.02      A    C  
ATOM    900  NE2 HIS A 121      -1.738  -4.667 -36.506  1.00 84.63      A    N  
ATOM    901  N   SER A 122       2.546  -8.001 -32.784  1.00 94.40      A    N  
ATOM    902  CA  SER A 122       3.656  -8.377 -31.900  1.00 95.34      A    C  
ATOM    903  C   SER A 122       4.063  -9.854 -32.008  1.00 96.11      A    C  
ATOM    904  O   SER A 122       5.243 -10.173 -31.959  1.00 95.23      A    O  
ATOM    905  CB  SER A 122       3.316  -8.009 -30.450  1.00 94.11      A    C  
ATOM    906  OG  SER A 122       3.329  -6.594 -30.342  1.00 88.25      A    O  
ATOM    907  N   TYR A 123       3.111 -10.766 -32.267  1.00 96.94      A    N  
ATOM    908  CA  TYR A 123       3.406 -12.193 -32.430  1.00 97.37      A    C  
ATOM    909  C   TYR A 123       4.140 -12.544 -33.736  1.00 97.40      A    C  
ATOM    910  O   TYR A 123       4.730 -13.620 -33.824  1.00 96.22      A    O  
ATOM    911  CB  TYR A 123       2.122 -13.006 -32.280  1.00 96.95      A    C  
ATOM    912  CG  TYR A 123       1.535 -13.105 -30.874  1.00 97.45      A    C  
ATOM    913  CD1 TYR A 123       2.076 -12.405 -29.775  1.00 95.19      A    C  
ATOM    914  CD2 TYR A 123       0.430 -13.939 -30.672  1.00 95.47      A    C  
ATOM    915  CE1 TYR A 123       1.522 -12.534 -28.493  1.00 95.02      A    C  
ATOM    916  CE2 TYR A 123      -0.135 -14.078 -29.395  1.00 94.96      A    C  
ATOM    917  CZ  TYR A 123       0.410 -13.377 -28.303  1.00 96.32      A    C  
ATOM    918  OH  TYR A 123      -0.142 -13.500 -27.064  1.00 95.15      A    O  
ATOM    919  N   LYS A 124       4.172 -11.650 -34.725  1.00 96.33      A    N  
ATOM    920  CA  LYS A 124       4.994 -11.845 -35.927  1.00 95.70      A    C  
ATOM    921  C   LYS A 124       6.487 -11.924 -35.592  1.00 96.48      A    C  
ATOM    922  O   LYS A 124       7.201 -12.698 -36.230  1.00 94.32      A    O  
ATOM    923  CB  LYS A 124       4.755 -10.726 -36.947  1.00 93.53      A    C  
ATOM    924  CG  LYS A 124       3.366 -10.839 -37.583  1.00 87.48      A    C  
ATOM    925  CD  LYS A 124       3.145  -9.686 -38.577  1.00 80.66      A    C  
ATOM    926  CE  LYS A 124       1.788  -9.872 -39.250  1.00 72.42      A    C  
ATOM    927  NZ  LYS A 124       1.395  -8.689 -40.039  1.00 63.44      A    N1+
ATOM    928  N   ASN A 125       6.933 -11.188 -34.582  1.00 96.02      A    N  
ATOM    929  CA  ASN A 125       8.315 -11.234 -34.104  1.00 96.28      A    C  
ATOM    930  C   ASN A 125       8.674 -12.565 -33.429  1.00 96.92      A    C  
ATOM    931  O   ASN A 125       9.848 -12.814 -33.154  1.00 94.84      A    O  
ATOM    932  CB  ASN A 125       8.573 -10.043 -33.161  1.00 94.72      A    C  
ATOM    933  CG  ASN A 125       8.585  -8.700 -33.869  1.00 93.16      A    C  
ATOM    934  ND2 ASN A 125       9.000  -7.667 -33.169  1.00 84.13      A    N  
ATOM    935  OD1 ASN A 125       8.221  -8.544 -35.030  1.00 85.40      A    O  
ATOM    936  N   PHE A 126       7.687 -13.433 -33.202  1.00 97.51      A    N  
ATOM    937  CA  PHE A 126       7.860 -14.774 -32.647  1.00 97.68      A    C  
ATOM    938  C   PHE A 126       7.619 -15.886 -33.674  1.00 97.72      A    C  
ATOM    939  O   PHE A 126       7.852 -17.060 -33.384  1.00 96.46      A    O  
ATOM    940  CB  PHE A 126       6.919 -14.935 -31.449  1.00 97.27      A    C  
ATOM    941  CG  PHE A 126       6.948 -13.836 -30.409  1.00 97.93      A    C  
ATOM    942  CD1 PHE A 126       8.151 -13.211 -30.042  1.00 96.55      A    C  
ATOM    943  CD2 PHE A 126       5.753 -13.426 -29.790  1.00 96.59      A    C  
ATOM    944  CE1 PHE A 126       8.161 -12.207 -29.062  1.00 95.97      A    C  
ATOM    945  CE2 PHE A 126       5.756 -12.433 -28.803  1.00 95.88      A    C  
ATOM    946  CZ  PHE A 126       6.964 -11.817 -28.444  1.00 97.08      A    C  
ATOM    947  N   GLY A 127       7.126 -15.541 -34.863  1.00 97.17      A    N  
ATOM    948  CA  GLY A 127       6.696 -16.530 -35.854  1.00 97.35      A    C  
ATOM    949  C   GLY A 127       5.433 -17.297 -35.459  1.00 97.84      A    C  
ATOM    950  O   GLY A 127       5.203 -18.390 -35.987  1.00 96.71      A    O  
ATOM    951  N   TRP A 128       4.630 -16.753 -34.554  1.00 97.95      A    N  
ATOM    952  CA  TRP A 128       3.343 -17.325 -34.173  1.00 98.09      A    C  
ATOM    953  C   TRP A 128       2.256 -16.711 -35.048  1.00 97.90      A    C  
ATOM    954  O   TRP A 128       2.099 -15.487 -35.093  1.00 96.92      A    O  
ATOM    955  CB  TRP A 128       3.047 -17.065 -32.693  1.00 97.88      A    C  
ATOM    956  CG  TRP A 128       4.088 -17.479 -31.695  1.00 98.14      A    C  
ATOM    957  CD1 TRP A 128       5.169 -18.258 -31.895  1.00 97.20      A    C  
ATOM    958  CD2 TRP A 128       4.137 -17.096 -30.279  1.00 98.19      A    C  
ATOM    959  CE2 TRP A 128       5.281 -17.694 -29.700  1.00 98.00      A    C  
ATOM    960  CE3 TRP A 128       3.314 -16.308 -29.452  1.00 97.71      A    C  
ATOM    961  NE1 TRP A 128       5.884 -18.386 -30.714  1.00 97.43      A    N  
ATOM    962  CZ2 TRP A 128       5.604 -17.522 -28.339  1.00 97.61      A    C  
ATOM    963  CZ3 TRP A 128       3.633 -16.133 -28.086  1.00 97.13      A    C  
ATOM    964  CH2 TRP A 128       4.765 -16.735 -27.547  1.00 97.08      A    C  
ATOM    965  N   GLN A 129       1.488 -17.542 -35.739  1.00 98.03      A    N  
ATOM    966  CA  GLN A 129       0.484 -17.076 -36.681  1.00 98.00      A    C  
ATOM    967  C   GLN A 129      -0.923 -17.236 -36.114  1.00 98.33      A    C  
ATOM    968  O   GLN A 129      -1.380 -18.349 -35.839  1.00 97.91      A    O  
ATOM    969  CB  GLN A 129       0.698 -17.777 -38.024  1.00 97.06      A    C  
ATOM    970  CG  GLN A 129      -0.254 -17.215 -39.089  1.00 82.76      A    C  
ATOM    971  CD  GLN A 129       0.073 -17.678 -40.516  1.00 74.08      A    C  
ATOM    972  NE2 GLN A 129      -0.882 -17.578 -41.409  1.00 61.53      A    N  
ATOM    973  OE1 GLN A 129       1.164 -18.090 -40.843  1.00 66.00      A    O  
ATOM    974  N   VAL A 130      -1.642 -16.134 -35.994  1.00 97.83      A    N  
ATOM    975  CA  VAL A 130      -3.073 -16.172 -35.707  1.00 97.82      A    C  
ATOM    976  C   VAL A 130      -3.861 -16.505 -36.970  1.00 97.63      A    C  
ATOM    977  O   VAL A 130      -3.610 -15.954 -38.048  1.00 97.10      A    O  
ATOM    978  CB  VAL A 130      -3.561 -14.873 -35.034  1.00 97.33      A    C  
ATOM    979  CG1 VAL A 130      -3.465 -13.627 -35.920  1.00 95.41      A    C  
ATOM    980  CG2 VAL A 130      -4.999 -15.018 -34.523  1.00 94.48      A    C  
ATOM    981  N   VAL A 131      -4.839 -17.414 -36.834  1.00 98.16      A    N  
ATOM    982  CA  VAL A 131      -5.866 -17.695 -37.834  1.00 98.15      A    C  
ATOM    983  C   VAL A 131      -7.214 -17.285 -37.240  1.00 98.26      A    C  
ATOM    984  O   VAL A 131      -7.562 -17.704 -36.137  1.00 97.82      A    O  
ATOM    985  CB  VAL A 131      -5.861 -19.177 -38.250  1.00 97.92      A    C  
ATOM    986  CG1 VAL A 131      -6.860 -19.433 -39.382  1.00 96.03      A    C  
ATOM    987  CG2 VAL A 131      -4.471 -19.623 -38.736  1.00 95.95      A    C  
ATOM    988  N   TRP A 132      -7.951 -16.441 -37.938  1.00 97.89      A    N  
ATOM    989  CA  TRP A 132      -9.212 -15.900 -37.441  1.00 97.69      A    C  
ATOM    990  C   TRP A 132     -10.390 -16.801 -37.804  1.00 97.62      A    C  
ATOM    991  O   TRP A 132     -10.490 -17.286 -38.929  1.00 96.80      A    O  
ATOM    992  CB  TRP A 132      -9.401 -14.472 -37.972  1.00 96.95      A    C  
ATOM    993  CG  TRP A 132      -8.350 -13.515 -37.497  1.00 97.02      A    C  
ATOM    994  CD1 TRP A 132      -7.318 -13.043 -38.239  1.00 95.60      A    C  
ATOM    995  CD2 TRP A 132      -8.189 -12.943 -36.158  1.00 96.78      A    C  
ATOM    996  CE2 TRP A 132      -7.032 -12.129 -36.170  1.00 96.24      A    C  
ATOM    997  CE3 TRP A 132      -8.912 -13.058 -34.955  1.00 96.05      A    C  
ATOM    998  NE1 TRP A 132      -6.536 -12.208 -37.449  1.00 95.55      A    N  
ATOM    999  CZ2 TRP A 132      -6.594 -11.449 -35.015  1.00 95.45      A    C  
ATOM   1000  CZ3 TRP A 132      -8.471 -12.373 -33.799  1.00 95.05      A    C  
ATOM   1001  CH2 TRP A 132      -7.324 -11.585 -33.830  1.00 94.85      A    C  
ATOM   1002  N   ALA A 133     -11.304 -17.000 -36.857  1.00 97.88      A    N  
ATOM   1003  CA  ALA A 133     -12.552 -17.731 -37.036  1.00 97.81      A    C  
ATOM   1004  C   ALA A 133     -13.731 -16.944 -36.426  1.00 97.37      A    C  
ATOM   1005  O   ALA A 133     -13.545 -16.038 -35.613  1.00 96.13      A    O  
ATOM   1006  CB  ALA A 133     -12.395 -19.131 -36.422  1.00 97.78      A    C  
ATOM   1007  N   ASP A 134     -14.961 -17.288 -36.837  1.00 97.10      A    N  
ATOM   1008  CA  ASP A 134     -16.167 -16.581 -36.400  1.00 96.76      A    C  
ATOM   1009  C   ASP A 134     -16.933 -17.375 -35.338  1.00 97.06      A    C  
ATOM   1010  O   ASP A 134     -17.384 -18.490 -35.587  1.00 96.04      A    O  
ATOM   1011  CB  ASP A 134     -17.048 -16.252 -37.613  1.00 95.37      A    C  
ATOM   1012  CG  ASP A 134     -18.171 -15.257 -37.280  1.00 93.64      A    C  
ATOM   1013  OD1 ASP A 134     -18.286 -14.840 -36.104  1.00 90.58      A    O  
ATOM   1014  OD2 ASP A 134     -18.891 -14.863 -38.213  1.00 89.10      A    O1-
ATOM   1015  N   THR A 135     -17.114 -16.789 -34.165  1.00 96.11      A    N  
ATOM   1016  CA  THR A 135     -17.892 -17.413 -33.082  1.00 95.74      A    C  
ATOM   1017  C   THR A 135     -19.371 -17.568 -33.416  1.00 95.88      A    C  
ATOM   1018  O   THR A 135     -20.032 -18.422 -32.833  1.00 93.54      A    O  
ATOM   1019  CB  THR A 135     -17.745 -16.625 -31.781  1.00 93.88      A    C  
ATOM   1020  CG2 THR A 135     -16.342 -16.793 -31.191  1.00 85.65      A    C  
ATOM   1021  OG1 THR A 135     -17.944 -15.239 -31.992  1.00 86.40      A    O  
ATOM   1022  N   ASP A 136     -19.907 -16.799 -34.362  1.00 96.04      A    N  
ATOM   1023  CA  ASP A 136     -21.275 -16.973 -34.871  1.00 95.65      A    C  
ATOM   1024  C   ASP A 136     -21.401 -18.182 -35.824  1.00 96.21      A    C  
ATOM   1025  O   ASP A 136     -22.514 -18.631 -36.111  1.00 93.74      A    O  
ATOM   1026  CB  ASP A 136     -21.739 -15.684 -35.585  1.00 94.16      A    C  
ATOM   1027  CG  ASP A 136     -21.991 -14.474 -34.673  1.00 92.57      A    C  
ATOM   1028  OD1 ASP A 136     -22.122 -14.606 -33.439  1.00 87.89      A    O  
ATOM   1029  OD2 ASP A 136     -22.112 -13.346 -35.204  1.00 87.47      A    O1-
ATOM   1030  N   ASP A 137     -20.279 -18.727 -36.298  1.00 96.17      A    N  
ATOM   1031  CA  ASP A 137     -20.173 -19.964 -37.080  1.00 97.14      A    C  
ATOM   1032  C   ASP A 137     -19.088 -20.860 -36.452  1.00 97.68      A    C  
ATOM   1033  O   ASP A 137     -17.940 -20.864 -36.912  1.00 96.97      A    O  
ATOM   1034  CB  ASP A 137     -19.877 -19.627 -38.552  1.00 96.69      A    C  
ATOM   1035  CG  ASP A 137     -19.592 -20.856 -39.439  1.00 96.38      A    C  
ATOM   1036  OD1 ASP A 137     -19.946 -21.994 -39.070  1.00 93.92      A    O  
ATOM   1037  OD2 ASP A 137     -18.975 -20.683 -40.518  1.00 93.23      A    O1-
ATOM   1038  N   PRO A 138     -19.414 -21.653 -35.413  1.00 96.82      A    N  
ATOM   1039  CA  PRO A 138     -18.423 -22.493 -34.740  1.00 96.90      A    C  
ATOM   1040  C   PRO A 138     -17.638 -23.429 -35.674  1.00 97.53      A    C  
ATOM   1041  O   PRO A 138     -16.453 -23.650 -35.471  1.00 96.67      A    O  
ATOM   1042  CB  PRO A 138     -19.208 -23.274 -33.680  1.00 95.51      A    C  
ATOM   1043  CG  PRO A 138     -20.371 -22.341 -33.351  1.00 93.43      A    C  
ATOM   1044  CD  PRO A 138     -20.682 -21.712 -34.707  1.00 95.82      A    C  
ATOM   1045  N   ASP A 139     -18.274 -23.905 -36.754  1.00 97.34      A    N  
ATOM   1046  CA  ASP A 139     -17.616 -24.756 -37.752  1.00 97.55      A    C  
ATOM   1047  C   ASP A 139     -16.451 -24.052 -38.467  1.00 97.92      A    C  
ATOM   1048  O   ASP A 139     -15.569 -24.707 -39.018  1.00 97.06      A    O  
ATOM   1049  CB  ASP A 139     -18.635 -25.244 -38.792  1.00 96.51      A    C  
ATOM   1050  CG  ASP A 139     -19.687 -26.234 -38.273  1.00 91.93      A    C  
ATOM   1051  OD1 ASP A 139     -19.518 -26.777 -37.167  1.00 84.98      A    O  
ATOM   1052  OD2 ASP A 139     -20.646 -26.478 -39.033  1.00 84.66      A    O1-
ATOM   1053  N   SER A 140     -16.419 -22.715 -38.450  1.00 98.03      A    N  
ATOM   1054  CA  SER A 140     -15.271 -21.953 -38.958  1.00 98.13      A    C  
ATOM   1055  C   SER A 140     -13.983 -22.258 -38.192  1.00 98.39      A    C  
ATOM   1056  O   SER A 140     -12.914 -22.276 -38.803  1.00 97.93      A    O  
ATOM   1057  CB  SER A 140     -15.570 -20.449 -38.948  1.00 97.68      A    C  
ATOM   1058  OG  SER A 140     -15.600 -19.910 -37.646  1.00 96.56      A    O  
ATOM   1059  N   PHE A 141     -14.068 -22.554 -36.895  1.00 98.30      A    N  
ATOM   1060  CA  PHE A 141     -12.921 -22.971 -36.089  1.00 98.32      A    C  
ATOM   1061  C   PHE A 141     -12.397 -24.330 -36.549  1.00 98.42      A    C  
ATOM   1062  O   PHE A 141     -11.196 -24.496 -36.723  1.00 97.85      A    O  
ATOM   1063  CB  PHE A 141     -13.288 -23.009 -34.602  1.00 98.18      A    C  
ATOM   1064  CG  PHE A 141     -13.426 -21.656 -33.957  1.00 98.37      A    C  
ATOM   1065  CD1 PHE A 141     -12.376 -21.127 -33.162  1.00 97.41      A    C  
ATOM   1066  CD2 PHE A 141     -14.586 -20.880 -34.141  1.00 97.47      A    C  
ATOM   1067  CE1 PHE A 141     -12.487 -19.873 -32.580  1.00 96.86      A    C  
ATOM   1068  CE2 PHE A 141     -14.700 -19.613 -33.557  1.00 96.87      A    C  
ATOM   1069  CZ  PHE A 141     -13.646 -19.107 -32.772  1.00 97.50      A    C  
ATOM   1070  N   GLU A 142     -13.288 -25.297 -36.813  1.00 98.27      A    N  
ATOM   1071  CA  GLU A 142     -12.889 -26.617 -37.302  1.00 98.22      A    C  
ATOM   1072  C   GLU A 142     -12.239 -26.524 -38.688  1.00 98.32      A    C  
ATOM   1073  O   GLU A 142     -11.203 -27.143 -38.930  1.00 97.69      A    O  
ATOM   1074  CB  GLU A 142     -14.092 -27.572 -37.275  1.00 97.63      A    C  
ATOM   1075  CG  GLU A 142     -13.680 -29.024 -37.569  1.00 96.09      A    C  
ATOM   1076  CD  GLU A 142     -14.690 -30.082 -37.073  1.00 96.31      A    C  
ATOM   1077  OE1 GLU A 142     -14.242 -31.176 -36.672  1.00 91.30      A    O  
ATOM   1078  OE2 GLU A 142     -15.908 -29.841 -37.038  1.00 91.99      A    O1-
ATOM   1079  N   ARG A 143     -12.785 -25.703 -39.592  1.00 98.47      A    N  
ATOM   1080  CA  ARG A 143     -12.208 -25.465 -40.930  1.00 98.30      A    C  
ATOM   1081  C   ARG A 143     -10.841 -24.770 -40.893  1.00 98.46      A    C  
ATOM   1082  O   ARG A 143     -10.075 -24.920 -41.840  1.00 97.78      A    O  
ATOM   1083  CB  ARG A 143     -13.180 -24.626 -41.777  1.00 97.94      A    C  
ATOM   1084  CG  ARG A 143     -14.480 -25.377 -42.134  1.00 95.35      A    C  
ATOM   1085  CD  ARG A 143     -15.351 -24.596 -43.112  1.00 93.88      A    C  
ATOM   1086  NE  ARG A 143     -15.761 -23.267 -42.627  1.00 89.35      A    N  
ATOM   1087  CZ  ARG A 143     -16.904 -22.924 -42.035  1.00 87.55      A    C  
ATOM   1088  NH1 ARG A 143     -17.865 -23.768 -41.763  1.00 78.04      A    N1+
ATOM   1089  NH2 ARG A 143     -17.134 -21.694 -41.721  1.00 81.08      A    N  
ATOM   1090  N   ALA A 144     -10.548 -24.026 -39.839  1.00 98.37      A    N  
ATOM   1091  CA  ALA A 144      -9.277 -23.327 -39.672  1.00 98.38      A    C  
ATOM   1092  C   ALA A 144      -8.153 -24.202 -39.089  1.00 98.44      A    C  
ATOM   1093  O   ALA A 144      -6.993 -23.809 -39.120  1.00 97.76      A    O  
ATOM   1094  CB  ALA A 144      -9.533 -22.085 -38.803  1.00 97.92      A    C  
ATOM   1095  N   ILE A 145      -8.475 -25.398 -38.580  1.00 98.50      A    N  
ATOM   1096  CA  ILE A 145      -7.489 -26.299 -37.974  1.00 98.57      A    C  
ATOM   1097  C   ILE A 145      -6.524 -26.837 -39.032  1.00 98.43      A    C  
ATOM   1098  O   ILE A 145      -6.933 -27.344 -40.083  1.00 97.83      A    O  
ATOM   1099  CB  ILE A 145      -8.176 -27.429 -37.168  1.00 98.15      A    C  
ATOM   1100  CG1 ILE A 145      -8.879 -26.824 -35.931  1.00 96.49      A    C  
ATOM   1101  CG2 ILE A 145      -7.157 -28.498 -36.706  1.00 96.83      A    C  
ATOM   1102  CD1 ILE A 145      -9.801 -27.793 -35.181  1.00 93.52      A    C  
ATOM   1103  N   THR A 146      -5.239 -26.772 -38.717  1.00 98.40      A    N  
ATOM   1104  CA  THR A 146      -4.153 -27.393 -39.473  1.00 98.31      A    C  
ATOM   1105  C   THR A 146      -3.264 -28.226 -38.531  1.00 98.31      A    C  
ATOM   1106  O   THR A 146      -3.388 -28.119 -37.305  1.00 97.73      A    O  
ATOM   1107  CB  THR A 146      -3.311 -26.348 -40.236  1.00 97.83      A    C  
ATOM   1108  CG2 THR A 146      -4.118 -25.250 -40.928  1.00 94.76      A    C  
ATOM   1109  OG1 THR A 146      -2.345 -25.759 -39.411  1.00 95.46      A    O  
ATOM   1110  N   PRO A 147      -2.318 -29.024 -39.046  1.00 98.15      A    N  
ATOM   1111  CA  PRO A 147      -1.342 -29.714 -38.191  1.00 97.78      A    C  
ATOM   1112  C   PRO A 147      -0.450 -28.787 -37.349  1.00 97.60      A    C  
ATOM   1113  O   PRO A 147       0.268 -29.270 -36.475  1.00 96.53      A    O  
ATOM   1114  CB  PRO A 147      -0.493 -30.560 -39.147  1.00 97.16      A    C  
ATOM   1115  CG  PRO A 147      -1.404 -30.753 -40.356  1.00 95.74      A    C  
ATOM   1116  CD  PRO A 147      -2.164 -29.433 -40.429  1.00 97.62      A    C  
ATOM   1117  N   ARG A 148      -0.471 -27.479 -37.603  1.00 98.18      A    N  
ATOM   1118  CA  ARG A 148       0.280 -26.464 -36.856  1.00 98.06      A    C  
ATOM   1119  C   ARG A 148      -0.540 -25.799 -35.753  1.00 98.46      A    C  
ATOM   1120  O   ARG A 148       0.043 -25.117 -34.912  1.00 97.81      A    O  
ATOM   1121  CB  ARG A 148       0.818 -25.399 -37.818  1.00 97.21      A    C  
ATOM   1122  CG  ARG A 148       1.756 -25.976 -38.881  1.00 92.47      A    C  
ATOM   1123  CD  ARG A 148       2.299 -24.822 -39.723  1.00 83.57      A    C  
ATOM   1124  NE  ARG A 148       3.214 -25.294 -40.774  1.00 73.56      A    N  
ATOM   1125  CZ  ARG A 148       3.915 -24.509 -41.565  1.00 64.10      A    C  
ATOM   1126  NH1 ARG A 148       3.831 -23.210 -41.482  1.00 57.35      A    N1+
ATOM   1127  NH2 ARG A 148       4.712 -25.017 -42.455  1.00 57.65      A    N  
ATOM   1128  N   THR A 149      -1.846 -25.996 -35.747  1.00 98.37      A    N  
ATOM   1129  CA  THR A 149      -2.725 -25.397 -34.732  1.00 98.55      A    C  
ATOM   1130  C   THR A 149      -2.386 -25.945 -33.349  1.00 98.55      A    C  
ATOM   1131  O   THR A 149      -2.481 -27.147 -33.110  1.00 98.17      A    O  
ATOM   1132  CB  THR A 149      -4.202 -25.650 -35.044  1.00 98.38      A    C  
ATOM   1133  CG2 THR A 149      -5.129 -24.879 -34.106  1.00 96.16      A    C  
ATOM   1134  OG1 THR A 149      -4.512 -25.226 -36.349  1.00 96.52      A    O  
ATOM   1135  N   LYS A 150      -2.001 -25.053 -32.426  1.00 98.59      A    N  
ATOM   1136  CA  LYS A 150      -1.596 -25.405 -31.063  1.00 98.48      A    C  
ATOM   1137  C   LYS A 150      -2.607 -24.997 -29.981  1.00 98.57      A    C  
ATOM   1138  O   LYS A 150      -2.556 -25.543 -28.892  1.00 98.09      A    O  
ATOM   1139  CB  LYS A 150      -0.205 -24.815 -30.765  1.00 98.09      A    C  
ATOM   1140  CG  LYS A 150       0.908 -25.378 -31.655  1.00 96.79      A    C  
ATOM   1141  CD  LYS A 150       1.136 -26.883 -31.455  1.00 93.86      A    C  
ATOM   1142  CE  LYS A 150       2.181 -27.427 -32.439  1.00 91.48      A    C  
ATOM   1143  NZ  LYS A 150       3.543 -26.912 -32.170  1.00 86.20      A    N1+
ATOM   1144  N   ALA A 151      -3.511 -24.070 -30.296  1.00 98.63      A    N  
ATOM   1145  CA  ALA A 151      -4.543 -23.607 -29.377  1.00 98.63      A    C  
ATOM   1146  C   ALA A 151      -5.749 -23.037 -30.131  1.00 98.77      A    C  
ATOM   1147  O   ALA A 151      -5.634 -22.593 -31.278  1.00 98.43      A    O  
ATOM   1148  CB  ALA A 151      -3.932 -22.552 -28.442  1.00 98.29      A    C  
ATOM   1149  N   ILE A 152      -6.908 -23.012 -29.465  1.00 98.75      A    N  
ATOM   1150  CA  ILE A 152      -8.080 -22.218 -29.845  1.00 98.72      A    C  
ATOM   1151  C   ILE A 152      -8.303 -21.171 -28.758  1.00 98.73      A    C  
ATOM   1152  O   ILE A 152      -8.236 -21.492 -27.572  1.00 98.56      A    O  
ATOM   1153  CB  ILE A 152      -9.317 -23.119 -30.067  1.00 98.62      A    C  
ATOM   1154  CG1 ILE A 152      -9.075 -24.085 -31.250  1.00 97.77      A    C  
ATOM   1155  CG2 ILE A 152     -10.573 -22.266 -30.331  1.00 97.77      A    C  
ATOM   1156  CD1 ILE A 152     -10.143 -25.180 -31.393  1.00 95.36      A    C  
ATOM   1157  N   PHE A 153      -8.587 -19.926 -29.143  1.00 98.49      A    N  
ATOM   1158  CA  PHE A 153      -8.761 -18.793 -28.239  1.00 98.41      A    C  
ATOM   1159  C   PHE A 153     -10.085 -18.058 -28.497  1.00 98.37      A    C  
ATOM   1160  O   PHE A 153     -10.405 -17.716 -29.633  1.00 98.03      A    O  
ATOM   1161  CB  PHE A 153      -7.557 -17.847 -28.385  1.00 98.21      A    C  
ATOM   1162  CG  PHE A 153      -7.468 -16.790 -27.309  1.00 98.21      A    C  
ATOM   1163  CD1 PHE A 153      -8.263 -15.631 -27.377  1.00 96.68      A    C  
ATOM   1164  CD2 PHE A 153      -6.597 -16.969 -26.215  1.00 96.77      A    C  
ATOM   1165  CE1 PHE A 153      -8.197 -14.666 -26.356  1.00 96.06      A    C  
ATOM   1166  CE2 PHE A 153      -6.521 -16.010 -25.198  1.00 96.03      A    C  
ATOM   1167  CZ  PHE A 153      -7.326 -14.847 -25.260  1.00 96.62      A    C  
ATOM   1168  N   CYS A 154     -10.839 -17.776 -27.425  1.00 98.26      A    N  
ATOM   1169  CA  CYS A 154     -12.029 -16.930 -27.490  1.00 98.26      A    C  
ATOM   1170  C   CYS A 154     -12.243 -16.160 -26.174  1.00 98.37      A    C  
ATOM   1171  O   CYS A 154     -11.677 -16.498 -25.137  1.00 98.08      A    O  
ATOM   1172  CB  CYS A 154     -13.252 -17.798 -27.831  1.00 98.00      A    C  
ATOM   1173  SG  CYS A 154     -13.669 -18.963 -26.504  1.00 97.81      A    S  
ATOM   1174  N   GLU A 155     -13.126 -15.150 -26.202  1.00 98.07      A    N  
ATOM   1175  CA  GLU A 155     -13.700 -14.528 -25.007  1.00 98.03      A    C  
ATOM   1176  C   GLU A 155     -15.065 -15.179 -24.684  1.00 98.04      A    C  
ATOM   1177  O   GLU A 155     -15.816 -15.526 -25.591  1.00 97.62      A    O  
ATOM   1178  CB  GLU A 155     -13.826 -13.005 -25.190  1.00 97.51      A    C  
ATOM   1179  CG  GLU A 155     -12.469 -12.282 -25.253  1.00 96.13      A    C  
ATOM   1180  CD  GLU A 155     -12.562 -10.769 -25.545  1.00 96.53      A    C  
ATOM   1181  OE1 GLU A 155     -11.507 -10.122 -25.707  1.00 91.41      A    O  
ATOM   1182  OE2 GLU A 155     -13.682 -10.221 -25.653  1.00 92.58      A    O1-
ATOM   1183  N   SER A 156     -15.398 -15.333 -23.399  1.00 98.24      A    N  
ATOM   1184  CA  SER A 156     -16.686 -15.888 -22.958  1.00 98.37      A    C  
ATOM   1185  C   SER A 156     -17.846 -14.931 -23.237  1.00 98.22      A    C  
ATOM   1186  O   SER A 156     -18.796 -15.283 -23.939  1.00 97.42      A    O  
ATOM   1187  CB  SER A 156     -16.616 -16.266 -21.481  1.00 97.95      A    C  
ATOM   1188  OG  SER A 156     -16.292 -15.154 -20.677  1.00 96.87      A    O  
ATOM   1189  N   ILE A 157     -17.765 -13.716 -22.731  1.00 97.80      A    N  
ATOM   1190  CA  ILE A 157     -18.540 -12.549 -23.166  1.00 97.84      A    C  
ATOM   1191  C   ILE A 157     -17.577 -11.677 -23.977  1.00 97.56      A    C  
ATOM   1192  O   ILE A 157     -16.559 -11.219 -23.440  1.00 96.55      A    O  
ATOM   1193  CB  ILE A 157     -19.169 -11.785 -21.979  1.00 97.84      A    C  
ATOM   1194  CG1 ILE A 157     -20.143 -12.708 -21.204  1.00 97.11      A    C  
ATOM   1195  CG2 ILE A 157     -19.901 -10.530 -22.484  1.00 97.07      A    C  
ATOM   1196  CD1 ILE A 157     -20.799 -12.043 -19.976  1.00 96.66      A    C  
ATOM   1197  N   ALA A 158     -17.865 -11.469 -25.245  1.00 96.35      A    N  
ATOM   1198  CA  ALA A 158     -16.896 -10.977 -26.206  1.00 96.01      A    C  
ATOM   1199  C   ALA A 158     -17.016  -9.477 -26.496  1.00 95.46      A    C  
ATOM   1200  O   ALA A 158     -18.108  -8.931 -26.670  1.00 93.04      A    O  
ATOM   1201  CB  ALA A 158     -17.004 -11.823 -27.477  1.00 94.89      A    C  
ATOM   1202  N   ASN A 159     -15.879  -8.816 -26.630  1.00 91.42      A    N  
ATOM   1203  CA  ASN A 159     -15.764  -7.461 -27.162  1.00 89.33      A    C  
ATOM   1204  C   ASN A 159     -16.077  -7.400 -28.668  1.00 86.54      A    C  
ATOM   1205  O   ASN A 159     -15.867  -8.370 -29.384  1.00 80.56      A    O  
ATOM   1206  CB  ASN A 159     -14.347  -6.944 -26.896  1.00 86.94      A    C  
ATOM   1207  CG  ASN A 159     -14.126  -6.603 -25.438  1.00 84.79      A    C  
ATOM   1208  ND2 ASN A 159     -13.478  -7.474 -24.704  1.00 75.55      A    N  
ATOM   1209  OD1 ASN A 159     -14.514  -5.540 -24.968  1.00 77.55      A    O  
ATOM   1210  N   PRO A 160     -16.549  -6.256 -29.190  1.00 86.90      A    N  
ATOM   1211  CA  PRO A 160     -16.861  -5.029 -28.467  1.00 85.40      A    C  
ATOM   1212  C   PRO A 160     -18.281  -4.980 -27.885  1.00 85.27      A    C  
ATOM   1213  O   PRO A 160     -18.542  -4.206 -26.963  1.00 77.71      A    O  
ATOM   1214  CB  PRO A 160     -16.647  -3.919 -29.502  1.00 81.07      A    C  
ATOM   1215  CG  PRO A 160     -17.073  -4.588 -30.812  1.00 78.35      A    C  
ATOM   1216  CD  PRO A 160     -16.629  -6.039 -30.630  1.00 81.23      A    C  
ATOM   1217  N   GLY A 161     -19.202  -5.794 -28.415  1.00 88.30      A    N  
ATOM   1218  CA  GLY A 161     -20.642  -5.688 -28.171  1.00 88.76      A    C  
ATOM   1219  C   GLY A 161     -21.187  -6.492 -26.983  1.00 90.93      A    C  
ATOM   1220  O   GLY A 161     -22.407  -6.542 -26.817  1.00 86.31      A    O  
ATOM   1221  N   GLY A 162     -20.344  -7.142 -26.212  1.00 91.80      A    N  
ATOM   1222  CA  GLY A 162     -20.769  -7.985 -25.086  1.00 93.73      A    C  
ATOM   1223  C   GLY A 162     -21.549  -9.234 -25.497  1.00 95.42      A    C  
ATOM   1224  O   GLY A 162     -22.440  -9.680 -24.781  1.00 92.87      A    O  
ATOM   1225  N   VAL A 163     -21.241  -9.791 -26.667  1.00 95.51      A    N  
ATOM   1226  CA  VAL A 163     -21.930 -10.962 -27.216  1.00 96.02      A    C  
ATOM   1227  C   VAL A 163     -21.475 -12.251 -26.530  1.00 97.14      A    C  
ATOM   1228  O   VAL A 163     -20.356 -12.327 -26.030  1.00 96.03      A    O  
ATOM   1229  CB  VAL A 163     -21.773 -11.053 -28.741  1.00 93.05      A    C  
ATOM   1230  CG1 VAL A 163     -22.249  -9.756 -29.411  1.00 86.43      A    C  
ATOM   1231  CG2 VAL A 163     -20.343 -11.342 -29.206  1.00 85.75      A    C  
ATOM   1232  N   ILE A 164     -22.328 -13.275 -26.523  1.00 97.40      A    N  
ATOM   1233  CA  ILE A 164     -22.040 -14.536 -25.845  1.00 97.86      A    C  
ATOM   1234  C   ILE A 164     -21.429 -15.538 -26.828  1.00 97.76      A    C  
ATOM   1235  O   ILE A 164     -21.979 -15.779 -27.900  1.00 97.11      A    O  
ATOM   1236  CB  ILE A 164     -23.303 -15.102 -25.162  1.00 97.57      A    C  
ATOM   1237  CG1 ILE A 164     -24.076 -14.051 -24.336  1.00 96.12      A    C  
ATOM   1238  CG2 ILE A 164     -22.954 -16.317 -24.290  1.00 96.74      A    C  
ATOM   1239  CD1 ILE A 164     -23.245 -13.341 -23.249  1.00 93.41      A    C  
ATOM   1240  N   THR A 165     -20.326 -16.168 -26.436  1.00 97.82      A    N  
ATOM   1241  CA  THR A 165     -19.676 -17.240 -27.203  1.00 98.07      A    C  
ATOM   1242  C   THR A 165     -20.239 -18.600 -26.805  1.00 98.15      A    C  
ATOM   1243  O   THR A 165     -20.374 -18.897 -25.622  1.00 97.77      A    O  
ATOM   1244  CB  THR A 165     -18.160 -17.198 -26.983  1.00 97.70      A    C  
ATOM   1245  CG2 THR A 165     -17.411 -18.244 -27.801  1.00 95.04      A    C  
ATOM   1246  OG1 THR A 165     -17.661 -15.936 -27.377  1.00 94.92      A    O  
ATOM   1247  N   ASP A 166     -20.530 -19.465 -27.795  1.00 97.99      A    N  
ATOM   1248  CA  ASP A 166     -20.926 -20.854 -27.543  1.00 98.09      A    C  
ATOM   1249  C   ASP A 166     -19.705 -21.723 -27.210  1.00 98.29      A    C  
ATOM   1250  O   ASP A 166     -19.210 -22.509 -28.023  1.00 97.90      A    O  
ATOM   1251  CB  ASP A 166     -21.767 -21.409 -28.716  1.00 97.80      A    C  
ATOM   1252  CG  ASP A 166     -22.505 -22.713 -28.346  1.00 97.67      A    C  
ATOM   1253  OD1 ASP A 166     -22.211 -23.338 -27.298  1.00 96.08      A    O  
ATOM   1254  OD2 ASP A 166     -23.425 -23.098 -29.104  1.00 95.56      A    O1-
ATOM   1255  N   ILE A 167     -19.212 -21.580 -25.989  1.00 98.38      A    N  
ATOM   1256  CA  ILE A 167     -18.000 -22.261 -25.492  1.00 98.46      A    C  
ATOM   1257  C   ILE A 167     -18.098 -23.783 -25.654  1.00 98.51      A    C  
ATOM   1258  O   ILE A 167     -17.135 -24.434 -26.040  1.00 98.31      A    O  
ATOM   1259  CB  ILE A 167     -17.743 -21.887 -24.010  1.00 98.29      A    C  
ATOM   1260  CG1 ILE A 167     -17.546 -20.363 -23.831  1.00 96.63      A    C  
ATOM   1261  CG2 ILE A 167     -16.516 -22.634 -23.458  1.00 96.31      A    C  
ATOM   1262  CD1 ILE A 167     -17.623 -19.898 -22.368  1.00 94.36      A    C  
ATOM   1263  N   ALA A 168     -19.270 -24.375 -25.415  1.00 98.57      A    N  
ATOM   1264  CA  ALA A 168     -19.464 -25.818 -25.527  1.00 98.52      A    C  
ATOM   1265  C   ALA A 168     -19.306 -26.315 -26.972  1.00 98.58      A    C  
ATOM   1266  O   ALA A 168     -18.734 -27.381 -27.184  1.00 98.08      A    O  
ATOM   1267  CB  ALA A 168     -20.831 -26.188 -24.946  1.00 98.24      A    C  
ATOM   1268  N   ALA A 169     -19.765 -25.548 -27.958  1.00 98.46      A    N  
ATOM   1269  CA  ALA A 169     -19.575 -25.879 -29.369  1.00 98.30      A    C  
ATOM   1270  C   ALA A 169     -18.092 -25.845 -29.762  1.00 98.47      A    C  
ATOM   1271  O   ALA A 169     -17.597 -26.789 -30.380  1.00 98.03      A    O  
ATOM   1272  CB  ALA A 169     -20.418 -24.920 -30.223  1.00 97.95      A    C  
ATOM   1273  N   LEU A 170     -17.363 -24.825 -29.327  1.00 98.49      A    N  
ATOM   1274  CA  LEU A 170     -15.914 -24.737 -29.536  1.00 98.53      A    C  
ATOM   1275  C   LEU A 170     -15.169 -25.880 -28.819  1.00 98.50      A    C  
ATOM   1276  O   LEU A 170     -14.262 -26.472 -29.388  1.00 98.26      A    O  
ATOM   1277  CB  LEU A 170     -15.391 -23.373 -29.063  1.00 98.30      A    C  
ATOM   1278  CG  LEU A 170     -15.971 -22.150 -29.799  1.00 97.37      A    C  
ATOM   1279  CD1 LEU A 170     -15.265 -20.885 -29.306  1.00 95.41      A    C  
ATOM   1280  CD2 LEU A 170     -15.807 -22.231 -31.311  1.00 95.05      A    C  
ATOM   1281  N   SER A 171     -15.589 -26.236 -27.600  1.00 98.68      A    N  
ATOM   1282  CA  SER A 171     -14.993 -27.335 -26.843  1.00 98.66      A    C  
ATOM   1283  C   SER A 171     -15.157 -28.692 -27.536  1.00 98.61      A    C  
ATOM   1284  O   SER A 171     -14.241 -29.509 -27.526  1.00 98.29      A    O  
ATOM   1285  CB  SER A 171     -15.610 -27.397 -25.444  1.00 98.34      A    C  
ATOM   1286  OG  SER A 171     -15.065 -28.490 -24.718  1.00 94.86      A    O  
ATOM   1287  N   VAL A 172     -16.302 -28.955 -28.174  1.00 98.66      A    N  
ATOM   1288  CA  VAL A 172     -16.514 -30.187 -28.951  1.00 98.55      A    C  
ATOM   1289  C   VAL A 172     -15.503 -30.292 -30.092  1.00 98.52      A    C  
ATOM   1290  O   VAL A 172     -14.918 -31.354 -30.289  1.00 98.10      A    O  
ATOM   1291  CB  VAL A 172     -17.967 -30.262 -29.473  1.00 98.12      A    C  
ATOM   1292  CG1 VAL A 172     -18.168 -31.378 -30.512  1.00 94.47      A    C  
ATOM   1293  CG2 VAL A 172     -18.940 -30.550 -28.324  1.00 94.71      A    C  
ATOM   1294  N   ILE A 173     -15.266 -29.195 -30.800  1.00 98.58      A    N  
ATOM   1295  CA  ILE A 173     -14.277 -29.120 -31.892  1.00 98.55      A    C  
ATOM   1296  C   ILE A 173     -12.856 -29.300 -31.338  1.00 98.52      A    C  
ATOM   1297  O   ILE A 173     -12.123 -30.173 -31.803  1.00 98.27      A    O  
ATOM   1298  CB  ILE A 173     -14.438 -27.789 -32.657  1.00 98.28      A    C  
ATOM   1299  CG1 ILE A 173     -15.804 -27.752 -33.385  1.00 96.95      A    C  
ATOM   1300  CG2 ILE A 173     -13.289 -27.580 -33.667  1.00 97.38      A    C  
ATOM   1301  CD1 ILE A 173     -16.236 -26.335 -33.796  1.00 92.07      A    C  
ATOM   1302  N   ALA A 174     -12.508 -28.551 -30.303  1.00 98.54      A    N  
ATOM   1303  CA  ALA A 174     -11.197 -28.619 -29.659  1.00 98.56      A    C  
ATOM   1304  C   ALA A 174     -10.853 -30.044 -29.191  1.00 98.54      A    C  
ATOM   1305  O   ALA A 174      -9.788 -30.574 -29.508  1.00 98.16      A    O  
ATOM   1306  CB  ALA A 174     -11.192 -27.626 -28.488  1.00 98.38      A    C  
ATOM   1307  N   LYS A 175     -11.798 -30.718 -28.518  1.00 98.50      A    N  
ATOM   1308  CA  LYS A 175     -11.628 -32.100 -28.048  1.00 98.46      A    C  
ATOM   1309  C   LYS A 175     -11.532 -33.110 -29.189  1.00 98.35      A    C  
ATOM   1310  O   LYS A 175     -10.744 -34.040 -29.100  1.00 97.77      A    O  
ATOM   1311  CB  LYS A 175     -12.768 -32.463 -27.082  1.00 98.04      A    C  
ATOM   1312  CG  LYS A 175     -12.549 -31.784 -25.719  1.00 94.43      A    C  
ATOM   1313  CD  LYS A 175     -13.739 -31.956 -24.768  1.00 85.97      A    C  
ATOM   1314  CE  LYS A 175     -13.352 -31.252 -23.464  1.00 80.78      A    C  
ATOM   1315  NZ  LYS A 175     -14.489 -31.027 -22.550  1.00 69.31      A    N1+
ATOM   1316  N   ARG A 176     -12.299 -32.921 -30.268  1.00 98.40      A    N  
ATOM   1317  CA  ARG A 176     -12.242 -33.801 -31.450  1.00 98.23      A    C  
ATOM   1318  C   ARG A 176     -10.855 -33.812 -32.101  1.00 98.34      A    C  
ATOM   1319  O   ARG A 176     -10.433 -34.849 -32.606  1.00 97.60      A    O  
ATOM   1320  CB  ARG A 176     -13.316 -33.361 -32.457  1.00 97.46      A    C  
ATOM   1321  CG  ARG A 176     -13.524 -34.383 -33.592  1.00 89.89      A    C  
ATOM   1322  CD  ARG A 176     -14.511 -33.843 -34.644  1.00 90.46      A    C  
ATOM   1323  NE  ARG A 176     -15.830 -33.548 -34.057  1.00 85.42      A    N  
ATOM   1324  CZ  ARG A 176     -16.762 -32.760 -34.578  1.00 84.93      A    C  
ATOM   1325  NH1 ARG A 176     -16.635 -32.205 -35.751  1.00 73.69      A    N1+
ATOM   1326  NH2 ARG A 176     -17.855 -32.507 -33.926  1.00 75.09      A    N  
ATOM   1327  N   HIS A 177     -10.159 -32.688 -32.059  1.00 98.38      A    N  
ATOM   1328  CA  HIS A 177      -8.816 -32.510 -32.622  1.00 98.22      A    C  
ATOM   1329  C   HIS A 177      -7.698 -32.523 -31.569  1.00 98.20      A    C  
ATOM   1330  O   HIS A 177      -6.528 -32.359 -31.909  1.00 97.32      A    O  
ATOM   1331  CB  HIS A 177      -8.810 -31.235 -33.461  1.00 98.13      A    C  
ATOM   1332  CG  HIS A 177      -9.655 -31.364 -34.695  1.00 98.03      A    C  
ATOM   1333  CD2 HIS A 177     -10.982 -31.043 -34.824  1.00 91.39      A    C  
ATOM   1334  ND1 HIS A 177      -9.230 -31.890 -35.914  1.00 91.56      A    N  
ATOM   1335  CE1 HIS A 177     -10.278 -31.862 -36.749  1.00 91.94      A    C  
ATOM   1336  NE2 HIS A 177     -11.354 -31.363 -36.117  1.00 93.32      A    N  
ATOM   1337  N   ASN A 178      -8.040 -32.758 -30.296  1.00 98.32      A    N  
ATOM   1338  CA  ASN A 178      -7.107 -32.757 -29.174  1.00 98.23      A    C  
ATOM   1339  C   ASN A 178      -6.251 -31.477 -29.111  1.00 98.48      A    C  
ATOM   1340  O   ASN A 178      -5.024 -31.534 -29.051  1.00 97.57      A    O  
ATOM   1341  CB  ASN A 178      -6.312 -34.074 -29.164  1.00 97.03      A    C  
ATOM   1342  CG  ASN A 178      -5.695 -34.354 -27.807  1.00 90.21      A    C  
ATOM   1343  ND2 ASN A 178      -4.466 -34.824 -27.763  1.00 77.84      A    N  
ATOM   1344  OD1 ASN A 178      -6.327 -34.202 -26.780  1.00 81.38      A    O  
ATOM   1345  N   ILE A 179      -6.906 -30.318 -29.170  1.00 98.54      A    N  
ATOM   1346  CA  ILE A 179      -6.291 -28.984 -29.082  1.00 98.66      A    C  
ATOM   1347  C   ILE A 179      -6.836 -28.296 -27.826  1.00 98.74      A    C  
ATOM   1348  O   ILE A 179      -8.041 -28.348 -27.599  1.00 98.39      A    O  
ATOM   1349  CB  ILE A 179      -6.593 -28.177 -30.368  1.00 98.01      A    C  
ATOM   1350  CG1 ILE A 179      -5.918 -28.830 -31.597  1.00 94.24      A    C  
ATOM   1351  CG2 ILE A 179      -6.127 -26.712 -30.239  1.00 93.82      A    C  
ATOM   1352  CD1 ILE A 179      -6.415 -28.283 -32.940  1.00 89.63      A    C  
ATOM   1353  N   PRO A 180      -6.006 -27.630 -27.009  1.00 98.70      A    N  
ATOM   1354  CA  PRO A 180      -6.491 -26.932 -25.830  1.00 98.78      A    C  
ATOM   1355  C   PRO A 180      -7.349 -25.712 -26.209  1.00 98.73      A    C  
ATOM   1356  O   PRO A 180      -7.003 -24.943 -27.117  1.00 98.53      A    O  
ATOM   1357  CB  PRO A 180      -5.241 -26.540 -25.036  1.00 98.44      A    C  
ATOM   1358  CG  PRO A 180      -4.159 -26.430 -26.111  1.00 97.44      A    C  
ATOM   1359  CD  PRO A 180      -4.558 -27.517 -27.116  1.00 98.51      A    C  
ATOM   1360  N   LEU A 181      -8.444 -25.535 -25.481  1.00 98.78      A    N  
ATOM   1361  CA  LEU A 181      -9.313 -24.365 -25.578  1.00 98.84      A    C  
ATOM   1362  C   LEU A 181      -8.961 -23.373 -24.458  1.00 98.86      A    C  
ATOM   1363  O   LEU A 181      -9.118 -23.675 -23.272  1.00 98.74      A    O  
ATOM   1364  CB  LEU A 181     -10.777 -24.813 -25.518  1.00 98.71      A    C  
ATOM   1365  CG  LEU A 181     -11.799 -23.655 -25.539  1.00 98.49      A    C  
ATOM   1366  CD1 LEU A 181     -11.735 -22.830 -26.824  1.00 97.55      A    C  
ATOM   1367  CD2 LEU A 181     -13.215 -24.218 -25.417  1.00 97.53      A    C  
ATOM   1368  N   ILE A 182      -8.542 -22.177 -24.855  1.00 98.76      A    N  
ATOM   1369  CA  ILE A 182      -8.264 -21.044 -23.974  1.00 98.85      A    C  
ATOM   1370  C   ILE A 182      -9.452 -20.081 -24.045  1.00 98.74      A    C  
ATOM   1371  O   ILE A 182      -9.867 -19.683 -25.134  1.00 98.53      A    O  
ATOM   1372  CB  ILE A 182      -6.956 -20.331 -24.370  1.00 98.78      A    C  
ATOM   1373  CG1 ILE A 182      -5.761 -21.315 -24.503  1.00 98.40      A    C  
ATOM   1374  CG2 ILE A 182      -6.624 -19.228 -23.351  1.00 98.43      A    C  
ATOM   1375  CD1 ILE A 182      -4.563 -20.700 -25.246  1.00 97.82      A    C  
ATOM   1376  N   VAL A 183      -9.990 -19.684 -22.897  1.00 98.77      A    N  
ATOM   1377  CA  VAL A 183     -11.094 -18.722 -22.808  1.00 98.78      A    C  
ATOM   1378  C   VAL A 183     -10.671 -17.526 -21.960  1.00 98.74      A    C  
ATOM   1379  O   VAL A 183     -10.336 -17.690 -20.788  1.00 98.62      A    O  
ATOM   1380  CB  VAL A 183     -12.379 -19.381 -22.264  1.00 98.68      A    C  
ATOM   1381  CG1 VAL A 183     -13.544 -18.382 -22.249  1.00 97.90      A    C  
ATOM   1382  CG2 VAL A 183     -12.813 -20.582 -23.114  1.00 97.63      A    C  
ATOM   1383  N   ASP A 184     -10.737 -16.331 -22.532  1.00 98.58      A    N  
ATOM   1384  CA  ASP A 184     -10.680 -15.095 -21.756  1.00 98.49      A    C  
ATOM   1385  C   ASP A 184     -12.053 -14.849 -21.107  1.00 98.53      A    C  
ATOM   1386  O   ASP A 184     -13.054 -14.594 -21.785  1.00 98.30      A    O  
ATOM   1387  CB  ASP A 184     -10.212 -13.914 -22.612  1.00 98.21      A    C  
ATOM   1388  CG  ASP A 184      -9.981 -12.628 -21.787  1.00 97.40      A    C  
ATOM   1389  OD1 ASP A 184     -10.603 -12.471 -20.702  1.00 94.12      A    O  
ATOM   1390  OD2 ASP A 184      -9.188 -11.783 -22.235  1.00 93.07      A    O1-
ATOM   1391  N   ASN A 185     -12.106 -14.950 -19.773  1.00 98.51      A    N  
ATOM   1392  CA  ASN A 185     -13.325 -14.794 -18.975  1.00 98.60      A    C  
ATOM   1393  C   ASN A 185     -13.406 -13.427 -18.275  1.00 98.50      A    C  
ATOM   1394  O   ASN A 185     -14.207 -13.241 -17.361  1.00 98.26      A    O  
ATOM   1395  CB  ASN A 185     -13.441 -15.993 -18.021  1.00 98.58      A    C  
ATOM   1396  CG  ASN A 185     -14.857 -16.208 -17.512  1.00 98.65      A    C  
ATOM   1397  ND2 ASN A 185     -14.992 -16.740 -16.312  1.00 93.61      A    N  
ATOM   1398  OD1 ASN A 185     -15.852 -15.955 -18.171  1.00 95.05      A    O  
ATOM   1399  N   THR A 186     -12.623 -12.435 -18.718  1.00 98.32      A    N  
ATOM   1400  CA  THR A 186     -12.545 -11.089 -18.125  1.00 98.24      A    C  
ATOM   1401  C   THR A 186     -13.905 -10.416 -17.954  1.00 98.27      A    C  
ATOM   1402  O   THR A 186     -14.195  -9.851 -16.898  1.00 97.88      A    O  
ATOM   1403  CB  THR A 186     -11.663 -10.186 -19.012  1.00 97.85      A    C  
ATOM   1404  CG2 THR A 186     -11.655  -8.719 -18.577  1.00 96.35      A    C  
ATOM   1405  OG1 THR A 186     -10.325 -10.633 -18.934  1.00 96.13      A    O  
ATOM   1406  N   MET A 187     -14.743 -10.447 -19.000  1.00 98.16      A    N  
ATOM   1407  CA  MET A 187     -16.010  -9.714 -19.074  1.00 97.89      A    C  
ATOM   1408  C   MET A 187     -17.120 -10.352 -18.230  1.00 98.17      A    C  
ATOM   1409  O   MET A 187     -17.986  -9.650 -17.719  1.00 97.12      A    O  
ATOM   1410  CB  MET A 187     -16.457  -9.649 -20.545  1.00 96.39      A    C  
ATOM   1411  CG  MET A 187     -15.569  -8.747 -21.406  1.00 91.64      A    C  
ATOM   1412  SD  MET A 187     -16.140  -7.040 -21.530  1.00 88.15      A    S  
ATOM   1413  CE  MET A 187     -17.548  -7.263 -22.644  1.00 80.09      A    C  
ATOM   1414  N   ALA A 188     -17.110 -11.678 -18.094  1.00 98.21      A    N  
ATOM   1415  CA  ALA A 188     -18.078 -12.413 -17.304  1.00 98.44      A    C  
ATOM   1416  C   ALA A 188     -17.648 -12.565 -15.842  1.00 98.44      A    C  
ATOM   1417  O   ALA A 188     -18.474 -12.486 -14.940  1.00 97.49      A    O  
ATOM   1418  CB  ALA A 188     -18.287 -13.790 -17.957  1.00 97.92      A    C  
ATOM   1419  N   THR A 189     -16.354 -12.774 -15.615  1.00 98.31      A    N  
ATOM   1420  CA  THR A 189     -15.804 -13.274 -14.343  1.00 98.58      A    C  
ATOM   1421  C   THR A 189     -16.377 -14.663 -13.996  1.00 98.62      A    C  
ATOM   1422  O   THR A 189     -17.406 -15.048 -14.548  1.00 98.23      A    O  
ATOM   1423  CB  THR A 189     -15.979 -12.290 -13.180  1.00 98.21      A    C  
ATOM   1424  CG2 THR A 189     -15.751 -10.826 -13.545  1.00 96.40      A    C  
ATOM   1425  OG1 THR A 189     -17.275 -12.412 -12.627  1.00 96.77      A    O  
ATOM   1426  N   PRO A 190     -15.781 -15.419 -13.064  1.00 98.73      A    N  
ATOM   1427  CA  PRO A 190     -16.344 -16.701 -12.628  1.00 98.73      A    C  
ATOM   1428  C   PRO A 190     -17.699 -16.594 -11.907  1.00 98.61      A    C  
ATOM   1429  O   PRO A 190     -18.338 -17.611 -11.658  1.00 98.20      A    O  
ATOM   1430  CB  PRO A 190     -15.268 -17.313 -11.716  1.00 98.56      A    C  
ATOM   1431  CG  PRO A 190     -14.515 -16.105 -11.178  1.00 98.07      A    C  
ATOM   1432  CD  PRO A 190     -14.517 -15.157 -12.372  1.00 98.68      A    C  
ATOM   1433  N   TYR A 191     -18.181 -15.392 -11.567  1.00 98.78      A    N  
ATOM   1434  CA  TYR A 191     -19.521 -15.217 -10.992  1.00 98.74      A    C  
ATOM   1435  C   TYR A 191     -20.627 -15.463 -12.022  1.00 98.77      A    C  
ATOM   1436  O   TYR A 191     -21.646 -16.078 -11.694  1.00 98.44      A    O  
ATOM   1437  CB  TYR A 191     -19.659 -13.823 -10.370  1.00 98.69      A    C  
ATOM   1438  CG  TYR A 191     -21.060 -13.551  -9.847  1.00 98.72      A    C  
ATOM   1439  CD1 TYR A 191     -21.952 -12.763 -10.596  1.00 98.19      A    C  
ATOM   1440  CD2 TYR A 191     -21.495 -14.137  -8.647  1.00 98.31      A    C  
ATOM   1441  CE1 TYR A 191     -23.270 -12.554 -10.141  1.00 97.95      A    C  
ATOM   1442  CE2 TYR A 191     -22.812 -13.936  -8.183  1.00 97.94      A    C  
ATOM   1443  CZ  TYR A 191     -23.691 -13.148  -8.937  1.00 98.26      A    C  
ATOM   1444  OH  TYR A 191     -24.978 -12.955  -8.492  1.00 97.55      A    O  
ATOM   1445  N   LEU A 192     -20.435 -15.015 -13.262  1.00 98.70      A    N  
ATOM   1446  CA  LEU A 192     -21.414 -15.165 -14.337  1.00 98.71      A    C  
ATOM   1447  C   LEU A 192     -21.209 -16.458 -15.139  1.00 98.65      A    C  
ATOM   1448  O   LEU A 192     -22.172 -17.190 -15.352  1.00 98.23      A    O  
ATOM   1449  CB  LEU A 192     -21.389 -13.921 -15.247  1.00 98.66      A    C  
ATOM   1450  CG  LEU A 192     -21.873 -12.613 -14.598  1.00 98.32      A    C  
ATOM   1451  CD1 LEU A 192     -21.849 -11.487 -15.641  1.00 97.56      A    C  
ATOM   1452  CD2 LEU A 192     -23.305 -12.700 -14.053  1.00 97.42      A    C  
ATOM   1453  N   ILE A 193     -19.968 -16.749 -15.536  1.00 98.71      A    N  
ATOM   1454  CA  ILE A 193     -19.619 -17.927 -16.340  1.00 98.75      A    C  
ATOM   1455  C   ILE A 193     -18.372 -18.595 -15.749  1.00 98.76      A    C  
ATOM   1456  O   ILE A 193     -17.378 -17.934 -15.465  1.00 98.63      A    O  
ATOM   1457  CB  ILE A 193     -19.393 -17.548 -17.831  1.00 98.66      A    C  
ATOM   1458  CG1 ILE A 193     -20.647 -16.875 -18.443  1.00 98.03      A    C  
ATOM   1459  CG2 ILE A 193     -18.993 -18.787 -18.660  1.00 98.08      A    C  
ATOM   1460  CD1 ILE A 193     -20.485 -16.388 -19.895  1.00 97.37      A    C  
ATOM   1461  N   LYS A 194     -18.400 -19.939 -15.649  1.00 98.78      A    N  
ATOM   1462  CA  LYS A 194     -17.230 -20.777 -15.376  1.00 98.75      A    C  
ATOM   1463  C   LYS A 194     -16.887 -21.577 -16.636  1.00 98.79      A    C  
ATOM   1464  O   LYS A 194     -17.513 -22.608 -16.888  1.00 98.35      A    O  
ATOM   1465  CB  LYS A 194     -17.486 -21.696 -14.184  1.00 98.24      A    C  
ATOM   1466  CG  LYS A 194     -17.648 -20.909 -12.877  1.00 96.50      A    C  
ATOM   1467  CD  LYS A 194     -17.782 -21.904 -11.725  1.00 93.41      A    C  
ATOM   1468  CE  LYS A 194     -17.888 -21.165 -10.397  1.00 88.81      A    C  
ATOM   1469  NZ  LYS A 194     -17.781 -22.125  -9.280  1.00 84.23      A    N1+
ATOM   1470  N   PRO A 195     -15.915 -21.138 -17.454  1.00 98.87      A    N  
ATOM   1471  CA  PRO A 195     -15.629 -21.782 -18.740  1.00 98.80      A    C  
ATOM   1472  C   PRO A 195     -15.239 -23.262 -18.627  1.00 98.79      A    C  
ATOM   1473  O   PRO A 195     -15.517 -24.036 -19.539  1.00 98.52      A    O  
ATOM   1474  CB  PRO A 195     -14.523 -20.948 -19.378  1.00 98.76      A    C  
ATOM   1475  CG  PRO A 195     -14.728 -19.566 -18.772  1.00 98.34      A    C  
ATOM   1476  CD  PRO A 195     -15.158 -19.895 -17.343  1.00 98.80      A    C  
ATOM   1477  N   PHE A 196     -14.655 -23.688 -17.510  1.00 98.72      A    N  
ATOM   1478  CA  PHE A 196     -14.323 -25.090 -17.270  1.00 98.64      A    C  
ATOM   1479  C   PHE A 196     -15.564 -26.000 -17.220  1.00 98.40      A    C  
ATOM   1480  O   PHE A 196     -15.513 -27.127 -17.700  1.00 97.67      A    O  
ATOM   1481  CB  PHE A 196     -13.496 -25.223 -15.980  1.00 98.64      A    C  
ATOM   1482  CG  PHE A 196     -12.159 -24.525 -16.002  1.00 98.77      A    C  
ATOM   1483  CD1 PHE A 196     -11.300 -24.635 -17.116  1.00 98.33      A    C  
ATOM   1484  CD2 PHE A 196     -11.731 -23.773 -14.891  1.00 98.29      A    C  
ATOM   1485  CE1 PHE A 196     -10.047 -23.993 -17.129  1.00 98.29      A    C  
ATOM   1486  CE2 PHE A 196     -10.479 -23.128 -14.894  1.00 98.15      A    C  
ATOM   1487  CZ  PHE A 196      -9.642 -23.234 -16.019  1.00 98.66      A    C  
ATOM   1488  N   GLU A 197     -16.705 -25.497 -16.757  1.00 98.64      A    N  
ATOM   1489  CA  GLU A 197     -17.983 -26.219 -16.786  1.00 98.53      A    C  
ATOM   1490  C   GLU A 197     -18.477 -26.471 -18.225  1.00 98.40      A    C  
ATOM   1491  O   GLU A 197     -19.288 -27.368 -18.461  1.00 97.45      A    O  
ATOM   1492  CB  GLU A 197     -19.060 -25.436 -16.010  1.00 97.92      A    C  
ATOM   1493  CG  GLU A 197     -18.763 -25.311 -14.506  1.00 96.01      A    C  
ATOM   1494  CD  GLU A 197     -19.821 -24.516 -13.718  1.00 95.33      A    C  
ATOM   1495  OE1 GLU A 197     -19.684 -24.440 -12.474  1.00 90.33      A    O  
ATOM   1496  OE2 GLU A 197     -20.766 -23.979 -14.339  1.00 91.45      A    O1-
ATOM   1497  N   HIS A 198     -17.960 -25.721 -19.190  1.00 98.67      A    N  
ATOM   1498  CA  HIS A 198     -18.295 -25.819 -20.608  1.00 98.67      A    C  
ATOM   1499  C   HIS A 198     -17.175 -26.433 -21.457  1.00 98.65      A    C  
ATOM   1500  O   HIS A 198     -17.294 -26.495 -22.680  1.00 97.74      A    O  
ATOM   1501  CB  HIS A 198     -18.734 -24.438 -21.091  1.00 98.52      A    C  
ATOM   1502  CG  HIS A 198     -19.908 -23.909 -20.311  1.00 98.56      A    C  
ATOM   1503  CD2 HIS A 198     -19.944 -22.763 -19.554  1.00 92.98      A    C  
ATOM   1504  ND1 HIS A 198     -21.135 -24.531 -20.171  1.00 93.03      A    N  
ATOM   1505  CE1 HIS A 198     -21.885 -23.781 -19.355  1.00 94.10      A    C  
ATOM   1506  NE2 HIS A 198     -21.198 -22.697 -18.960  1.00 95.21      A    N  
ATOM   1507  N   GLY A 199     -16.103 -26.925 -20.821  1.00 98.33      A    N  
ATOM   1508  CA  GLY A 199     -15.026 -27.677 -21.461  1.00 98.30      A    C  
ATOM   1509  C   GLY A 199     -13.827 -26.856 -21.947  1.00 98.57      A    C  
ATOM   1510  O   GLY A 199     -13.077 -27.371 -22.775  1.00 97.47      A    O  
ATOM   1511  N   ALA A 200     -13.636 -25.637 -21.447  1.00 98.62      A    N  
ATOM   1512  CA  ALA A 200     -12.355 -24.954 -21.578  1.00 98.74      A    C  
ATOM   1513  C   ALA A 200     -11.252 -25.740 -20.856  1.00 98.70      A    C  
ATOM   1514  O   ALA A 200     -11.525 -26.474 -19.906  1.00 98.49      A    O  
ATOM   1515  CB  ALA A 200     -12.479 -23.533 -21.018  1.00 98.59      A    C  
ATOM   1516  N   ASP A 201     -10.004 -25.554 -21.280  1.00 98.75      A    N  
ATOM   1517  CA  ASP A 201      -8.826 -26.167 -20.654  1.00 98.76      A    C  
ATOM   1518  C   ASP A 201      -7.995 -25.142 -19.870  1.00 98.85      A    C  
ATOM   1519  O   ASP A 201      -7.399 -25.475 -18.840  1.00 98.53      A    O  
ATOM   1520  CB  ASP A 201      -7.976 -26.840 -21.735  1.00 98.67      A    C  
ATOM   1521  CG  ASP A 201      -8.728 -27.952 -22.468  1.00 98.57      A    C  
ATOM   1522  OD1 ASP A 201      -9.066 -28.965 -21.808  1.00 96.63      A    O  
ATOM   1523  OD2 ASP A 201      -8.947 -27.800 -23.690  1.00 96.85      A    O1-
ATOM   1524  N   ILE A 202      -7.969 -23.900 -20.351  1.00 98.85      A    N  
ATOM   1525  CA  ILE A 202      -7.256 -22.781 -19.731  1.00 98.83      A    C  
ATOM   1526  C   ILE A 202      -8.187 -21.567 -19.724  1.00 98.80      A    C  
ATOM   1527  O   ILE A 202      -8.832 -21.262 -20.726  1.00 98.75      A    O  
ATOM   1528  CB  ILE A 202      -5.941 -22.482 -20.491  1.00 98.82      A    C  
ATOM   1529  CG1 ILE A 202      -4.990 -23.710 -20.509  1.00 98.43      A    C  
ATOM   1530  CG2 ILE A 202      -5.207 -21.265 -19.879  1.00 98.55      A    C  
ATOM   1531  CD1 ILE A 202      -3.868 -23.599 -21.557  1.00 97.46      A    C  
ATOM   1532  N   VAL A 203      -8.223 -20.840 -18.610  1.00 98.85      A    N  
ATOM   1533  CA  VAL A 203      -8.909 -19.549 -18.500  1.00 98.95      A    C  
ATOM   1534  C   VAL A 203      -7.880 -18.452 -18.266  1.00 98.83      A    C  
ATOM   1535  O   VAL A 203      -6.951 -18.619 -17.482  1.00 98.80      A    O  
ATOM   1536  CB  VAL A 203      -9.997 -19.596 -17.404  1.00 98.83      A    C  
ATOM   1537  CG1 VAL A 203     -10.602 -18.220 -17.116  1.00 98.14      A    C  
ATOM   1538  CG2 VAL A 203     -11.152 -20.515 -17.833  1.00 97.85      A    C  
ATOM   1539  N   VAL A 204      -8.043 -17.313 -18.935  1.00 98.86      A    N  
ATOM   1540  CA  VAL A 204      -7.249 -16.107 -18.679  1.00 98.88      A    C  
ATOM   1541  C   VAL A 204      -8.150 -14.939 -18.272  1.00 98.84      A    C  
ATOM   1542  O   VAL A 204      -9.321 -14.870 -18.647  1.00 98.54      A    O  
ATOM   1543  CB  VAL A 204      -6.323 -15.734 -19.862  1.00 98.50      A    C  
ATOM   1544  CG1 VAL A 204      -5.300 -16.835 -20.122  1.00 96.58      A    C  
ATOM   1545  CG2 VAL A 204      -7.074 -15.447 -21.164  1.00 96.06      A    C  
ATOM   1546  N   HIS A 205      -7.604 -14.001 -17.491  1.00 98.72      A    N  
ATOM   1547  CA  HIS A 205      -8.303 -12.800 -17.047  1.00 98.72      A    C  
ATOM   1548  C   HIS A 205      -7.421 -11.561 -17.148  1.00 98.79      A    C  
ATOM   1549  O   HIS A 205      -6.263 -11.570 -16.736  1.00 98.45      A    O  
ATOM   1550  CB  HIS A 205      -8.758 -12.953 -15.599  1.00 98.66      A    C  
ATOM   1551  CG  HIS A 205      -9.874 -13.931 -15.399  1.00 98.69      A    C  
ATOM   1552  CD2 HIS A 205      -9.747 -15.235 -15.003  1.00 92.77      A    C  
ATOM   1553  ND1 HIS A 205     -11.225 -13.651 -15.561  1.00 93.03      A    N  
ATOM   1554  CE1 HIS A 205     -11.892 -14.767 -15.268  1.00 95.12      A    C  
ATOM   1555  NE2 HIS A 205     -11.035 -15.744 -14.924  1.00 96.14      A    N  
ATOM   1556  N   SER A 206      -8.023 -10.451 -17.577  1.00 98.39      A    N  
ATOM   1557  CA  SER A 206      -7.566  -9.121 -17.211  1.00 98.12      A    C  
ATOM   1558  C   SER A 206      -8.163  -8.747 -15.849  1.00 98.20      A    C  
ATOM   1559  O   SER A 206      -9.238  -8.153 -15.765  1.00 98.09      A    O  
ATOM   1560  CB  SER A 206      -7.934  -8.112 -18.304  1.00 97.82      A    C  
ATOM   1561  OG  SER A 206      -7.381  -6.845 -18.004  1.00 94.20      A    O  
ATOM   1562  N   ALA A 207      -7.465  -9.109 -14.770  1.00 98.49      A    N  
ATOM   1563  CA  ALA A 207      -7.879  -8.812 -13.396  1.00 98.51      A    C  
ATOM   1564  C   ALA A 207      -7.999  -7.303 -13.114  1.00 98.53      A    C  
ATOM   1565  O   ALA A 207      -8.699  -6.893 -12.193  1.00 97.95      A    O  
ATOM   1566  CB  ALA A 207      -6.879  -9.476 -12.441  1.00 98.45      A    C  
ATOM   1567  N   THR A 208      -7.411  -6.489 -13.975  1.00 97.80      A    N  
ATOM   1568  CA  THR A 208      -7.588  -5.036 -14.074  1.00 97.67      A    C  
ATOM   1569  C   THR A 208      -9.046  -4.587 -14.146  1.00 97.62      A    C  
ATOM   1570  O   THR A 208      -9.363  -3.459 -13.764  1.00 96.89      A    O  
ATOM   1571  CB  THR A 208      -6.936  -4.544 -15.378  1.00 97.26      A    C  
ATOM   1572  CG2 THR A 208      -6.779  -3.034 -15.457  1.00 95.71      A    C  
ATOM   1573  OG1 THR A 208      -5.666  -5.114 -15.590  1.00 95.57      A    O  
ATOM   1574  N   LYS A 209      -9.927  -5.436 -14.688  1.00 97.85      A    N  
ATOM   1575  CA  LYS A 209     -11.322  -5.086 -14.979  1.00 97.94      A    C  
ATOM   1576  C   LYS A 209     -12.220  -5.426 -13.781  1.00 98.15      A    C  
ATOM   1577  O   LYS A 209     -11.966  -4.954 -12.677  1.00 97.42      A    O  
ATOM   1578  CB  LYS A 209     -11.769  -5.732 -16.314  1.00 97.29      A    C  
ATOM   1579  CG  LYS A 209     -10.824  -5.515 -17.500  1.00 95.82      A    C  
ATOM   1580  CD  LYS A 209     -10.523  -4.055 -17.820  1.00 92.34      A    C  
ATOM   1581  CE  LYS A 209      -9.622  -3.980 -19.041  1.00 90.20      A    C  
ATOM   1582  NZ  LYS A 209      -9.348  -2.586 -19.454  1.00 83.93      A    N1+
ATOM   1583  N   PHE A 210     -13.222  -6.240 -13.979  1.00 98.42      A    N  
ATOM   1584  CA  PHE A 210     -14.239  -6.552 -12.978  1.00 98.57      A    C  
ATOM   1585  C   PHE A 210     -13.713  -7.281 -11.726  1.00 98.60      A    C  
ATOM   1586  O   PHE A 210     -14.292  -7.114 -10.659  1.00 98.19      A    O  
ATOM   1587  CB  PHE A 210     -15.345  -7.379 -13.637  1.00 98.35      A    C  
ATOM   1588  CG  PHE A 210     -16.134  -6.627 -14.684  1.00 98.46      A    C  
ATOM   1589  CD1 PHE A 210     -17.081  -5.665 -14.289  1.00 97.86      A    C  
ATOM   1590  CD2 PHE A 210     -15.935  -6.873 -16.056  1.00 97.81      A    C  
ATOM   1591  CE1 PHE A 210     -17.826  -4.964 -15.242  1.00 97.44      A    C  
ATOM   1592  CE2 PHE A 210     -16.677  -6.168 -17.016  1.00 97.29      A    C  
ATOM   1593  CZ  PHE A 210     -17.629  -5.216 -16.606  1.00 97.73      A    C  
ATOM   1594  N   LEU A 211     -12.632  -8.075 -11.830  1.00 98.75      A    N  
ATOM   1595  CA  LEU A 211     -12.055  -8.753 -10.660  1.00 98.79      A    C  
ATOM   1596  C   LEU A 211     -11.538  -7.728  -9.640  1.00 98.61      A    C  
ATOM   1597  O   LEU A 211     -12.033  -7.693  -8.513  1.00 98.33      A    O  
ATOM   1598  CB  LEU A 211     -10.950  -9.736 -11.087  1.00 98.71      A    C  
ATOM   1599  CG  LEU A 211     -11.432 -10.976 -11.860  1.00 98.29      A    C  
ATOM   1600  CD1 LEU A 211     -10.222 -11.818 -12.253  1.00 97.55      A    C  
ATOM   1601  CD2 LEU A 211     -12.366 -11.861 -11.033  1.00 97.31      A    C  
ATOM   1602  N   GLY A 212     -10.621  -6.853 -10.048  1.00 98.49      A    N  
ATOM   1603  CA  GLY A 212     -10.183  -5.726  -9.215  1.00 98.39      A    C  
ATOM   1604  C   GLY A 212     -11.314  -4.728  -8.948  1.00 98.30      A    C  
ATOM   1605  O   GLY A 212     -11.565  -4.366  -7.801  1.00 97.50      A    O  
ATOM   1606  N   GLY A 213     -12.026  -4.344  -9.983  1.00 98.14      A    N  
ATOM   1607  CA  GLY A 213     -13.299  -3.624  -9.943  1.00 98.23      A    C  
ATOM   1608  C   GLY A 213     -13.247  -2.124  -9.650  1.00 98.37      A    C  
ATOM   1609  O   GLY A 213     -14.161  -1.403 -10.053  1.00 97.35      A    O  
ATOM   1610  N   HIS A 214     -12.201  -1.642  -8.984  1.00 98.34      A    N  
ATOM   1611  CA  HIS A 214     -12.085  -0.257  -8.522  1.00 98.38      A    C  
ATOM   1612  C   HIS A 214     -11.222   0.637  -9.433  1.00 98.17      A    C  
ATOM   1613  O   HIS A 214     -10.887   1.761  -9.059  1.00 96.73      A    O  
ATOM   1614  CB  HIS A 214     -11.588  -0.260  -7.076  1.00 98.15      A    C  
ATOM   1615  CG  HIS A 214     -12.553  -0.904  -6.122  1.00 98.40      A    C  
ATOM   1616  CD2 HIS A 214     -12.583  -2.207  -5.690  1.00 93.64      A    C  
ATOM   1617  ND1 HIS A 214     -13.629  -0.275  -5.524  1.00 93.92      A    N  
ATOM   1618  CE1 HIS A 214     -14.265  -1.168  -4.756  1.00 94.53      A    C  
ATOM   1619  NE2 HIS A 214     -13.662  -2.358  -4.830  1.00 95.50      A    N  
ATOM   1620  N   GLY A 215     -10.819   0.158 -10.607  1.00 97.51      A    N  
ATOM   1621  CA  GLY A 215     -10.027   0.931 -11.579  1.00 97.49      A    C  
ATOM   1622  C   GLY A 215      -8.632   1.344 -11.096  1.00 97.56      A    C  
ATOM   1623  O   GLY A 215      -8.074   2.311 -11.604  1.00 96.57      A    O  
ATOM   1624  N   ASN A 216      -8.049   0.642 -10.122  1.00 97.52      A    N  
ATOM   1625  CA  ASN A 216      -6.811   1.058  -9.458  1.00 97.64      A    C  
ATOM   1626  C   ASN A 216      -5.565   0.227  -9.796  1.00 97.87      A    C  
ATOM   1627  O   ASN A 216      -4.452   0.710  -9.621  1.00 96.60      A    O  
ATOM   1628  CB  ASN A 216      -7.069   1.171  -7.945  1.00 96.60      A    C  
ATOM   1629  CG  ASN A 216      -7.391  -0.147  -7.243  1.00 96.56      A    C  
ATOM   1630  ND2 ASN A 216      -8.152  -0.088  -6.166  1.00 90.51      A    N  
ATOM   1631  OD1 ASN A 216      -6.950  -1.220  -7.613  1.00 91.17      A    O  
ATOM   1632  N   SER A 217      -5.729  -1.014 -10.272  1.00 97.82      A    N  
ATOM   1633  CA  SER A 217      -4.612  -1.942 -10.413  1.00 97.99      A    C  
ATOM   1634  C   SER A 217      -4.637  -2.716 -11.726  1.00 97.89      A    C  
ATOM   1635  O   SER A 217      -5.614  -3.391 -12.035  1.00 97.04      A    O  
ATOM   1636  CB  SER A 217      -4.588  -2.922  -9.239  1.00 97.52      A    C  
ATOM   1637  OG  SER A 217      -4.339  -2.224  -8.034  1.00 93.78      A    O  
ATOM   1638  N   ILE A 218      -3.533  -2.674 -12.468  1.00 97.74      A    N  
ATOM   1639  CA  ILE A 218      -3.306  -3.575 -13.600  1.00 97.89      A    C  
ATOM   1640  C   ILE A 218      -2.876  -4.950 -13.059  1.00 98.08      A    C  
ATOM   1641  O   ILE A 218      -2.040  -5.037 -12.163  1.00 97.99      A    O  
ATOM   1642  CB  ILE A 218      -2.257  -2.999 -14.577  1.00 97.40      A    C  
ATOM   1643  CG1 ILE A 218      -2.557  -1.550 -15.020  1.00 95.68      A    C  
ATOM   1644  CG2 ILE A 218      -2.094  -3.903 -15.806  1.00 96.22      A    C  
ATOM   1645  CD1 ILE A 218      -3.846  -1.368 -15.826  1.00 90.91      A    C  
ATOM   1646  N   GLY A 219      -3.438  -6.018 -13.634  1.00 98.45      A    N  
ATOM   1647  CA  GLY A 219      -3.055  -7.392 -13.337  1.00 98.55      A    C  
ATOM   1648  C   GLY A 219      -3.688  -8.377 -14.315  1.00 98.55      A    C  
ATOM   1649  O   GLY A 219      -4.720  -8.090 -14.929  1.00 98.28      A    O  
ATOM   1650  N   GLY A 220      -3.072  -9.539 -14.456  1.00 98.76      A    N  
ATOM   1651  CA  GLY A 220      -3.593 -10.658 -15.230  1.00 98.77      A    C  
ATOM   1652  C   GLY A 220      -3.548 -11.953 -14.432  1.00 98.84      A    C  
ATOM   1653  O   GLY A 220      -2.754 -12.091 -13.498  1.00 98.68      A    O  
ATOM   1654  N   LEU A 221      -4.389 -12.910 -14.817  1.00 98.85      A    N  
ATOM   1655  CA  LEU A 221      -4.426 -14.237 -14.208  1.00 98.88      A    C  
ATOM   1656  C   LEU A 221      -4.521 -15.304 -15.297  1.00 98.82      A    C  
ATOM   1657  O   LEU A 221      -5.243 -15.138 -16.282  1.00 98.72      A    O  
ATOM   1658  CB  LEU A 221      -5.611 -14.339 -13.231  1.00 98.79      A    C  
ATOM   1659  CG  LEU A 221      -5.510 -13.407 -12.009  1.00 98.44      A    C  
ATOM   1660  CD1 LEU A 221      -6.860 -13.301 -11.311  1.00 97.58      A    C  
ATOM   1661  CD2 LEU A 221      -4.491 -13.922 -10.992  1.00 97.23      A    C  
ATOM   1662  N   ILE A 222      -3.818 -16.411 -15.096  1.00 98.89      A    N  
ATOM   1663  CA  ILE A 222      -3.910 -17.633 -15.894  1.00 98.85      A    C  
ATOM   1664  C   ILE A 222      -4.396 -18.733 -14.960  1.00 98.82      A    C  
ATOM   1665  O   ILE A 222      -3.794 -18.936 -13.908  1.00 98.67      A    O  
ATOM   1666  CB  ILE A 222      -2.533 -17.999 -16.508  1.00 98.81      A    C  
ATOM   1667  CG1 ILE A 222      -1.938 -16.841 -17.338  1.00 98.35      A    C  
ATOM   1668  CG2 ILE A 222      -2.663 -19.272 -17.371  1.00 98.38      A    C  
ATOM   1669  CD1 ILE A 222      -0.448 -17.028 -17.667  1.00 97.78      A    C  
ATOM   1670  N   VAL A 223      -5.458 -19.440 -15.321  1.00 98.89      A    N  
ATOM   1671  CA  VAL A 223      -6.031 -20.529 -14.524  1.00 98.89      A    C  
ATOM   1672  C   VAL A 223      -5.968 -21.828 -15.310  1.00 98.80      A    C  
ATOM   1673  O   VAL A 223      -6.441 -21.899 -16.443  1.00 98.71      A    O  
ATOM   1674  CB  VAL A 223      -7.469 -20.221 -14.077  1.00 98.79      A    C  
ATOM   1675  CG1 VAL A 223      -7.909 -21.210 -12.987  1.00 98.05      A    C  
ATOM   1676  CG2 VAL A 223      -7.627 -18.795 -13.515  1.00 97.74      A    C  
ATOM   1677  N   ASP A 224      -5.383 -22.853 -14.706  1.00 98.65      A    N  
ATOM   1678  CA  ASP A 224      -5.286 -24.201 -15.266  1.00 98.65      A    C  
ATOM   1679  C   ASP A 224      -6.519 -25.023 -14.864  1.00 98.61      A    C  
ATOM   1680  O   ASP A 224      -6.817 -25.175 -13.677  1.00 98.19      A    O  
ATOM   1681  CB  ASP A 224      -3.975 -24.839 -14.775  1.00 98.42      A    C  
ATOM   1682  CG  ASP A 224      -3.614 -26.153 -15.478  1.00 98.36      A    C  
ATOM   1683  OD1 ASP A 224      -4.458 -26.720 -16.211  1.00 97.10      A    O  
ATOM   1684  OD2 ASP A 224      -2.458 -26.595 -15.295  1.00 96.88      A    O1-
ATOM   1685  N   GLY A 225      -7.232 -25.561 -15.845  1.00 98.64      A    N  
ATOM   1686  CA  GLY A 225      -8.379 -26.443 -15.609  1.00 98.45      A    C  
ATOM   1687  C   GLY A 225      -7.988 -27.857 -15.213  1.00 98.41      A    C  
ATOM   1688  O   GLY A 225      -8.808 -28.595 -14.671  1.00 96.88      A    O  
ATOM   1689  N   GLY A 226      -6.748 -28.260 -15.502  1.00 98.13      A    N  
ATOM   1690  CA  GLY A 226      -6.250 -29.615 -15.231  1.00 97.95      A    C  
ATOM   1691  C   GLY A 226      -6.882 -30.708 -16.091  1.00 97.90      A    C  
ATOM   1692  O   GLY A 226      -6.795 -31.892 -15.746  1.00 96.17      A    O  
ATOM   1693  N   THR A 227      -7.526 -30.346 -17.194  1.00 98.07      A    N  
ATOM   1694  CA  THR A 227      -8.335 -31.245 -18.037  1.00 97.78      A    C  
ATOM   1695  C   THR A 227      -7.599 -31.733 -19.281  1.00 97.73      A    C  
ATOM   1696  O   THR A 227      -7.857 -32.844 -19.738  1.00 96.01      A    O  
ATOM   1697  CB  THR A 227      -9.621 -30.532 -18.474  1.00 96.87      A    C  
ATOM   1698  CG2 THR A 227     -10.551 -30.264 -17.297  1.00 92.74      A    C  
ATOM   1699  OG1 THR A 227      -9.320 -29.282 -19.066  1.00 93.78      A    O  
ATOM   1700  N   PHE A 228      -6.678 -30.932 -19.824  1.00 98.03      A    N  
ATOM   1701  CA  PHE A 228      -5.933 -31.293 -21.024  1.00 98.07      A    C  
ATOM   1702  C   PHE A 228      -4.779 -32.241 -20.683  1.00 97.72      A    C  
ATOM   1703  O   PHE A 228      -4.019 -32.037 -19.735  1.00 96.95      A    O  
ATOM   1704  CB  PHE A 228      -5.450 -30.029 -21.733  1.00 97.96      A    C  
ATOM   1705  CG  PHE A 228      -4.974 -30.319 -23.138  1.00 98.32      A    C  
ATOM   1706  CD1 PHE A 228      -3.629 -30.652 -23.385  1.00 97.44      A    C  
ATOM   1707  CD2 PHE A 228      -5.880 -30.297 -24.212  1.00 97.49      A    C  
ATOM   1708  CE1 PHE A 228      -3.202 -30.964 -24.685  1.00 97.09      A    C  
ATOM   1709  CE2 PHE A 228      -5.456 -30.601 -25.513  1.00 97.11      A    C  
ATOM   1710  CZ  PHE A 228      -4.117 -30.940 -25.755  1.00 97.81      A    C  
ATOM   1711  N   GLN A 229      -4.611 -33.291 -21.480  1.00 97.66      A    N  
ATOM   1712  CA  GLN A 229      -3.560 -34.281 -21.259  1.00 97.34      A    C  
ATOM   1713  C   GLN A 229      -2.282 -33.889 -22.003  1.00 97.58      A    C  
ATOM   1714  O   GLN A 229      -2.090 -34.247 -23.170  1.00 96.35      A    O  
ATOM   1715  CB  GLN A 229      -4.091 -35.675 -21.613  1.00 96.03      A    C  
ATOM   1716  CG  GLN A 229      -3.088 -36.758 -21.160  1.00 88.41      A    C  
ATOM   1717  CD  GLN A 229      -3.630 -38.192 -21.293  1.00 79.71      A    C  
ATOM   1718  NE2 GLN A 229      -2.815 -39.166 -20.961  1.00 68.05      A    N  
ATOM   1719  OE1 GLN A 229      -4.753 -38.450 -21.674  1.00 71.34      A    O  
ATOM   1720  N   TRP A 230      -1.402 -33.184 -21.320  1.00 97.97      A    N  
ATOM   1721  CA  TRP A 230      -0.100 -32.750 -21.851  1.00 97.99      A    C  
ATOM   1722  C   TRP A 230       0.910 -33.902 -21.960  1.00 97.80      A    C  
ATOM   1723  O   TRP A 230       1.749 -33.911 -22.861  1.00 96.82      A    O  
ATOM   1724  CB  TRP A 230       0.466 -31.663 -20.927  1.00 97.85      A    C  
ATOM   1725  CG  TRP A 230      -0.473 -30.543 -20.639  1.00 98.23      A    C  
ATOM   1726  CD1 TRP A 230      -1.132 -30.334 -19.480  1.00 97.41      A    C  
ATOM   1727  CD2 TRP A 230      -0.903 -29.481 -21.547  1.00 98.34      A    C  
ATOM   1728  CE2 TRP A 230      -1.819 -28.654 -20.852  1.00 98.11      A    C  
ATOM   1729  CE3 TRP A 230      -0.591 -29.151 -22.880  1.00 98.02      A    C  
ATOM   1730  NE1 TRP A 230      -1.934 -29.205 -19.598  1.00 97.66      A    N  
ATOM   1731  CZ2 TRP A 230      -2.425 -27.538 -21.462  1.00 97.77      A    C  
ATOM   1732  CZ3 TRP A 230      -1.194 -28.026 -23.493  1.00 97.32      A    C  
ATOM   1733  CH2 TRP A 230      -2.103 -27.239 -22.787  1.00 97.38      A    C  
ATOM   1734  N   GLN A 231       0.853 -34.863 -21.045  1.00 96.99      A    N  
ATOM   1735  CA  GLN A 231       1.812 -35.957 -20.950  1.00 96.25      A    C  
ATOM   1736  C   GLN A 231       1.776 -36.821 -22.219  1.00 96.28      A    C  
ATOM   1737  O   GLN A 231       0.721 -37.308 -22.621  1.00 93.56      A    O  
ATOM   1738  CB  GLN A 231       1.534 -36.770 -19.684  1.00 94.29      A    C  
ATOM   1739  CG  GLN A 231       2.679 -37.751 -19.369  1.00 86.18      A    C  
ATOM   1740  CD  GLN A 231       2.421 -38.613 -18.120  1.00 81.17      A    C  
ATOM   1741  NE2 GLN A 231       3.385 -39.378 -17.686  1.00 69.75      A    N  
ATOM   1742  OE1 GLN A 231       1.348 -38.620 -17.546  1.00 73.55      A    O  
ATOM   1743  N   GLY A 232       2.936 -37.003 -22.830  1.00 95.76      A    N  
ATOM   1744  CA  GLY A 232       3.094 -37.740 -24.082  1.00 95.93      A    C  
ATOM   1745  C   GLY A 232       2.750 -36.946 -25.355  1.00 96.80      A    C  
ATOM   1746  O   GLY A 232       2.958 -37.471 -26.442  1.00 94.32      A    O  
ATOM   1747  N   ASP A 233       2.264 -35.720 -25.255  1.00 97.12      A    N  
ATOM   1748  CA  ASP A 233       1.965 -34.896 -26.422  1.00 97.53      A    C  
ATOM   1749  C   ASP A 233       3.186 -34.078 -26.868  1.00 97.51      A    C  
ATOM   1750  O   ASP A 233       3.452 -32.977 -26.393  1.00 96.43      A    O  
ATOM   1751  CB  ASP A 233       0.726 -34.026 -26.177  1.00 97.12      A    C  
ATOM   1752  CG  ASP A 233       0.172 -33.451 -27.481  1.00 97.16      A    C  
ATOM   1753  OD1 ASP A 233       0.910 -33.348 -28.498  1.00 94.84      A    O  
ATOM   1754  OD2 ASP A 233      -1.036 -33.143 -27.525  1.00 94.74      A    O1-
ATOM   1755  N   ALA A 234       3.910 -34.618 -27.844  1.00 97.18      A    N  
ATOM   1756  CA  ALA A 234       5.113 -33.986 -28.394  1.00 96.93      A    C  
ATOM   1757  C   ALA A 234       4.877 -32.603 -29.038  1.00 97.21      A    C  
ATOM   1758  O   ALA A 234       5.840 -31.893 -29.323  1.00 95.73      A    O  
ATOM   1759  CB  ALA A 234       5.732 -34.959 -29.409  1.00 95.65      A    C  
ATOM   1760  N   ARG A 235       3.623 -32.199 -29.252  1.00 97.65      A    N  
ATOM   1761  CA  ARG A 235       3.299 -30.850 -29.721  1.00 97.64      A    C  
ATOM   1762  C   ARG A 235       3.625 -29.775 -28.675  1.00 97.79      A    C  
ATOM   1763  O   ARG A 235       3.848 -28.629 -29.053  1.00 96.93      A    O  
ATOM   1764  CB  ARG A 235       1.816 -30.760 -30.111  1.00 96.98      A    C  
ATOM   1765  CG  ARG A 235       1.418 -31.704 -31.258  1.00 95.96      A    C  
ATOM   1766  CD  ARG A 235      -0.077 -31.598 -31.579  1.00 95.67      A    C  
ATOM   1767  NE  ARG A 235      -0.896 -32.064 -30.447  1.00 94.44      A    N  
ATOM   1768  CZ  ARG A 235      -2.190 -31.841 -30.265  1.00 95.39      A    C  
ATOM   1769  NH1 ARG A 235      -2.931 -31.215 -31.142  1.00 89.17      A    N1+
ATOM   1770  NH2 ARG A 235      -2.772 -32.247 -29.183  1.00 89.83      A    N  
ATOM   1771  N   TYR A 236       3.693 -30.137 -27.390  1.00 97.82      A    N  
ATOM   1772  CA  TYR A 236       3.869 -29.219 -26.263  1.00 98.06      A    C  
ATOM   1773  C   TYR A 236       5.132 -29.561 -25.446  1.00 97.89      A    C  
ATOM   1774  O   TYR A 236       5.036 -29.975 -24.288  1.00 96.75      A    O  
ATOM   1775  CB  TYR A 236       2.604 -29.212 -25.403  1.00 98.00      A    C  
ATOM   1776  CG  TYR A 236       1.340 -28.926 -26.199  1.00 98.36      A    C  
ATOM   1777  CD1 TYR A 236       1.118 -27.653 -26.754  1.00 97.68      A    C  
ATOM   1778  CD2 TYR A 236       0.414 -29.952 -26.429  1.00 97.83      A    C  
ATOM   1779  CE1 TYR A 236      -0.019 -27.403 -27.527  1.00 97.67      A    C  
ATOM   1780  CE2 TYR A 236      -0.739 -29.718 -27.200  1.00 97.67      A    C  
ATOM   1781  CZ  TYR A 236      -0.954 -28.442 -27.760  1.00 98.23      A    C  
ATOM   1782  OH  TYR A 236      -2.058 -28.213 -28.529  1.00 97.92      A    O  
ATOM   1783  N   PRO A 237       6.339 -29.419 -26.029  1.00 97.51      A    N  
ATOM   1784  CA  PRO A 237       7.567 -29.923 -25.423  1.00 97.28      A    C  
ATOM   1785  C   PRO A 237       7.936 -29.266 -24.087  1.00 97.24      A    C  
ATOM   1786  O   PRO A 237       8.646 -29.870 -23.288  1.00 96.05      A    O  
ATOM   1787  CB  PRO A 237       8.660 -29.701 -26.474  1.00 96.43      A    C  
ATOM   1788  CG  PRO A 237       8.121 -28.531 -27.293  1.00 95.59      A    C  
ATOM   1789  CD  PRO A 237       6.623 -28.797 -27.309  1.00 97.08      A    C  
ATOM   1790  N   MET A 238       7.453 -28.066 -23.798  1.00 96.98      A    N  
ATOM   1791  CA  MET A 238       7.670 -27.445 -22.486  1.00 96.60      A    C  
ATOM   1792  C   MET A 238       7.006 -28.234 -21.345  1.00 97.06      A    C  
ATOM   1793  O   MET A 238       7.444 -28.142 -20.201  1.00 95.93      A    O  
ATOM   1794  CB  MET A 238       7.167 -25.995 -22.476  1.00 95.47      A    C  
ATOM   1795  CG  MET A 238       8.074 -25.068 -23.297  1.00 90.16      A    C  
ATOM   1796  SD  MET A 238       7.617 -23.318 -23.277  1.00 84.16      A    S  
ATOM   1797  CE  MET A 238       7.919 -22.894 -21.546  1.00 75.17      A    C  
ATOM   1798  N   LEU A 239       5.994 -29.030 -21.661  1.00 97.50      A    N  
ATOM   1799  CA  LEU A 239       5.211 -29.829 -20.715  1.00 97.77      A    C  
ATOM   1800  C   LEU A 239       5.539 -31.324 -20.792  1.00 97.89      A    C  
ATOM   1801  O   LEU A 239       5.598 -31.991 -19.762  1.00 96.63      A    O  
ATOM   1802  CB  LEU A 239       3.728 -29.578 -21.023  1.00 97.07      A    C  
ATOM   1803  CG  LEU A 239       3.275 -28.151 -20.662  1.00 95.33      A    C  
ATOM   1804  CD1 LEU A 239       2.114 -27.704 -21.535  1.00 89.07      A    C  
ATOM   1805  CD2 LEU A 239       2.836 -28.103 -19.197  1.00 88.94      A    C  
ATOM   1806  N   SER A 240       5.759 -31.840 -22.002  1.00 97.72      A    N  
ATOM   1807  CA  SER A 240       5.881 -33.273 -22.283  1.00 97.61      A    C  
ATOM   1808  C   SER A 240       7.306 -33.805 -22.409  1.00 97.65      A    C  
ATOM   1809  O   SER A 240       7.507 -35.012 -22.364  1.00 96.36      A    O  
ATOM   1810  CB  SER A 240       5.107 -33.589 -23.566  1.00 96.92      A    C  
ATOM   1811  OG  SER A 240       5.704 -32.967 -24.691  1.00 94.29      A    O  
ATOM   1812  N   GLU A 241       8.305 -32.929 -22.586  1.00 97.43      A    N  
ATOM   1813  CA  GLU A 241       9.709 -33.312 -22.761  1.00 97.10      A    C  
ATOM   1814  C   GLU A 241      10.563 -32.988 -21.524  1.00 97.25      A    C  
ATOM   1815  O   GLU A 241      10.247 -32.063 -20.776  1.00 96.37      A    O  
ATOM   1816  CB  GLU A 241      10.301 -32.639 -24.013  1.00 96.28      A    C  
ATOM   1817  CG  GLU A 241       9.644 -33.094 -25.336  1.00 90.55      A    C  
ATOM   1818  CD  GLU A 241       9.834 -34.580 -25.657  1.00 85.18      A    C  
ATOM   1819  OE1 GLU A 241       8.965 -35.141 -26.363  1.00 75.74      A    O  
ATOM   1820  OE2 GLU A 241      10.862 -35.158 -25.222  1.00 75.78      A    O1-
ATOM   1821  N   PRO A 242      11.689 -33.716 -21.323  1.00 97.11      A    N  
ATOM   1822  CA  PRO A 242      12.634 -33.421 -20.257  1.00 96.78      A    C  
ATOM   1823  C   PRO A 242      13.177 -31.993 -20.352  1.00 96.24      A    C  
ATOM   1824  O   PRO A 242      13.756 -31.600 -21.370  1.00 94.88      A    O  
ATOM   1825  CB  PRO A 242      13.756 -34.456 -20.395  1.00 96.26      A    C  
ATOM   1826  CG  PRO A 242      13.106 -35.615 -21.147  1.00 95.06      A    C  
ATOM   1827  CD  PRO A 242      12.114 -34.898 -22.060  1.00 96.91      A    C  
ATOM   1828  N   ARG A 243      13.029 -31.215 -19.282  1.00 95.95      A    N  
ATOM   1829  CA  ARG A 243      13.499 -29.825 -19.241  1.00 95.32      A    C  
ATOM   1830  C   ARG A 243      14.932 -29.737 -18.723  1.00 94.81      A    C  
ATOM   1831  O   ARG A 243      15.173 -30.093 -17.571  1.00 93.42      A    O  
ATOM   1832  CB  ARG A 243      12.540 -28.968 -18.390  1.00 94.79      A    C  
ATOM   1833  CG  ARG A 243      11.112 -28.875 -18.937  1.00 91.80      A    C  
ATOM   1834  CD  ARG A 243      10.998 -28.491 -20.424  1.00 90.17      A    C  
ATOM   1835  NE  ARG A 243      11.718 -27.257 -20.738  1.00 87.46      A    N  
ATOM   1836  CZ  ARG A 243      11.816 -26.681 -21.936  1.00 87.00      A    C  
ATOM   1837  NH1 ARG A 243      11.228 -27.175 -22.996  1.00 79.72      A    N1+
ATOM   1838  NH2 ARG A 243      12.511 -25.600 -22.073  1.00 80.77      A    N  
ATOM   1839  N   PRO A 244      15.880 -29.236 -19.529  1.00 92.39      A    N  
ATOM   1840  CA  PRO A 244      17.270 -29.086 -19.086  1.00 90.56      A    C  
ATOM   1841  C   PRO A 244      17.429 -28.092 -17.925  1.00 90.31      A    C  
ATOM   1842  O   PRO A 244      18.296 -28.291 -17.083  1.00 87.04      A    O  
ATOM   1843  CB  PRO A 244      18.043 -28.636 -20.332  1.00 88.44      A    C  
ATOM   1844  CG  PRO A 244      16.989 -27.969 -21.210  1.00 87.28      A    C  
ATOM   1845  CD  PRO A 244      15.718 -28.778 -20.908  1.00 91.13      A    C  
ATOM   1846  N   GLU A 245      16.566 -27.105 -17.830  1.00 89.08      A    N  
ATOM   1847  CA  GLU A 245      16.523 -26.126 -16.735  1.00 88.26      A    C  
ATOM   1848  C   GLU A 245      16.249 -26.770 -15.360  1.00 88.92      A    C  
ATOM   1849  O   GLU A 245      16.604 -26.198 -14.334  1.00 86.43      A    O  
ATOM   1850  CB  GLU A 245      15.439 -25.063 -17.018  1.00 86.58      A    C  
ATOM   1851  CG  GLU A 245      15.493 -24.383 -18.399  1.00 82.44      A    C  
ATOM   1852  CD  GLU A 245      14.602 -25.047 -19.462  1.00 82.94      A    C  
ATOM   1853  OE1 GLU A 245      14.013 -24.336 -20.291  1.00 75.29      A    O  
ATOM   1854  OE2 GLU A 245      14.462 -26.297 -19.468  1.00 78.30      A    O1-
ATOM   1855  N   TYR A 246      15.655 -27.964 -15.353  1.00 91.91      A    N  
ATOM   1856  CA  TYR A 246      15.273 -28.712 -14.151  1.00 92.93      A    C  
ATOM   1857  C   TYR A 246      15.775 -30.164 -14.175  1.00 93.03      A    C  
ATOM   1858  O   TYR A 246      15.057 -31.101 -13.813  1.00 90.98      A    O  
ATOM   1859  CB  TYR A 246      13.756 -28.595 -13.928  1.00 92.63      A    C  
ATOM   1860  CG  TYR A 246      13.303 -27.181 -13.617  1.00 93.52      A    C  
ATOM   1861  CD1 TYR A 246      13.609 -26.605 -12.374  1.00 91.97      A    C  
ATOM   1862  CD2 TYR A 246      12.637 -26.413 -14.591  1.00 92.37      A    C  
ATOM   1863  CE1 TYR A 246      13.262 -25.272 -12.099  1.00 91.72      A    C  
ATOM   1864  CE2 TYR A 246      12.282 -25.082 -14.324  1.00 91.90      A    C  
ATOM   1865  CZ  TYR A 246      12.604 -24.509 -13.078  1.00 93.04      A    C  
ATOM   1866  OH  TYR A 246      12.289 -23.206 -12.824  1.00 92.04      A    O  
ATOM   1867  N   ALA A 247      17.016 -30.371 -14.619  1.00 89.40      A    N  
ATOM   1868  CA  ALA A 247      17.717 -31.658 -14.641  1.00 89.69      A    C  
ATOM   1869  C   ALA A 247      16.951 -32.787 -15.365  1.00 91.30      A    C  
ATOM   1870  O   ALA A 247      17.009 -33.948 -14.965  1.00 88.49      A    O  
ATOM   1871  CB  ALA A 247      18.154 -32.016 -13.213  1.00 87.08      A    C  
ATOM   1872  N   GLY A 248      16.224 -32.443 -16.422  1.00 92.22      A    N  
ATOM   1873  CA  GLY A 248      15.467 -33.400 -17.222  1.00 93.78      A    C  
ATOM   1874  C   GLY A 248      14.067 -33.741 -16.699  1.00 95.31      A    C  
ATOM   1875  O   GLY A 248      13.449 -34.684 -17.194  1.00 94.27      A    O  
ATOM   1876  N   MET A 249      13.537 -33.000 -15.731  1.00 94.10      A    N  
ATOM   1877  CA  MET A 249      12.165 -33.184 -15.252  1.00 95.11      A    C  
ATOM   1878  C   MET A 249      11.151 -32.947 -16.379  1.00 95.82      A    C  
ATOM   1879  O   MET A 249      11.183 -31.914 -17.044  1.00 95.13      A    O  
ATOM   1880  CB  MET A 249      11.925 -32.239 -14.066  1.00 94.21      A    C  
ATOM   1881  CG  MET A 249      10.512 -32.328 -13.485  1.00 90.83      A    C  
ATOM   1882  SD  MET A 249      10.220 -31.180 -12.097  1.00 90.48      A    S  
ATOM   1883  CE  MET A 249      11.233 -31.952 -10.809  1.00 81.76      A    C  
ATOM   1884  N   VAL A 250      10.216 -33.891 -16.540  1.00 96.30      A    N  
ATOM   1885  CA  VAL A 250       9.036 -33.738 -17.399  1.00 96.98      A    C  
ATOM   1886  C   VAL A 250       7.914 -33.141 -16.552  1.00 97.06      A    C  
ATOM   1887  O   VAL A 250       7.385 -33.808 -15.661  1.00 96.49      A    O  
ATOM   1888  CB  VAL A 250       8.612 -35.081 -18.030  1.00 96.75      A    C  
ATOM   1889  CG1 VAL A 250       7.386 -34.903 -18.927  1.00 94.60      A    C  
ATOM   1890  CG2 VAL A 250       9.739 -35.689 -18.877  1.00 94.66      A    C  
ATOM   1891  N   LEU A 251       7.566 -31.875 -16.779  1.00 97.14      A    N  
ATOM   1892  CA  LEU A 251       6.672 -31.127 -15.882  1.00 97.18      A    C  
ATOM   1893  C   LEU A 251       5.255 -31.716 -15.822  1.00 97.14      A    C  
ATOM   1894  O   LEU A 251       4.707 -31.875 -14.732  1.00 96.35      A    O  
ATOM   1895  CB  LEU A 251       6.657 -29.639 -16.286  1.00 97.01      A    C  
ATOM   1896  CG  LEU A 251       8.014 -28.915 -16.170  1.00 96.43      A    C  
ATOM   1897  CD1 LEU A 251       7.847 -27.456 -16.587  1.00 94.33      A    C  
ATOM   1898  CD2 LEU A 251       8.587 -28.932 -14.753  1.00 93.95      A    C  
ATOM   1899  N   ALA A 252       4.690 -32.096 -16.962  1.00 96.93      A    N  
ATOM   1900  CA  ALA A 252       3.357 -32.709 -17.014  1.00 96.89      A    C  
ATOM   1901  C   ALA A 252       3.298 -34.071 -16.299  1.00 96.80      A    C  
ATOM   1902  O   ALA A 252       2.268 -34.425 -15.738  1.00 95.40      A    O  
ATOM   1903  CB  ALA A 252       2.952 -32.864 -18.483  1.00 96.26      A    C  
ATOM   1904  N   GLU A 253       4.399 -34.826 -16.305  1.00 96.89      A    N  
ATOM   1905  CA  GLU A 253       4.489 -36.107 -15.607  1.00 96.44      A    C  
ATOM   1906  C   GLU A 253       4.642 -35.910 -14.092  1.00 96.38      A    C  
ATOM   1907  O   GLU A 253       3.977 -36.589 -13.310  1.00 94.51      A    O  
ATOM   1908  CB  GLU A 253       5.651 -36.905 -16.215  1.00 95.35      A    C  
ATOM   1909  CG  GLU A 253       5.766 -38.325 -15.652  1.00 84.31      A    C  
ATOM   1910  CD  GLU A 253       6.751 -39.199 -16.462  1.00 82.62      A    C  
ATOM   1911  OE1 GLU A 253       6.553 -40.435 -16.467  1.00 75.16      A    O  
ATOM   1912  OE2 GLU A 253       7.661 -38.640 -17.114  1.00 77.07      A    O1-
ATOM   1913  N   THR A 254       5.463 -34.956 -13.695  1.00 96.00      A    N  
ATOM   1914  CA  THR A 254       5.748 -34.684 -12.276  1.00 95.60      A    C  
ATOM   1915  C   THR A 254       4.573 -34.033 -11.554  1.00 95.69      A    C  
ATOM   1916  O   THR A 254       4.284 -34.379 -10.414  1.00 94.81      A    O  
ATOM   1917  CB  THR A 254       6.999 -33.797 -12.144  1.00 95.12      A    C  
ATOM   1918  CG2 THR A 254       7.408 -33.568 -10.693  1.00 91.68      A    C  
ATOM   1919  OG1 THR A 254       8.092 -34.424 -12.778  1.00 91.94      A    O  
ATOM   1920  N   PHE A 255       3.885 -33.078 -12.198  1.00 96.74      A    N  
ATOM   1921  CA  PHE A 255       2.859 -32.243 -11.564  1.00 96.55      A    C  
ATOM   1922  C   PHE A 255       1.429 -32.591 -11.979  1.00 96.23      A    C  
ATOM   1923  O   PHE A 255       0.470 -32.116 -11.366  1.00 94.35      A    O  
ATOM   1924  CB  PHE A 255       3.198 -30.771 -11.798  1.00 96.22      A    C  
ATOM   1925  CG  PHE A 255       4.536 -30.354 -11.226  1.00 96.62      A    C  
ATOM   1926  CD1 PHE A 255       4.728 -30.329  -9.826  1.00 95.29      A    C  
ATOM   1927  CD2 PHE A 255       5.610 -30.010 -12.068  1.00 95.57      A    C  
ATOM   1928  CE1 PHE A 255       5.971 -29.970  -9.286  1.00 94.60      A    C  
ATOM   1929  CE2 PHE A 255       6.853 -29.647 -11.534  1.00 94.73      A    C  
ATOM   1930  CZ  PHE A 255       7.039 -29.628 -10.145  1.00 95.17      A    C  
ATOM   1931  N   GLY A 256       1.249 -33.438 -12.995  1.00 95.29      A    N  
ATOM   1932  CA  GLY A 256      -0.056 -33.928 -13.414  1.00 95.20      A    C  
ATOM   1933  C   GLY A 256      -1.030 -32.809 -13.793  1.00 96.36      A    C  
ATOM   1934  O   GLY A 256      -0.749 -31.988 -14.655  1.00 94.67      A    O  
ATOM   1935  N   ASN A 257      -2.168 -32.776 -13.116  1.00 96.22      A    N  
ATOM   1936  CA  ASN A 257      -3.292 -31.889 -13.444  1.00 96.52      A    C  
ATOM   1937  C   ASN A 257      -3.071 -30.389 -13.151  1.00 97.24      A    C  
ATOM   1938  O   ASN A 257      -3.942 -29.580 -13.449  1.00 95.52      A    O  
ATOM   1939  CB  ASN A 257      -4.560 -32.423 -12.747  1.00 94.64      A    C  
ATOM   1940  CG  ASN A 257      -4.560 -32.240 -11.233  1.00 92.98      A    C  
ATOM   1941  ND2 ASN A 257      -5.720 -32.333 -10.621  1.00 84.68      A    N  
ATOM   1942  OD1 ASN A 257      -3.554 -32.031 -10.597  1.00 85.65      A    O  
ATOM   1943  N   PHE A 258      -1.926 -29.993 -12.592  1.00 95.84      A    N  
ATOM   1944  CA  PHE A 258      -1.525 -28.592 -12.462  1.00 95.67      A    C  
ATOM   1945  C   PHE A 258      -0.182 -28.299 -13.152  1.00 96.44      A    C  
ATOM   1946  O   PHE A 258       0.410 -27.238 -12.973  1.00 95.17      A    O  
ATOM   1947  CB  PHE A 258      -1.560 -28.157 -10.986  1.00 93.16      A    C  
ATOM   1948  CG  PHE A 258      -0.644 -28.960 -10.075  1.00 92.95      A    C  
ATOM   1949  CD1 PHE A 258      -1.127 -30.113  -9.433  1.00 86.32      A    C  
ATOM   1950  CD2 PHE A 258       0.674 -28.530  -9.846  1.00 86.22      A    C  
ATOM   1951  CE1 PHE A 258      -0.279 -30.839  -8.570  1.00 82.67      A    C  
ATOM   1952  CE2 PHE A 258       1.516 -29.253  -8.987  1.00 83.39      A    C  
ATOM   1953  CZ  PHE A 258       1.039 -30.408  -8.348  1.00 83.80      A    C  
ATOM   1954  N   GLY A 259       0.290 -29.221 -13.989  1.00 96.97      A    N  
ATOM   1955  CA  GLY A 259       1.560 -29.114 -14.692  1.00 97.07      A    C  
ATOM   1956  C   GLY A 259       1.655 -27.918 -15.636  1.00 97.47      A    C  
ATOM   1957  O   GLY A 259       2.728 -27.326 -15.758  1.00 96.93      A    O  
ATOM   1958  N   PHE A 260       0.553 -27.525 -16.265  1.00 98.00      A    N  
ATOM   1959  CA  PHE A 260       0.532 -26.337 -17.126  1.00 98.39      A    C  
ATOM   1960  C   PHE A 260       0.825 -25.056 -16.331  1.00 98.36      A    C  
ATOM   1961  O   PHE A 260       1.752 -24.328 -16.679  1.00 98.15      A    O  
ATOM   1962  CB  PHE A 260      -0.805 -26.242 -17.868  1.00 98.29      A    C  
ATOM   1963  CG  PHE A 260      -0.898 -25.011 -18.748  1.00 98.40      A    C  
ATOM   1964  CD1 PHE A 260      -1.586 -23.871 -18.293  1.00 97.66      A    C  
ATOM   1965  CD2 PHE A 260      -0.234 -24.975 -19.982  1.00 97.75      A    C  
ATOM   1966  CE1 PHE A 260      -1.597 -22.701 -19.067  1.00 97.31      A    C  
ATOM   1967  CE2 PHE A 260      -0.243 -23.811 -20.763  1.00 97.21      A    C  
ATOM   1968  CZ  PHE A 260      -0.924 -22.670 -20.301  1.00 97.69      A    C  
ATOM   1969  N   ALA A 261       0.112 -24.811 -15.229  1.00 97.82      A    N  
ATOM   1970  CA  ALA A 261       0.348 -23.639 -14.388  1.00 97.81      A    C  
ATOM   1971  C   ALA A 261       1.787 -23.600 -13.836  1.00 97.74      A    C  
ATOM   1972  O   ALA A 261       2.418 -22.547 -13.816  1.00 97.38      A    O  
ATOM   1973  CB  ALA A 261      -0.683 -23.636 -13.253  1.00 97.70      A    C  
ATOM   1974  N   ILE A 262       2.337 -24.754 -13.449  1.00 97.65      A    N  
ATOM   1975  CA  ILE A 262       3.738 -24.862 -13.030  1.00 97.34      A    C  
ATOM   1976  C   ILE A 262       4.696 -24.525 -14.181  1.00 97.25      A    C  
ATOM   1977  O   ILE A 262       5.598 -23.722 -13.985  1.00 96.85      A    O  
ATOM   1978  CB  ILE A 262       4.035 -26.252 -12.426  1.00 96.52      A    C  
ATOM   1979  CG1 ILE A 262       3.272 -26.486 -11.100  1.00 94.00      A    C  
ATOM   1980  CG2 ILE A 262       5.552 -26.474 -12.202  1.00 94.74      A    C  
ATOM   1981  CD1 ILE A 262       3.678 -25.594  -9.913  1.00 86.18      A    C  
ATOM   1982  N   ALA A 263       4.478 -25.076 -15.374  1.00 97.40      A    N  
ATOM   1983  CA  ALA A 263       5.325 -24.802 -16.535  1.00 97.50      A    C  
ATOM   1984  C   ALA A 263       5.359 -23.306 -16.871  1.00 97.50      A    C  
ATOM   1985  O   ALA A 263       6.436 -22.729 -17.010  1.00 97.13      A    O  
ATOM   1986  CB  ALA A 263       4.845 -25.638 -17.725  1.00 97.41      A    C  
ATOM   1987  N   VAL A 264       4.195 -22.655 -16.918  1.00 97.95      A    N  
ATOM   1988  CA  VAL A 264       4.140 -21.213 -17.186  1.00 98.15      A    C  
ATOM   1989  C   VAL A 264       4.878 -20.421 -16.104  1.00 97.94      A    C  
ATOM   1990  O   VAL A 264       5.596 -19.482 -16.424  1.00 97.52      A    O  
ATOM   1991  CB  VAL A 264       2.687 -20.709 -17.334  1.00 98.16      A    C  
ATOM   1992  CG1 VAL A 264       2.668 -19.242 -17.759  1.00 96.35      A    C  
ATOM   1993  CG2 VAL A 264       1.903 -21.477 -18.404  1.00 96.16      A    C  
ATOM   1994  N   ARG A 265       4.767 -20.830 -14.841  1.00 97.52      A    N  
ATOM   1995  CA  ARG A 265       5.467 -20.163 -13.725  1.00 97.32      A    C  
ATOM   1996  C   ARG A 265       6.986 -20.324 -13.813  1.00 97.17      A    C  
ATOM   1997  O   ARG A 265       7.717 -19.336 -13.792  1.00 96.51      A    O  
ATOM   1998  CB  ARG A 265       4.921 -20.675 -12.385  1.00 96.97      A    C  
ATOM   1999  CG  ARG A 265       5.524 -19.904 -11.186  1.00 95.85      A    C  
ATOM   2000  CD  ARG A 265       5.078 -20.481  -9.819  1.00 95.26      A    C  
ATOM   2001  NE  ARG A 265       3.620 -20.452  -9.635  1.00 95.15      A    N  
ATOM   2002  CZ  ARG A 265       2.878 -19.439  -9.205  1.00 96.12      A    C  
ATOM   2003  NH1 ARG A 265       3.367 -18.282  -8.854  1.00 90.82      A    N1+
ATOM   2004  NH2 ARG A 265       1.595 -19.586  -9.102  1.00 92.44      A    N  
ATOM   2005  N   VAL A 266       7.460 -21.561 -13.877  1.00 96.73      A    N  
ATOM   2006  CA  VAL A 266       8.880 -21.871 -13.652  1.00 96.09      A    C  
ATOM   2007  C   VAL A 266       9.749 -21.790 -14.914  1.00 95.53      A    C  
ATOM   2008  O   VAL A 266      10.975 -21.829 -14.816  1.00 94.32      A    O  
ATOM   2009  CB  VAL A 266       9.066 -23.225 -12.937  1.00 95.41      A    C  
ATOM   2010  CG1 VAL A 266       8.229 -23.289 -11.661  1.00 92.77      A    C  
ATOM   2011  CG2 VAL A 266       8.745 -24.437 -13.820  1.00 93.09      A    C  
ATOM   2012  N   LEU A 267       9.124 -21.661 -16.081  1.00 96.14      A    N  
ATOM   2013  CA  LEU A 267       9.795 -21.416 -17.359  1.00 95.93      A    C  
ATOM   2014  C   LEU A 267       9.449 -20.006 -17.864  1.00 95.96      A    C  
ATOM   2015  O   LEU A 267      10.281 -19.105 -17.772  1.00 94.65      A    O  
ATOM   2016  CB  LEU A 267       9.438 -22.533 -18.373  1.00 95.56      A    C  
ATOM   2017  CG  LEU A 267       9.698 -23.981 -17.905  1.00 95.42      A    C  
ATOM   2018  CD1 LEU A 267       9.157 -24.973 -18.934  1.00 93.66      A    C  
ATOM   2019  CD2 LEU A 267      11.176 -24.274 -17.705  1.00 93.48      A    C  
ATOM   2020  N   SER A 268       8.222 -19.784 -18.310  1.00 96.88      A    N  
ATOM   2021  CA  SER A 268       7.828 -18.563 -19.014  1.00 97.07      A    C  
ATOM   2022  C   SER A 268       7.886 -17.303 -18.127  1.00 97.25      A    C  
ATOM   2023  O   SER A 268       8.560 -16.341 -18.473  1.00 96.60      A    O  
ATOM   2024  CB  SER A 268       6.438 -18.720 -19.630  1.00 96.76      A    C  
ATOM   2025  OG  SER A 268       6.359 -19.899 -20.407  1.00 93.26      A    O  
ATOM   2026  N   LEU A 269       7.226 -17.305 -16.962  1.00 96.77      A    N  
ATOM   2027  CA  LEU A 269       7.279 -16.173 -16.028  1.00 96.90      A    C  
ATOM   2028  C   LEU A 269       8.696 -15.954 -15.481  1.00 96.81      A    C  
ATOM   2029  O   LEU A 269       9.131 -14.813 -15.363  1.00 96.59      A    O  
ATOM   2030  CB  LEU A 269       6.262 -16.386 -14.890  1.00 97.24      A    C  
ATOM   2031  CG  LEU A 269       6.291 -15.287 -13.800  1.00 97.06      A    C  
ATOM   2032  CD1 LEU A 269       5.919 -13.910 -14.346  1.00 95.75      A    C  
ATOM   2033  CD2 LEU A 269       5.319 -15.626 -12.678  1.00 95.74      A    C  
ATOM   2034  N   ARG A 270       9.398 -17.031 -15.150  1.00 96.40      A    N  
ATOM   2035  CA  ARG A 270      10.770 -16.947 -14.632  1.00 95.81      A    C  
ATOM   2036  C   ARG A 270      11.706 -16.209 -15.586  1.00 96.04      A    C  
ATOM   2037  O   ARG A 270      12.520 -15.401 -15.140  1.00 95.04      A    O  
ATOM   2038  CB  ARG A 270      11.289 -18.371 -14.355  1.00 94.53      A    C  
ATOM   2039  CG  ARG A 270      12.742 -18.366 -13.841  1.00 90.83      A    C  
ATOM   2040  CD  ARG A 270      13.241 -19.792 -13.608  1.00 86.73      A    C  
ATOM   2041  NE  ARG A 270      14.656 -19.789 -13.177  1.00 80.82      A    N  
ATOM   2042  CZ  ARG A 270      15.367 -20.847 -12.817  1.00 76.69      A    C  
ATOM   2043  NH1 ARG A 270      14.855 -22.042 -12.810  1.00 69.37      A    N1+
ATOM   2044  NH2 ARG A 270      16.597 -20.710 -12.449  1.00 69.22      A    N  
ATOM   2045  N   ASP A 271      11.590 -16.505 -16.887  1.00 96.34      A    N  
ATOM   2046  CA  ASP A 271      12.514 -16.017 -17.901  1.00 96.46      A    C  
ATOM   2047  C   ASP A 271      12.069 -14.676 -18.509  1.00 96.85      A    C  
ATOM   2048  O   ASP A 271      12.894 -13.788 -18.694  1.00 96.19      A    O  
ATOM   2049  CB  ASP A 271      12.691 -17.088 -18.989  1.00 95.60      A    C  
ATOM   2050  CG  ASP A 271      13.514 -18.300 -18.553  1.00 94.84      A    C  
ATOM   2051  OD1 ASP A 271      13.987 -18.365 -17.396  1.00 92.56      A    O  
ATOM   2052  OD2 ASP A 271      13.689 -19.195 -19.412  1.00 92.51      A    O1-
ATOM   2053  N   LEU A 272      10.776 -14.487 -18.768  1.00 97.12      A    N  
ATOM   2054  CA  LEU A 272      10.254 -13.281 -19.433  1.00 97.52      A    C  
ATOM   2055  C   LEU A 272       9.823 -12.179 -18.454  1.00 97.70      A    C  
ATOM   2056  O   LEU A 272       9.756 -11.009 -18.822  1.00 97.09      A    O  
ATOM   2057  CB  LEU A 272       9.123 -13.694 -20.391  1.00 97.48      A    C  
ATOM   2058  CG  LEU A 272       9.536 -14.750 -21.427  1.00 97.21      A    C  
ATOM   2059  CD1 LEU A 272       8.317 -15.182 -22.225  1.00 95.68      A    C  
ATOM   2060  CD2 LEU A 272      10.590 -14.236 -22.408  1.00 95.13      A    C  
ATOM   2061  N   GLY A 273       9.538 -12.526 -17.209  1.00 96.77      A    N  
ATOM   2062  CA  GLY A 273       9.436 -11.626 -16.067  1.00 97.29      A    C  
ATOM   2063  C   GLY A 273       8.278 -10.617 -16.027  1.00 97.84      A    C  
ATOM   2064  O   GLY A 273       8.466  -9.581 -15.385  1.00 97.38      A    O  
ATOM   2065  N   PRO A 274       7.082 -10.849 -16.616  1.00 98.08      A    N  
ATOM   2066  CA  PRO A 274       5.939  -9.957 -16.445  1.00 98.20      A    C  
ATOM   2067  C   PRO A 274       5.284 -10.166 -15.064  1.00 98.38      A    C  
ATOM   2068  O   PRO A 274       4.128 -10.577 -14.946  1.00 97.80      A    O  
ATOM   2069  CB  PRO A 274       5.022 -10.266 -17.624  1.00 98.01      A    C  
ATOM   2070  CG  PRO A 274       5.234 -11.758 -17.832  1.00 97.55      A    C  
ATOM   2071  CD  PRO A 274       6.725 -11.942 -17.505  1.00 98.10      A    C  
ATOM   2072  N   SER A 275       6.036  -9.907 -13.990  1.00 97.75      A    N  
ATOM   2073  CA  SER A 275       5.653 -10.215 -12.609  1.00 97.68      A    C  
ATOM   2074  C   SER A 275       4.646  -9.204 -12.054  1.00 97.95      A    C  
ATOM   2075  O   SER A 275       4.822  -7.997 -12.227  1.00 97.38      A    O  
ATOM   2076  CB  SER A 275       6.893 -10.257 -11.718  1.00 96.38      A    C  
ATOM   2077  OG  SER A 275       7.887 -11.094 -12.289  1.00 86.37      A    O  
ATOM   2078  N   LEU A 276       3.629  -9.677 -11.350  1.00 98.17      A    N  
ATOM   2079  CA  LEU A 276       2.668  -8.822 -10.659  1.00 98.28      A    C  
ATOM   2080  C   LEU A 276       3.264  -8.308  -9.341  1.00 98.12      A    C  
ATOM   2081  O   LEU A 276       3.774  -9.089  -8.534  1.00 97.97      A    O  
ATOM   2082  CB  LEU A 276       1.361  -9.602 -10.435  1.00 98.20      A    C  
ATOM   2083  CG  LEU A 276       0.226  -8.764  -9.798  1.00 98.28      A    C  
ATOM   2084  CD1 LEU A 276      -0.211  -7.601 -10.691  1.00 97.54      A    C  
ATOM   2085  CD2 LEU A 276      -0.991  -9.646  -9.554  1.00 97.52      A    C  
ATOM   2086  N   SER A 277       3.134  -7.004  -9.084  1.00 98.24      A    N  
ATOM   2087  CA  SER A 277       3.461  -6.424  -7.780  1.00 98.27      A    C  
ATOM   2088  C   SER A 277       2.563  -7.019  -6.689  1.00 98.39      A    C  
ATOM   2089  O   SER A 277       1.339  -7.062  -6.874  1.00 98.24      A    O  
ATOM   2090  CB  SER A 277       3.279  -4.902  -7.814  1.00 97.94      A    C  
ATOM   2091  OG  SER A 277       3.440  -4.336  -6.526  1.00 95.09      A    O  
ATOM   2092  N   PRO A 278       3.101  -7.409  -5.516  1.00 98.32      A    N  
ATOM   2093  CA  PRO A 278       2.287  -7.884  -4.406  1.00 98.31      A    C  
ATOM   2094  C   PRO A 278       1.293  -6.827  -3.900  1.00 98.31      A    C  
ATOM   2095  O   PRO A 278       0.233  -7.177  -3.407  1.00 98.10      A    O  
ATOM   2096  CB  PRO A 278       3.285  -8.304  -3.318  1.00 98.03      A    C  
ATOM   2097  CG  PRO A 278       4.535  -7.492  -3.638  1.00 96.57      A    C  
ATOM   2098  CD  PRO A 278       4.519  -7.417  -5.159  1.00 98.05      A    C  
ATOM   2099  N   PHE A 279       1.586  -5.543  -4.088  1.00 98.44      A    N  
ATOM   2100  CA  PHE A 279       0.632  -4.476  -3.781  1.00 98.45      A    C  
ATOM   2101  C   PHE A 279      -0.586  -4.510  -4.711  1.00 98.53      A    C  
ATOM   2102  O   PHE A 279      -1.713  -4.426  -4.243  1.00 98.38      A    O  
ATOM   2103  CB  PHE A 279       1.341  -3.122  -3.844  1.00 98.09      A    C  
ATOM   2104  CG  PHE A 279       0.422  -1.975  -3.489  1.00 96.07      A    C  
ATOM   2105  CD1 PHE A 279      -0.013  -1.065  -4.471  1.00 91.37      A    C  
ATOM   2106  CD2 PHE A 279      -0.014  -1.816  -2.156  1.00 91.26      A    C  
ATOM   2107  CE1 PHE A 279      -0.859  -0.006  -4.131  1.00 87.52      A    C  
ATOM   2108  CE2 PHE A 279      -0.867  -0.750  -1.818  1.00 87.32      A    C  
ATOM   2109  CZ  PHE A 279      -1.283   0.152  -2.804  1.00 86.67      A    C  
ATOM   2110  N   ASN A 280      -0.380  -4.692  -6.012  1.00 98.39      A    N  
ATOM   2111  CA  ASN A 280      -1.474  -4.856  -6.963  1.00 98.57      A    C  
ATOM   2112  C   ASN A 280      -2.281  -6.140  -6.670  1.00 98.67      A    C  
ATOM   2113  O   ASN A 280      -3.501  -6.103  -6.704  1.00 98.51      A    O  
ATOM   2114  CB  ASN A 280      -0.949  -4.847  -8.402  1.00 98.37      A    C  
ATOM   2115  CG  ASN A 280      -0.650  -3.450  -8.946  1.00 98.13      A    C  
ATOM   2116  ND2 ASN A 280      -0.831  -3.269 -10.239  1.00 89.13      A    N  
ATOM   2117  OD1 ASN A 280      -0.259  -2.528  -8.258  1.00 90.27      A    O  
ATOM   2118  N   ALA A 281      -1.609  -7.240  -6.309  1.00 98.58      A    N  
ATOM   2119  CA  ALA A 281      -2.280  -8.469  -5.909  1.00 98.67      A    C  
ATOM   2120  C   ALA A 281      -3.191  -8.260  -4.687  1.00 98.69      A    C  
ATOM   2121  O   ALA A 281      -4.336  -8.710  -4.695  1.00 98.53      A    O  
ATOM   2122  CB  ALA A 281      -1.227  -9.554  -5.643  1.00 98.58      A    C  
ATOM   2123  N   PHE A 282      -2.725  -7.522  -3.682  1.00 98.59      A    N  
ATOM   2124  CA  PHE A 282      -3.513  -7.175  -2.497  1.00 98.52      A    C  
ATOM   2125  C   PHE A 282      -4.768  -6.364  -2.847  1.00 98.54      A    C  
ATOM   2126  O   PHE A 282      -5.858  -6.675  -2.370  1.00 98.46      A    O  
ATOM   2127  CB  PHE A 282      -2.612  -6.410  -1.523  1.00 98.49      A    C  
ATOM   2128  CG  PHE A 282      -3.338  -5.858  -0.313  1.00 98.53      A    C  
ATOM   2129  CD1 PHE A 282      -3.761  -4.511  -0.277  1.00 97.94      A    C  
ATOM   2130  CD2 PHE A 282      -3.611  -6.694   0.788  1.00 98.02      A    C  
ATOM   2131  CE1 PHE A 282      -4.424  -4.005   0.837  1.00 97.44      A    C  
ATOM   2132  CE2 PHE A 282      -4.278  -6.186   1.916  1.00 97.39      A    C  
ATOM   2133  CZ  PHE A 282      -4.680  -4.843   1.938  1.00 97.66      A    C  
ATOM   2134  N   LEU A 283      -4.656  -5.356  -3.711  1.00 98.52      A    N  
ATOM   2135  CA  LEU A 283      -5.801  -4.551  -4.136  1.00 98.52      A    C  
ATOM   2136  C   LEU A 283      -6.805  -5.363  -4.978  1.00 98.42      A    C  
ATOM   2137  O   LEU A 283      -8.018  -5.197  -4.813  1.00 98.31      A    O  
ATOM   2138  CB  LEU A 283      -5.306  -3.318  -4.912  1.00 98.50      A    C  
ATOM   2139  CG  LEU A 283      -4.531  -2.277  -4.077  1.00 98.11      A    C  
ATOM   2140  CD1 LEU A 283      -4.100  -1.130  -4.986  1.00 97.06      A    C  
ATOM   2141  CD2 LEU A 283      -5.367  -1.682  -2.940  1.00 96.71      A    C  
ATOM   2142  N   ILE A 284      -6.332  -6.264  -5.827  1.00 98.65      A    N  
ATOM   2143  CA  ILE A 284      -7.191  -7.164  -6.599  1.00 98.77      A    C  
ATOM   2144  C   ILE A 284      -7.921  -8.145  -5.666  1.00 98.76      A    C  
ATOM   2145  O   ILE A 284      -9.111  -8.375  -5.850  1.00 98.61      A    O  
ATOM   2146  CB  ILE A 284      -6.387  -7.882  -7.710  1.00 98.75      A    C  
ATOM   2147  CG1 ILE A 284      -5.904  -6.867  -8.772  1.00 98.40      A    C  
ATOM   2148  CG2 ILE A 284      -7.228  -8.978  -8.392  1.00 98.53      A    C  
ATOM   2149  CD1 ILE A 284      -4.768  -7.408  -9.662  1.00 97.49      A    C  
ATOM   2150  N   LEU A 285      -7.254  -8.673  -4.630  1.00 98.62      A    N  
ATOM   2151  CA  LEU A 285      -7.886  -9.503  -3.593  1.00 98.55      A    C  
ATOM   2152  C   LEU A 285      -9.032  -8.761  -2.902  1.00 98.55      A    C  
ATOM   2153  O   LEU A 285     -10.126  -9.305  -2.803  1.00 98.22      A    O  
ATOM   2154  CB  LEU A 285      -6.837  -9.944  -2.553  1.00 98.25      A    C  
ATOM   2155  CG  LEU A 285      -6.005 -11.162  -2.970  1.00 97.03      A    C  
ATOM   2156  CD1 LEU A 285      -4.834 -11.351  -1.993  1.00 95.74      A    C  
ATOM   2157  CD2 LEU A 285      -6.838 -12.441  -2.957  1.00 95.87      A    C  
ATOM   2158  N   ASN A 286      -8.816  -7.506  -2.493  1.00 98.56      A    N  
ATOM   2159  CA  ASN A 286      -9.867  -6.681  -1.895  1.00 98.47      A    C  
ATOM   2160  C   ASN A 286     -11.052  -6.501  -2.850  1.00 98.53      A    C  
ATOM   2161  O   ASN A 286     -12.202  -6.606  -2.444  1.00 97.87      A    O  
ATOM   2162  CB  ASN A 286      -9.288  -5.312  -1.490  1.00 97.60      A    C  
ATOM   2163  CG  ASN A 286      -8.284  -5.369  -0.351  1.00 91.72      A    C  
ATOM   2164  ND2 ASN A 286      -7.556  -4.287  -0.164  1.00 78.86      A    N  
ATOM   2165  OD1 ASN A 286      -8.153  -6.323   0.392  1.00 79.62      A    O  
ATOM   2166  N   GLY A 287     -10.782  -6.279  -4.144  1.00 98.52      A    N  
ATOM   2167  CA  GLY A 287     -11.833  -6.219  -5.159  1.00 98.56      A    C  
ATOM   2168  C   GLY A 287     -12.633  -7.526  -5.250  1.00 98.69      A    C  
ATOM   2169  O   GLY A 287     -13.858  -7.502  -5.256  1.00 98.48      A    O  
ATOM   2170  N   ILE A 288     -11.957  -8.675  -5.261  1.00 98.76      A    N  
ATOM   2171  CA  ILE A 288     -12.591  -9.995  -5.369  1.00 98.72      A    C  
ATOM   2172  C   ILE A 288     -13.534 -10.289  -4.186  1.00 98.78      A    C  
ATOM   2173  O   ILE A 288     -14.579 -10.890  -4.398  1.00 98.62      A    O  
ATOM   2174  CB  ILE A 288     -11.527 -11.102  -5.570  1.00 98.77      A    C  
ATOM   2175  CG1 ILE A 288     -10.927 -10.991  -6.990  1.00 98.31      A    C  
ATOM   2176  CG2 ILE A 288     -12.111 -12.510  -5.366  1.00 98.33      A    C  
ATOM   2177  CD1 ILE A 288      -9.711 -11.897  -7.234  1.00 97.48      A    C  
ATOM   2178  N   GLU A 289     -13.229  -9.810  -2.969  1.00 98.73      A    N  
ATOM   2179  CA  GLU A 289     -14.091 -10.012  -1.792  1.00 98.73      A    C  
ATOM   2180  C   GLU A 289     -15.541  -9.527  -2.004  1.00 98.78      A    C  
ATOM   2181  O   GLU A 289     -16.470 -10.047  -1.391  1.00 98.41      A    O  
ATOM   2182  CB  GLU A 289     -13.488  -9.312  -0.552  1.00 98.63      A    C  
ATOM   2183  CG  GLU A 289     -12.207  -9.985  -0.022  1.00 98.05      A    C  
ATOM   2184  CD  GLU A 289     -11.662  -9.372   1.280  1.00 97.88      A    C  
ATOM   2185  OE1 GLU A 289     -10.537  -9.746   1.702  1.00 94.47      A    O  
ATOM   2186  OE2 GLU A 289     -12.361  -8.572   1.945  1.00 95.12      A    O1-
ATOM   2187  N   THR A 290     -15.749  -8.567  -2.916  1.00 98.75      A    N  
ATOM   2188  CA  THR A 290     -17.081  -8.046  -3.266  1.00 98.78      A    C  
ATOM   2189  C   THR A 290     -17.525  -8.405  -4.688  1.00 98.71      A    C  
ATOM   2190  O   THR A 290     -18.555  -7.912  -5.153  1.00 98.48      A    O  
ATOM   2191  CB  THR A 290     -17.163  -6.529  -3.037  1.00 98.61      A    C  
ATOM   2192  CG2 THR A 290     -16.915  -6.156  -1.579  1.00 97.21      A    C  
ATOM   2193  OG1 THR A 290     -16.215  -5.852  -3.837  1.00 97.76      A    O  
ATOM   2194  N   LEU A 291     -16.791  -9.270  -5.384  1.00 98.72      A    N  
ATOM   2195  CA  LEU A 291     -17.051  -9.613  -6.786  1.00 98.72      A    C  
ATOM   2196  C   LEU A 291     -18.513 -10.007  -7.060  1.00 98.73      A    C  
ATOM   2197  O   LEU A 291     -19.102  -9.436  -7.973  1.00 98.66      A    O  
ATOM   2198  CB  LEU A 291     -16.055 -10.708  -7.232  1.00 98.69      A    C  
ATOM   2199  CG  LEU A 291     -16.290 -11.229  -8.669  1.00 98.47      A    C  
ATOM   2200  CD1 LEU A 291     -16.030 -10.143  -9.711  1.00 97.69      A    C  
ATOM   2201  CD2 LEU A 291     -15.371 -12.415  -8.949  1.00 97.61      A    C  
ATOM   2202  N   PRO A 292     -19.145 -10.911  -6.297  1.00 98.75      A    N  
ATOM   2203  CA  PRO A 292     -20.522 -11.325  -6.563  1.00 98.66      A    C  
ATOM   2204  C   PRO A 292     -21.514 -10.170  -6.432  1.00 98.75      A    C  
ATOM   2205  O   PRO A 292     -22.394 -10.000  -7.271  1.00 98.39      A    O  
ATOM   2206  CB  PRO A 292     -20.833 -12.444  -5.558  1.00 98.08      A    C  
ATOM   2207  CG  PRO A 292     -19.472 -12.893  -5.049  1.00 95.98      A    C  
ATOM   2208  CD  PRO A 292     -18.617 -11.641  -5.153  1.00 98.17      A    C  
ATOM   2209  N   LEU A 293     -21.350  -9.348  -5.400  1.00 98.73      A    N  
ATOM   2210  CA  LEU A 293     -22.216  -8.194  -5.150  1.00 98.73      A    C  
ATOM   2211  C   LEU A 293     -22.104  -7.160  -6.276  1.00 98.71      A    C  
ATOM   2212  O   LEU A 293     -23.123  -6.663  -6.768  1.00 98.48      A    O  
ATOM   2213  CB  LEU A 293     -21.835  -7.551  -3.804  1.00 98.64      A    C  
ATOM   2214  CG  LEU A 293     -21.982  -8.449  -2.562  1.00 98.06      A    C  
ATOM   2215  CD1 LEU A 293     -21.574  -7.652  -1.320  1.00 96.81      A    C  
ATOM   2216  CD2 LEU A 293     -23.418  -8.930  -2.377  1.00 96.66      A    C  
ATOM   2217  N   ARG A 294     -20.863  -6.862  -6.711  1.00 98.71      A    N  
ATOM   2218  CA  ARG A 294     -20.593  -5.927  -7.804  1.00 98.77      A    C  
ATOM   2219  C   ARG A 294     -21.120  -6.456  -9.134  1.00 98.83      A    C  
ATOM   2220  O   ARG A 294     -21.877  -5.756  -9.790  1.00 98.71      A    O  
ATOM   2221  CB  ARG A 294     -19.095  -5.610  -7.895  1.00 98.59      A    C  
ATOM   2222  CG  ARG A 294     -18.593  -4.778  -6.702  1.00 97.92      A    C  
ATOM   2223  CD  ARG A 294     -17.127  -4.317  -6.862  1.00 97.89      A    C  
ATOM   2224  NE  ARG A 294     -16.176  -5.438  -6.909  1.00 97.48      A    N  
ATOM   2225  CZ  ARG A 294     -15.668  -6.034  -7.985  1.00 98.34      A    C  
ATOM   2226  NH1 ARG A 294     -15.955  -5.664  -9.198  1.00 94.10      A    N1+
ATOM   2227  NH2 ARG A 294     -14.842  -7.023  -7.840  1.00 95.54      A    N  
ATOM   2228  N   MET A 295     -20.791  -7.681  -9.513  1.00 98.87      A    N  
ATOM   2229  CA  MET A 295     -21.200  -8.254 -10.807  1.00 98.80      A    C  
ATOM   2230  C   MET A 295     -22.719  -8.384 -10.945  1.00 98.85      A    C  
ATOM   2231  O   MET A 295     -23.243  -8.153 -12.033  1.00 98.61      A    O  
ATOM   2232  CB  MET A 295     -20.543  -9.623 -11.028  1.00 98.75      A    C  
ATOM   2233  CG  MET A 295     -19.050  -9.517 -11.338  1.00 97.41      A    C  
ATOM   2234  SD  MET A 295     -18.571  -8.398 -12.698  1.00 97.30      A    S  
ATOM   2235  CE  MET A 295     -19.486  -9.097 -14.084  1.00 93.73      A    C  
ATOM   2236  N   GLN A 296     -23.423  -8.683  -9.857  1.00 98.74      A    N  
ATOM   2237  CA  GLN A 296     -24.884  -8.662  -9.870  1.00 98.75      A    C  
ATOM   2238  C   GLN A 296     -25.404  -7.244 -10.129  1.00 98.77      A    C  
ATOM   2239  O   GLN A 296     -26.159  -7.045 -11.076  1.00 98.63      A    O  
ATOM   2240  CB  GLN A 296     -25.439  -9.271  -8.572  1.00 98.64      A    C  
ATOM   2241  CG  GLN A 296     -26.944  -9.557  -8.682  1.00 97.61      A    C  
ATOM   2242  CD  GLN A 296     -27.249 -10.577  -9.797  1.00 98.16      A    C  
ATOM   2243  NE2 GLN A 296     -28.026 -10.221 -10.787  1.00 94.45      A    N  
ATOM   2244  OE1 GLN A 296     -26.745 -11.693  -9.793  1.00 94.61      A    O  
ATOM   2245  N   ARG A 297     -24.936  -6.248  -9.376  1.00 98.71      A    N  
ATOM   2246  CA  ARG A 297     -25.342  -4.845  -9.568  1.00 98.70      A    C  
ATOM   2247  C   ARG A 297     -24.973  -4.309 -10.961  1.00 98.81      A    C  
ATOM   2248  O   ARG A 297     -25.791  -3.638 -11.579  1.00 98.70      A    O  
ATOM   2249  CB  ARG A 297     -24.752  -3.964  -8.452  1.00 98.56      A    C  
ATOM   2250  CG  ARG A 297     -25.102  -2.473  -8.606  1.00 94.88      A    C  
ATOM   2251  CD  ARG A 297     -26.631  -2.171  -8.621  1.00 91.00      A    C  
ATOM   2252  NE  ARG A 297     -27.252  -2.487  -7.326  1.00 87.14      A    N  
ATOM   2253  CZ  ARG A 297     -27.281  -1.694  -6.260  1.00 82.67      A    C  
ATOM   2254  NH1 ARG A 297     -26.793  -0.473  -6.268  1.00 74.72      A    N1+
ATOM   2255  NH2 ARG A 297     -27.814  -2.119  -5.144  1.00 78.22      A    N  
ATOM   2256  N   HIS A 298     -23.788  -4.618 -11.455  1.00 98.72      A    N  
ATOM   2257  CA  HIS A 298     -23.365  -4.271 -12.811  1.00 98.77      A    C  
ATOM   2258  C   HIS A 298     -24.346  -4.795 -13.864  1.00 98.78      A    C  
ATOM   2259  O   HIS A 298     -24.787  -4.044 -14.732  1.00 98.58      A    O  
ATOM   2260  CB  HIS A 298     -21.966  -4.850 -13.067  1.00 98.64      A    C  
ATOM   2261  CG  HIS A 298     -20.824  -4.019 -12.556  1.00 98.73      A    C  
ATOM   2262  CD2 HIS A 298     -19.828  -4.416 -11.690  1.00 94.94      A    C  
ATOM   2263  ND1 HIS A 298     -20.510  -2.741 -12.980  1.00 95.57      A    N  
ATOM   2264  CE1 HIS A 298     -19.361  -2.379 -12.374  1.00 96.47      A    C  
ATOM   2265  NE2 HIS A 298     -18.915  -3.371 -11.589  1.00 96.73      A    N  
ATOM   2266  N   SER A 299     -24.717  -6.073 -13.762  1.00 98.78      A    N  
ATOM   2267  CA  SER A 299     -25.624  -6.726 -14.716  1.00 98.63      A    C  
ATOM   2268  C   SER A 299     -27.061  -6.199 -14.603  1.00 98.65      A    C  
ATOM   2269  O   SER A 299     -27.695  -5.920 -15.618  1.00 98.32      A    O  
ATOM   2270  CB  SER A 299     -25.602  -8.244 -14.504  1.00 98.17      A    C  
ATOM   2271  OG  SER A 299     -24.284  -8.747 -14.642  1.00 89.75      A    O  
ATOM   2272  N   ASP A 300     -27.550  -5.995 -13.375  1.00 98.73      A    N  
ATOM   2273  CA  ASP A 300     -28.888  -5.443 -13.119  1.00 98.73      A    C  
ATOM   2274  C   ASP A 300     -29.011  -4.005 -13.655  1.00 98.71      A    C  
ATOM   2275  O   ASP A 300     -30.008  -3.651 -14.292  1.00 98.55      A    O  
ATOM   2276  CB  ASP A 300     -29.172  -5.449 -11.607  1.00 98.60      A    C  
ATOM   2277  CG  ASP A 300     -29.279  -6.837 -10.955  1.00 98.32      A    C  
ATOM   2278  OD1 ASP A 300     -29.400  -7.843 -11.680  1.00 96.76      A    O  
ATOM   2279  OD2 ASP A 300     -29.265  -6.866  -9.698  1.00 96.55      A    O1-
ATOM   2280  N   ASN A 301     -27.986  -3.184 -13.435  1.00 98.77      A    N  
ATOM   2281  CA  ASN A 301     -27.919  -1.828 -13.971  1.00 98.73      A    C  
ATOM   2282  C   ASN A 301     -27.833  -1.835 -15.502  1.00 98.88      A    C  
ATOM   2283  O   ASN A 301     -28.571  -1.098 -16.159  1.00 98.62      A    O  
ATOM   2284  CB  ASN A 301     -26.709  -1.094 -13.354  1.00 98.70      A    C  
ATOM   2285  CG  ASN A 301     -26.961  -0.554 -11.951  1.00 98.72      A    C  
ATOM   2286  ND2 ASN A 301     -25.980   0.142 -11.406  1.00 96.00      A    N  
ATOM   2287  OD1 ASN A 301     -28.020  -0.685 -11.365  1.00 96.21      A    O  
ATOM   2288  N   ALA A 302     -26.984  -2.696 -16.074  1.00 98.73      A    N  
ATOM   2289  CA  ALA A 302     -26.838  -2.800 -17.527  1.00 98.74      A    C  
ATOM   2290  C   ALA A 302     -28.162  -3.170 -18.213  1.00 98.79      A    C  
ATOM   2291  O   ALA A 302     -28.506  -2.562 -19.226  1.00 98.51      A    O  
ATOM   2292  CB  ALA A 302     -25.738  -3.817 -17.845  1.00 98.58      A    C  
ATOM   2293  N   LEU A 303     -28.945  -4.086 -17.649  1.00 98.60      A    N  
ATOM   2294  CA  LEU A 303     -30.258  -4.446 -18.184  1.00 98.67      A    C  
ATOM   2295  C   LEU A 303     -31.227  -3.260 -18.161  1.00 98.66      A    C  
ATOM   2296  O   LEU A 303     -31.914  -3.006 -19.149  1.00 98.53      A    O  
ATOM   2297  CB  LEU A 303     -30.810  -5.651 -17.402  1.00 98.52      A    C  
ATOM   2298  CG  LEU A 303     -32.184  -6.135 -17.913  1.00 98.03      A    C  
ATOM   2299  CD1 LEU A 303     -32.150  -6.564 -19.384  1.00 96.63      A    C  
ATOM   2300  CD2 LEU A 303     -32.642  -7.343 -17.082  1.00 96.48      A    C  
ATOM   2301  N   LYS A 304     -31.263  -2.493 -17.059  1.00 98.74      A    N  
ATOM   2302  CA  LYS A 304     -32.105  -1.292 -16.956  1.00 98.77      A    C  
ATOM   2303  C   LYS A 304     -31.700  -0.236 -17.987  1.00 98.73      A    C  
ATOM   2304  O   LYS A 304     -32.557   0.278 -18.704  1.00 98.54      A    O  
ATOM   2305  CB  LYS A 304     -32.021  -0.713 -15.536  1.00 98.68      A    C  
ATOM   2306  CG  LYS A 304     -32.727  -1.586 -14.485  1.00 97.85      A    C  
ATOM   2307  CD  LYS A 304     -32.400  -1.064 -13.081  1.00 96.28      A    C  
ATOM   2308  CE  LYS A 304     -32.974  -1.974 -11.992  1.00 92.90      A    C  
ATOM   2309  NZ  LYS A 304     -32.483  -1.576 -10.650  1.00 85.02      A    N1+
ATOM   2310  N   VAL A 305     -30.408   0.045 -18.108  1.00 98.78      A    N  
ATOM   2311  CA  VAL A 305     -29.882   1.032 -19.065  1.00 98.75      A    C  
ATOM   2312  C   VAL A 305     -30.117   0.579 -20.509  1.00 98.73      A    C  
ATOM   2313  O   VAL A 305     -30.616   1.360 -21.320  1.00 98.59      A    O  
ATOM   2314  CB  VAL A 305     -28.388   1.314 -18.798  1.00 98.69      A    C  
ATOM   2315  CG1 VAL A 305     -27.777   2.233 -19.858  1.00 98.09      A    C  
ATOM   2316  CG2 VAL A 305     -28.196   1.997 -17.430  1.00 97.95      A    C  
ATOM   2317  N   ALA A 306     -29.852  -0.681 -20.838  1.00 98.70      A    N  
ATOM   2318  CA  ALA A 306     -30.093  -1.220 -22.174  1.00 98.65      A    C  
ATOM   2319  C   ALA A 306     -31.585  -1.189 -22.548  1.00 98.60      A    C  
ATOM   2320  O   ALA A 306     -31.938  -0.855 -23.677  1.00 98.33      A    O  
ATOM   2321  CB  ALA A 306     -29.526  -2.646 -22.242  1.00 98.50      A    C  
ATOM   2322  N   THR A 307     -32.466  -1.482 -21.595  1.00 98.61      A    N  
ATOM   2323  CA  THR A 307     -33.922  -1.402 -21.785  1.00 98.68      A    C  
ATOM   2324  C   THR A 307     -34.377   0.031 -22.042  1.00 98.63      A    C  
ATOM   2325  O   THR A 307     -35.188   0.267 -22.938  1.00 98.28      A    O  
ATOM   2326  CB  THR A 307     -34.667  -1.982 -20.568  1.00 98.49      A    C  
ATOM   2327  CG2 THR A 307     -36.184  -2.007 -20.754  1.00 95.91      A    C  
ATOM   2328  OG1 THR A 307     -34.275  -3.311 -20.345  1.00 96.43      A    O  
ATOM   2329  N   PHE A 308     -33.848   0.999 -21.304  1.00 98.64      A    N  
ATOM   2330  CA  PHE A 308     -34.092   2.415 -21.536  1.00 98.69      A    C  
ATOM   2331  C   PHE A 308     -33.627   2.845 -22.934  1.00 98.60      A    C  
ATOM   2332  O   PHE A 308     -34.411   3.406 -23.698  1.00 98.32      A    O  
ATOM   2333  CB  PHE A 308     -33.409   3.240 -20.431  1.00 98.53      A    C  
ATOM   2334  CG  PHE A 308     -33.273   4.705 -20.772  1.00 98.50      A    C  
ATOM   2335  CD1 PHE A 308     -32.054   5.196 -21.283  1.00 97.66      A    C  
ATOM   2336  CD2 PHE A 308     -34.373   5.574 -20.646  1.00 97.88      A    C  
ATOM   2337  CE1 PHE A 308     -31.936   6.549 -21.656  1.00 97.12      A    C  
ATOM   2338  CE2 PHE A 308     -34.258   6.921 -21.014  1.00 97.20      A    C  
ATOM   2339  CZ  PHE A 308     -33.041   7.406 -21.525  1.00 97.35      A    C  
ATOM   2340  N   LEU A 309     -32.390   2.521 -23.300  1.00 98.51      A    N  
ATOM   2341  CA  LEU A 309     -31.820   2.857 -24.604  1.00 98.53      A    C  
ATOM   2342  C   LEU A 309     -32.602   2.211 -25.761  1.00 98.43      A    C  
ATOM   2343  O   LEU A 309     -32.889   2.880 -26.749  1.00 98.07      A    O  
ATOM   2344  CB  LEU A 309     -30.347   2.432 -24.646  1.00 98.50      A    C  
ATOM   2345  CG  LEU A 309     -29.407   3.297 -23.782  1.00 98.21      A    C  
ATOM   2346  CD1 LEU A 309     -28.020   2.655 -23.770  1.00 97.60      A    C  
ATOM   2347  CD2 LEU A 309     -29.271   4.722 -24.312  1.00 97.41      A    C  
ATOM   2348  N   LYS A 310     -33.017   0.932 -25.617  1.00 98.40      A    N  
ATOM   2349  CA  LYS A 310     -33.814   0.212 -26.617  1.00 98.21      A    C  
ATOM   2350  C   LYS A 310     -35.114   0.939 -26.967  1.00 98.13      A    C  
ATOM   2351  O   LYS A 310     -35.568   0.871 -28.109  1.00 97.06      A    O  
ATOM   2352  CB  LYS A 310     -34.116  -1.202 -26.081  1.00 97.55      A    C  
ATOM   2353  CG  LYS A 310     -34.806  -2.137 -27.103  1.00 93.04      A    C  
ATOM   2354  CD  LYS A 310     -33.827  -2.641 -28.173  1.00 85.34      A    C  
ATOM   2355  CE  LYS A 310     -34.531  -3.624 -29.107  1.00 78.85      A    C  
ATOM   2356  NZ  LYS A 310     -33.557  -4.403 -29.924  1.00 67.58      A    N1+
ATOM   2357  N   ASN A 311     -35.706   1.626 -26.007  1.00 98.09      A    N  
ATOM   2358  CA  ASN A 311     -36.969   2.349 -26.147  1.00 97.78      A    C  
ATOM   2359  C   ASN A 311     -36.781   3.844 -26.461  1.00 97.78      A    C  
ATOM   2360  O   ASN A 311     -37.772   4.541 -26.702  1.00 96.03      A    O  
ATOM   2361  CB  ASN A 311     -37.781   2.128 -24.862  1.00 97.15      A    C  
ATOM   2362  CG  ASN A 311     -38.204   0.678 -24.695  1.00 94.88      A    C  
ATOM   2363  ND2 ASN A 311     -38.147   0.161 -23.487  1.00 84.65      A    N  
ATOM   2364  OD1 ASN A 311     -38.610   0.004 -25.616  1.00 86.35      A    O  
ATOM   2365  N   HIS A 312     -35.547   4.356 -26.476  1.00 97.92      A    N  
ATOM   2366  CA  HIS A 312     -35.280   5.772 -26.692  1.00 97.85      A    C  
ATOM   2367  C   HIS A 312     -35.388   6.161 -28.178  1.00 97.80      A    C  
ATOM   2368  O   HIS A 312     -34.866   5.487 -29.062  1.00 96.99      A    O  
ATOM   2369  CB  HIS A 312     -33.915   6.138 -26.103  1.00 97.43      A    C  
ATOM   2370  CG  HIS A 312     -33.748   7.624 -25.985  1.00 97.10      A    C  
ATOM   2371  CD2 HIS A 312     -34.069   8.402 -24.899  1.00 88.78      A    C  
ATOM   2372  ND1 HIS A 312     -33.330   8.476 -26.985  1.00 88.72      A    N  
ATOM   2373  CE1 HIS A 312     -33.403   9.731 -26.521  1.00 89.73      A    C  
ATOM   2374  NE2 HIS A 312     -33.848   9.722 -25.256  1.00 91.68      A    N  
ATOM   2375  N   ALA A 313     -36.033   7.284 -28.465  1.00 97.56      A    N  
ATOM   2376  CA  ALA A 313     -36.332   7.717 -29.835  1.00 97.45      A    C  
ATOM   2377  C   ALA A 313     -35.078   7.981 -30.693  1.00 97.55      A    C  
ATOM   2378  O   ALA A 313     -35.110   7.761 -31.913  1.00 95.57      A    O  
ATOM   2379  CB  ALA A 313     -37.224   8.965 -29.764  1.00 96.23      A    C  
ATOM   2380  N   ASN A 314     -33.968   8.409 -30.076  1.00 97.51      A    N  
ATOM   2381  CA  ASN A 314     -32.716   8.746 -30.759  1.00 97.48      A    C  
ATOM   2382  C   ASN A 314     -31.755   7.547 -30.918  1.00 97.87      A    C  
ATOM   2383  O   ASN A 314     -30.725   7.675 -31.580  1.00 96.28      A    O  
ATOM   2384  CB  ASN A 314     -32.041   9.914 -30.023  1.00 96.30      A    C  
ATOM   2385  CG  ASN A 314     -32.839  11.217 -30.093  1.00 94.10      A    C  
ATOM   2386  ND2 ASN A 314     -32.383  12.241 -29.397  1.00 82.72      A    N  
ATOM   2387  OD1 ASN A 314     -33.856  11.328 -30.748  1.00 84.23      A    O  
ATOM   2388  N   VAL A 315     -32.099   6.393 -30.353  1.00 97.94      A    N  
ATOM   2389  CA  VAL A 315     -31.328   5.150 -30.466  1.00 98.10      A    C  
ATOM   2390  C   VAL A 315     -31.893   4.296 -31.598  1.00 98.12      A    C  
ATOM   2391  O   VAL A 315     -33.111   4.129 -31.719  1.00 97.40      A    O  
ATOM   2392  CB  VAL A 315     -31.291   4.405 -29.120  1.00 97.96      A    C  
ATOM   2393  CG1 VAL A 315     -30.568   3.055 -29.214  1.00 96.95      A    C  
ATOM   2394  CG2 VAL A 315     -30.564   5.248 -28.056  1.00 96.77      A    C  
ATOM   2395  N   ASP A 316     -31.013   3.753 -32.447  1.00 98.04      A    N  
ATOM   2396  CA  ASP A 316     -31.395   2.898 -33.572  1.00 97.92      A    C  
ATOM   2397  C   ASP A 316     -31.412   1.414 -33.177  1.00 97.93      A    C  
ATOM   2398  O   ASP A 316     -32.401   0.709 -33.399  1.00 96.24      A    O  
ATOM   2399  CB  ASP A 316     -30.437   3.165 -34.756  1.00 97.28      A    C  
ATOM   2400  CG  ASP A 316     -30.961   2.617 -36.088  1.00 95.41      A    C  
ATOM   2401  OD1 ASP A 316     -32.195   2.483 -36.230  1.00 91.22      A    O  
ATOM   2402  OD2 ASP A 316     -30.128   2.421 -37.007  1.00 90.38      A    O1-
ATOM   2403  N   TRP A 317     -30.354   0.969 -32.524  1.00 97.92      A    N  
ATOM   2404  CA  TRP A 317     -30.206  -0.414 -32.070  1.00 97.95      A    C  
ATOM   2405  C   TRP A 317     -29.407  -0.493 -30.758  1.00 98.02      A    C  
ATOM   2406  O   TRP A 317     -28.614   0.391 -30.443  1.00 97.62      A    O  
ATOM   2407  CB  TRP A 317     -29.545  -1.244 -33.186  1.00 97.49      A    C  
ATOM   2408  CG  TRP A 317     -28.211  -0.732 -33.655  1.00 97.54      A    C  
ATOM   2409  CD1 TRP A 317     -28.012   0.057 -34.734  1.00 96.24      A    C  
ATOM   2410  CD2 TRP A 317     -26.889  -0.974 -33.069  1.00 97.33      A    C  
ATOM   2411  CE2 TRP A 317     -25.933  -0.287 -33.862  1.00 96.85      A    C  
ATOM   2412  CE3 TRP A 317     -26.419  -1.702 -31.958  1.00 96.31      A    C  
ATOM   2413  NE1 TRP A 317     -26.659   0.325 -34.864  1.00 95.78      A    N  
ATOM   2414  CZ2 TRP A 317     -24.556  -0.317 -33.563  1.00 95.91      A    C  
ATOM   2415  CZ3 TRP A 317     -25.043  -1.731 -31.654  1.00 95.94      A    C  
ATOM   2416  CH2 TRP A 317     -24.131  -1.044 -32.443  1.00 95.54      A    C  
ATOM   2417  N   VAL A 318     -29.603  -1.587 -30.009  1.00 97.96      A    N  
ATOM   2418  CA  VAL A 318     -28.830  -1.924 -28.800  1.00 98.03      A    C  
ATOM   2419  C   VAL A 318     -28.376  -3.377 -28.903  1.00 97.84      A    C  
ATOM   2420  O   VAL A 318     -29.193  -4.262 -29.157  1.00 97.06      A    O  
ATOM   2421  CB  VAL A 318     -29.651  -1.706 -27.514  1.00 97.92      A    C  
ATOM   2422  CG1 VAL A 318     -28.828  -2.012 -26.260  1.00 96.60      A    C  
ATOM   2423  CG2 VAL A 318     -30.161  -0.265 -27.397  1.00 96.50      A    C  
ATOM   2424  N   SER A 319     -27.091  -3.629 -28.702  1.00 97.51      A    N  
ATOM   2425  CA  SER A 319     -26.487  -4.964 -28.640  1.00 96.92      A    C  
ATOM   2426  C   SER A 319     -26.210  -5.325 -27.185  1.00 97.25      A    C  
ATOM   2427  O   SER A 319     -25.124  -5.062 -26.675  1.00 95.97      A    O  
ATOM   2428  CB  SER A 319     -25.208  -4.992 -29.491  1.00 95.28      A    C  
ATOM   2429  OG  SER A 319     -24.543  -6.239 -29.364  1.00 87.61      A    O  
ATOM   2430  N   TYR A 320     -27.197  -5.926 -26.527  1.00 97.56      A    N  
ATOM   2431  CA  TYR A 320     -27.054  -6.430 -25.155  1.00 98.01      A    C  
ATOM   2432  C   TYR A 320     -27.812  -7.751 -24.985  1.00 98.21      A    C  
ATOM   2433  O   TYR A 320     -29.044  -7.750 -24.993  1.00 97.89      A    O  
ATOM   2434  CB  TYR A 320     -27.527  -5.377 -24.146  1.00 98.07      A    C  
ATOM   2435  CG  TYR A 320     -27.368  -5.827 -22.708  1.00 98.43      A    C  
ATOM   2436  CD1 TYR A 320     -28.501  -6.061 -21.901  1.00 98.10      A    C  
ATOM   2437  CD2 TYR A 320     -26.086  -6.047 -22.183  1.00 98.15      A    C  
ATOM   2438  CE1 TYR A 320     -28.343  -6.495 -20.571  1.00 98.00      A    C  
ATOM   2439  CE2 TYR A 320     -25.918  -6.491 -20.864  1.00 98.06      A    C  
ATOM   2440  CZ  TYR A 320     -27.048  -6.711 -20.054  1.00 98.26      A    C  
ATOM   2441  OH  TYR A 320     -26.889  -7.137 -18.761  1.00 97.91      A    O  
ATOM   2442  N   PRO A 321     -27.120  -8.888 -24.786  1.00 98.25      A    N  
ATOM   2443  CA  PRO A 321     -27.754 -10.216 -24.722  1.00 98.18      A    C  
ATOM   2444  C   PRO A 321     -28.770 -10.426 -23.589  1.00 98.21      A    C  
ATOM   2445  O   PRO A 321     -29.539 -11.383 -23.629  1.00 97.34      A    O  
ATOM   2446  CB  PRO A 321     -26.582 -11.192 -24.596  1.00 97.77      A    C  
ATOM   2447  CG  PRO A 321     -25.441 -10.476 -25.298  1.00 96.66      A    C  
ATOM   2448  CD  PRO A 321     -25.677  -9.024 -24.890  1.00 97.80      A    C  
ATOM   2449  N   GLY A 322     -28.804  -9.536 -22.611  1.00 97.80      A    N  
ATOM   2450  CA  GLY A 322     -29.841  -9.540 -21.581  1.00 97.80      A    C  
ATOM   2451  C   GLY A 322     -31.223  -9.095 -22.080  1.00 98.10      A    C  
ATOM   2452  O   GLY A 322     -32.225  -9.406 -21.437  1.00 97.63      A    O  
ATOM   2453  N   LEU A 323     -31.306  -8.413 -23.217  1.00 98.09      A    N  
ATOM   2454  CA  LEU A 323     -32.580  -8.040 -23.839  1.00 98.10      A    C  
ATOM   2455  C   LEU A 323     -33.209  -9.255 -24.522  1.00 98.06      A    C  
ATOM   2456  O   LEU A 323     -32.585  -9.929 -25.328  1.00 97.24      A    O  
ATOM   2457  CB  LEU A 323     -32.375  -6.907 -24.860  1.00 97.95      A    C  
ATOM   2458  CG  LEU A 323     -31.873  -5.581 -24.273  1.00 97.58      A    C  
ATOM   2459  CD1 LEU A 323     -31.514  -4.623 -25.415  1.00 96.51      A    C  
ATOM   2460  CD2 LEU A 323     -32.929  -4.901 -23.402  1.00 96.34      A    C  
ATOM   2461  N   GLU A 324     -34.496  -9.470 -24.271  1.00 97.82      A    N  
ATOM   2462  CA  GLU A 324     -35.251 -10.615 -24.795  1.00 97.45      A    C  
ATOM   2463  C   GLU A 324     -35.212 -10.718 -26.334  1.00 97.50      A    C  
ATOM   2464  O   GLU A 324     -35.233 -11.799 -26.903  1.00 95.49      A    O  
ATOM   2465  CB  GLU A 324     -36.700 -10.499 -24.300  1.00 96.12      A    C  
ATOM   2466  CG  GLU A 324     -37.251 -11.812 -23.719  1.00 84.66      A    C  
ATOM   2467  CD  GLU A 324     -38.707 -11.696 -23.244  1.00 78.06      A    C  
ATOM   2468  OE1 GLU A 324     -39.156 -12.614 -22.518  1.00 70.07      A    O  
ATOM   2469  OE2 GLU A 324     -39.380 -10.716 -23.640  1.00 71.10      A    O1-
ATOM   2470  N   SER A 325     -35.140  -9.578 -27.012  1.00 97.02      A    N  
ATOM   2471  CA  SER A 325     -35.067  -9.471 -28.474  1.00 96.67      A    C  
ATOM   2472  C   SER A 325     -33.654  -9.607 -29.053  1.00 96.97      A    C  
ATOM   2473  O   SER A 325     -33.511  -9.539 -30.275  1.00 94.94      A    O  
ATOM   2474  CB  SER A 325     -35.685  -8.142 -28.918  1.00 95.14      A    C  
ATOM   2475  OG  SER A 325     -34.926  -7.046 -28.434  1.00 90.18      A    O  
ATOM   2476  N   ASP A 326     -32.638  -9.719 -28.224  1.00 97.12      A    N  
ATOM   2477  CA  ASP A 326     -31.263  -9.825 -28.695  1.00 97.34      A    C  
ATOM   2478  C   ASP A 326     -30.985 -11.211 -29.289  1.00 97.44      A    C  
ATOM   2479  O   ASP A 326     -31.433 -12.234 -28.770  1.00 96.83      A    O  
ATOM   2480  CB  ASP A 326     -30.281  -9.488 -27.568  1.00 97.03      A    C  
ATOM   2481  CG  ASP A 326     -28.869  -9.280 -28.130  1.00 96.90      A    C  
ATOM   2482  OD1 ASP A 326     -28.174 -10.296 -28.334  1.00 92.98      A    O  
ATOM   2483  OD2 ASP A 326     -28.517  -8.117 -28.419  1.00 93.27      A    O1-
ATOM   2484  N   ARG A 327     -30.235 -11.255 -30.377  1.00 97.19      A    N  
ATOM   2485  CA  ARG A 327     -29.923 -12.512 -31.072  1.00 96.88      A    C  
ATOM   2486  C   ARG A 327     -29.122 -13.504 -30.220  1.00 97.34      A    C  
ATOM   2487  O   ARG A 327     -29.174 -14.696 -30.481  1.00 96.02      A    O  
ATOM   2488  CB  ARG A 327     -29.219 -12.211 -32.407  1.00 94.65      A    C  
ATOM   2489  CG  ARG A 327     -27.755 -11.757 -32.250  1.00 85.06      A    C  
ATOM   2490  CD  ARG A 327     -27.165 -11.419 -33.618  1.00 81.19      A    C  
ATOM   2491  NE  ARG A 327     -25.710 -11.211 -33.532  1.00 71.64      A    N  
ATOM   2492  CZ  ARG A 327     -24.881 -11.091 -34.561  1.00 64.88      A    C  
ATOM   2493  NH1 ARG A 327     -25.306 -11.037 -35.787  1.00 59.43      A    N1+
ATOM   2494  NH2 ARG A 327     -23.611 -11.033 -34.357  1.00 57.02      A    N  
ATOM   2495  N   TYR A 328     -28.386 -13.023 -29.205  1.00 97.36      A    N  
ATOM   2496  CA  TYR A 328     -27.617 -13.845 -28.277  1.00 97.58      A    C  
ATOM   2497  C   TYR A 328     -28.361 -14.128 -26.961  1.00 97.89      A    C  
ATOM   2498  O   TYR A 328     -27.802 -14.765 -26.073  1.00 97.35      A    O  
ATOM   2499  CB  TYR A 328     -26.257 -13.196 -28.002  1.00 97.11      A    C  
ATOM   2500  CG  TYR A 328     -25.397 -12.999 -29.234  1.00 97.07      A    C  
ATOM   2501  CD1 TYR A 328     -24.683 -14.081 -29.789  1.00 95.68      A    C  
ATOM   2502  CD2 TYR A 328     -25.294 -11.730 -29.821  1.00 95.87      A    C  
ATOM   2503  CE1 TYR A 328     -23.865 -13.892 -30.915  1.00 94.83      A    C  
ATOM   2504  CE2 TYR A 328     -24.485 -11.529 -30.945  1.00 94.89      A    C  
ATOM   2505  CZ  TYR A 328     -23.766 -12.608 -31.496  1.00 95.20      A    C  
ATOM   2506  OH  TYR A 328     -22.978 -12.401 -32.592  1.00 93.81      A    O  
ATOM   2507  N   HIS A 329     -29.623 -13.713 -26.830  1.00 97.78      A    N  
ATOM   2508  CA  HIS A 329     -30.387 -13.896 -25.594  1.00 98.04      A    C  
ATOM   2509  C   HIS A 329     -30.485 -15.364 -25.156  1.00 98.29      A    C  
ATOM   2510  O   HIS A 329     -30.306 -15.679 -23.981  1.00 97.92      A    O  
ATOM   2511  CB  HIS A 329     -31.782 -13.288 -25.761  1.00 97.72      A    C  
ATOM   2512  CG  HIS A 329     -32.556 -13.295 -24.472  1.00 97.66      A    C  
ATOM   2513  CD2 HIS A 329     -33.586 -14.137 -24.117  1.00 91.67      A    C  
ATOM   2514  ND1 HIS A 329     -32.328 -12.468 -23.390  1.00 91.44      A    N  
ATOM   2515  CE1 HIS A 329     -33.203 -12.788 -22.423  1.00 93.22      A    C  
ATOM   2516  NE2 HIS A 329     -33.980 -13.794 -22.831  1.00 94.16      A    N  
ATOM   2517  N   ALA A 330     -30.704 -16.287 -26.110  1.00 98.03      A    N  
ATOM   2518  CA  ALA A 330     -30.751 -17.716 -25.802  1.00 98.09      A    C  
ATOM   2519  C   ALA A 330     -29.409 -18.257 -25.274  1.00 98.25      A    C  
ATOM   2520  O   ALA A 330     -29.389 -19.066 -24.342  1.00 97.60      A    O  
ATOM   2521  CB  ALA A 330     -31.203 -18.468 -27.066  1.00 97.71      A    C  
ATOM   2522  N   LEU A 331     -28.296 -17.795 -25.821  1.00 98.04      A    N  
ATOM   2523  CA  LEU A 331     -26.960 -18.120 -25.302  1.00 98.14      A    C  
ATOM   2524  C   LEU A 331     -26.722 -17.483 -23.927  1.00 98.21      A    C  
ATOM   2525  O   LEU A 331     -26.178 -18.144 -23.047  1.00 97.90      A    O  
ATOM   2526  CB  LEU A 331     -25.877 -17.685 -26.312  1.00 97.89      A    C  
ATOM   2527  CG  LEU A 331     -25.807 -18.530 -27.604  1.00 97.05      A    C  
ATOM   2528  CD1 LEU A 331     -24.796 -17.903 -28.569  1.00 95.13      A    C  
ATOM   2529  CD2 LEU A 331     -25.353 -19.963 -27.337  1.00 94.95      A    C  
ATOM   2530  N   ALA A 332     -27.184 -16.252 -23.700  1.00 98.18      A    N  
ATOM   2531  CA  ALA A 332     -27.110 -15.605 -22.391  1.00 98.20      A    C  
ATOM   2532  C   ALA A 332     -27.874 -16.397 -21.322  1.00 98.37      A    C  
ATOM   2533  O   ALA A 332     -27.326 -16.692 -20.270  1.00 98.02      A    O  
ATOM   2534  CB  ALA A 332     -27.628 -14.161 -22.500  1.00 98.07      A    C  
ATOM   2535  N   GLN A 333     -29.098 -16.847 -21.625  1.00 98.56      A    N  
ATOM   2536  CA  GLN A 333     -29.881 -17.687 -20.710  1.00 98.36      A    C  
ATOM   2537  C   GLN A 333     -29.198 -19.021 -20.390  1.00 98.42      A    C  
ATOM   2538  O   GLN A 333     -29.301 -19.520 -19.270  1.00 97.81      A    O  
ATOM   2539  CB  GLN A 333     -31.275 -17.949 -21.319  1.00 97.94      A    C  
ATOM   2540  CG  GLN A 333     -32.168 -16.696 -21.326  1.00 92.64      A    C  
ATOM   2541  CD  GLN A 333     -32.521 -16.181 -19.927  1.00 84.57      A    C  
ATOM   2542  NE2 GLN A 333     -32.747 -14.904 -19.767  1.00 71.41      A    N  
ATOM   2543  OE1 GLN A 333     -32.594 -16.926 -18.968  1.00 73.74      A    O  
ATOM   2544  N   ARG A 334     -28.475 -19.591 -21.345  1.00 98.34      A    N  
ATOM   2545  CA  ARG A 334     -27.743 -20.850 -21.156  1.00 98.26      A    C  
ATOM   2546  C   ARG A 334     -26.475 -20.681 -20.327  1.00 98.36      A    C  
ATOM   2547  O   ARG A 334     -26.217 -21.481 -19.434  1.00 97.73      A    O  
ATOM   2548  CB  ARG A 334     -27.454 -21.459 -22.536  1.00 97.58      A    C  
ATOM   2549  CG  ARG A 334     -26.670 -22.780 -22.436  1.00 93.54      A    C  
ATOM   2550  CD  ARG A 334     -26.422 -23.347 -23.838  1.00 90.07      A    C  
ATOM   2551  NE  ARG A 334     -25.589 -24.565 -23.777  1.00 84.87      A    N  
ATOM   2552  CZ  ARG A 334     -25.072 -25.203 -24.823  1.00 79.59      A    C  
ATOM   2553  NH1 ARG A 334     -25.311 -24.830 -26.050  1.00 73.78      A    N1+
ATOM   2554  NH2 ARG A 334     -24.300 -26.222 -24.642  1.00 73.93      A    N  
ATOM   2555  N   TYR A 335     -25.655 -19.680 -20.659  1.00 98.36      A    N  
ATOM   2556  CA  TYR A 335     -24.297 -19.545 -20.142  1.00 98.47      A    C  
ATOM   2557  C   TYR A 335     -24.180 -18.605 -18.935  1.00 98.42      A    C  
ATOM   2558  O   TYR A 335     -23.345 -18.838 -18.062  1.00 97.80      A    O  
ATOM   2559  CB  TYR A 335     -23.374 -19.088 -21.276  1.00 98.32      A    C  
ATOM   2560  CG  TYR A 335     -23.027 -20.183 -22.253  1.00 98.56      A    C  
ATOM   2561  CD1 TYR A 335     -22.168 -21.226 -21.849  1.00 98.04      A    C  
ATOM   2562  CD2 TYR A 335     -23.538 -20.189 -23.568  1.00 98.14      A    C  
ATOM   2563  CE1 TYR A 335     -21.830 -22.261 -22.732  1.00 97.91      A    C  
ATOM   2564  CE2 TYR A 335     -23.208 -21.222 -24.464  1.00 97.92      A    C  
ATOM   2565  CZ  TYR A 335     -22.358 -22.255 -24.035  1.00 98.25      A    C  
ATOM   2566  OH  TYR A 335     -22.041 -23.285 -24.901  1.00 97.84      A    O  
ATOM   2567  N   THR A 336     -25.007 -17.557 -18.878  1.00 98.42      A    N  
ATOM   2568  CA  THR A 336     -24.929 -16.486 -17.884  1.00 98.42      A    C  
ATOM   2569  C   THR A 336     -26.325 -16.065 -17.380  1.00 98.45      A    C  
ATOM   2570  O   THR A 336     -26.720 -14.906 -17.477  1.00 97.55      A    O  
ATOM   2571  CB  THR A 336     -24.053 -15.329 -18.413  1.00 98.06      A    C  
ATOM   2572  CG2 THR A 336     -24.590 -14.605 -19.641  1.00 94.91      A    C  
ATOM   2573  OG1 THR A 336     -23.881 -14.384 -17.392  1.00 95.11      A    O  
ATOM   2574  N   PRO A 337     -27.118 -17.007 -16.813  1.00 98.38      A    N  
ATOM   2575  CA  PRO A 337     -28.508 -16.730 -16.435  1.00 98.14      A    C  
ATOM   2576  C   PRO A 337     -28.674 -15.701 -15.314  1.00 98.27      A    C  
ATOM   2577  O   PRO A 337     -29.750 -15.127 -15.172  1.00 97.25      A    O  
ATOM   2578  CB  PRO A 337     -29.075 -18.093 -16.025  1.00 97.63      A    C  
ATOM   2579  CG  PRO A 337     -27.853 -18.896 -15.579  1.00 96.88      A    C  
ATOM   2580  CD  PRO A 337     -26.781 -18.400 -16.540  1.00 98.10      A    C  
ATOM   2581  N   LYS A 338     -27.623 -15.425 -14.517  1.00 98.35      A    N  
ATOM   2582  CA  LYS A 338     -27.658 -14.403 -13.452  1.00 98.32      A    C  
ATOM   2583  C   LYS A 338     -27.676 -12.971 -13.996  1.00 98.37      A    C  
ATOM   2584  O   LYS A 338     -28.083 -12.058 -13.284  1.00 97.47      A    O  
ATOM   2585  CB  LYS A 338     -26.448 -14.580 -12.512  1.00 98.02      A    C  
ATOM   2586  CG  LYS A 338     -26.421 -15.919 -11.756  1.00 96.75      A    C  
ATOM   2587  CD  LYS A 338     -25.104 -16.012 -10.971  1.00 94.73      A    C  
ATOM   2588  CE  LYS A 338     -24.898 -17.383 -10.336  1.00 89.60      A    C  
ATOM   2589  NZ  LYS A 338     -23.488 -17.527  -9.893  1.00 85.43      A    N1+
ATOM   2590  N   GLY A 339     -27.259 -12.782 -15.235  1.00 98.07      A    N  
ATOM   2591  CA  GLY A 339     -27.134 -11.484 -15.894  1.00 98.18      A    C  
ATOM   2592  C   GLY A 339     -26.155 -11.550 -17.063  1.00 98.33      A    C  
ATOM   2593  O   GLY A 339     -25.237 -12.363 -17.054  1.00 97.11      A    O  
ATOM   2594  N   ALA A 340     -26.326 -10.695 -18.069  1.00 98.11      A    N  
ATOM   2595  CA  ALA A 340     -25.535 -10.737 -19.304  1.00 98.05      A    C  
ATOM   2596  C   ALA A 340     -24.248  -9.880 -19.277  1.00 97.91      A    C  
ATOM   2597  O   ALA A 340     -23.735  -9.492 -20.330  1.00 95.88      A    O  
ATOM   2598  CB  ALA A 340     -26.456 -10.402 -20.480  1.00 97.36      A    C  
ATOM   2599  N   GLY A 341     -23.724  -9.575 -18.097  1.00 97.59      A    N  
ATOM   2600  CA  GLY A 341     -22.590  -8.669 -17.936  1.00 97.74      A    C  
ATOM   2601  C   GLY A 341     -23.002  -7.197 -17.986  1.00 98.17      A    C  
ATOM   2602  O   GLY A 341     -24.175  -6.853 -17.837  1.00 97.05      A    O  
ATOM   2603  N   ALA A 342     -22.019  -6.318 -18.176  1.00 98.16      A    N  
ATOM   2604  CA  ALA A 342     -22.210  -4.872 -18.061  1.00 98.26      A    C  
ATOM   2605  C   ALA A 342     -21.519  -4.039 -19.153  1.00 98.31      A    C  
ATOM   2606  O   ALA A 342     -21.480  -2.812 -19.046  1.00 97.49      A    O  
ATOM   2607  CB  ALA A 342     -21.775  -4.452 -16.660  1.00 97.57      A    C  
ATOM   2608  N   VAL A 343     -20.978  -4.666 -20.189  1.00 98.00      A    N  
ATOM   2609  CA  VAL A 343     -20.364  -3.975 -21.326  1.00 97.91      A    C  
ATOM   2610  C   VAL A 343     -21.154  -4.296 -22.584  1.00 97.77      A    C  
ATOM   2611  O   VAL A 343     -21.320  -5.459 -22.931  1.00 96.89      A    O  
ATOM   2612  CB  VAL A 343     -18.878  -4.342 -21.489  1.00 97.34      A    C  
ATOM   2613  CG1 VAL A 343     -18.228  -3.562 -22.632  1.00 95.87      A    C  
ATOM   2614  CG2 VAL A 343     -18.089  -4.052 -20.205  1.00 95.98      A    C  
ATOM   2615  N   PHE A 344     -21.624  -3.258 -23.260  1.00 97.50      A    N  
ATOM   2616  CA  PHE A 344     -22.392  -3.408 -24.492  1.00 97.64      A    C  
ATOM   2617  C   PHE A 344     -22.226  -2.191 -25.405  1.00 97.62      A    C  
ATOM   2618  O   PHE A 344     -21.645  -1.172 -25.023  1.00 97.27      A    O  
ATOM   2619  CB  PHE A 344     -23.864  -3.693 -24.158  1.00 97.62      A    C  
ATOM   2620  CG  PHE A 344     -24.625  -2.555 -23.511  1.00 98.18      A    C  
ATOM   2621  CD1 PHE A 344     -24.647  -2.421 -22.112  1.00 97.22      A    C  
ATOM   2622  CD2 PHE A 344     -25.344  -1.645 -24.302  1.00 97.11      A    C  
ATOM   2623  CE1 PHE A 344     -25.390  -1.396 -21.510  1.00 96.90      A    C  
ATOM   2624  CE2 PHE A 344     -26.088  -0.618 -23.710  1.00 96.89      A    C  
ATOM   2625  CZ  PHE A 344     -26.114  -0.488 -22.313  1.00 97.75      A    C  
ATOM   2626  N   THR A 345     -22.750  -2.300 -26.626  1.00 97.69      A    N  
ATOM   2627  CA  THR A 345     -22.781  -1.204 -27.593  1.00 97.66      A    C  
ATOM   2628  C   THR A 345     -24.209  -0.890 -28.015  1.00 97.82      A    C  
ATOM   2629  O   THR A 345     -25.107  -1.733 -27.959  1.00 97.44      A    O  
ATOM   2630  CB  THR A 345     -21.903  -1.495 -28.820  1.00 96.82      A    C  
ATOM   2631  CG2 THR A 345     -20.425  -1.604 -28.458  1.00 93.06      A    C  
ATOM   2632  OG1 THR A 345     -22.283  -2.700 -29.446  1.00 93.34      A    O  
ATOM   2633  N   PHE A 346     -24.417   0.348 -28.468  1.00 97.80      A    N  
ATOM   2634  CA  PHE A 346     -25.654   0.776 -29.104  1.00 98.16      A    C  
ATOM   2635  C   PHE A 346     -25.349   1.747 -30.239  1.00 98.14      A    C  
ATOM   2636  O   PHE A 346     -24.278   2.366 -30.259  1.00 97.87      A    O  
ATOM   2637  CB  PHE A 346     -26.611   1.370 -28.058  1.00 98.20      A    C  
ATOM   2638  CG  PHE A 346     -26.194   2.711 -27.495  1.00 98.45      A    C  
ATOM   2639  CD1 PHE A 346     -25.230   2.792 -26.468  1.00 97.84      A    C  
ATOM   2640  CD2 PHE A 346     -26.787   3.891 -27.976  1.00 97.81      A    C  
ATOM   2641  CE1 PHE A 346     -24.868   4.032 -25.936  1.00 97.47      A    C  
ATOM   2642  CE2 PHE A 346     -26.428   5.135 -27.444  1.00 97.51      A    C  
ATOM   2643  CZ  PHE A 346     -25.472   5.209 -26.417  1.00 97.81      A    C  
ATOM   2644  N   GLY A 347     -26.266   1.875 -31.200  1.00 97.90      A    N  
ATOM   2645  CA  GLY A 347     -26.146   2.779 -32.338  1.00 97.95      A    C  
ATOM   2646  C   GLY A 347     -27.103   3.962 -32.235  1.00 98.19      A    C  
ATOM   2647  O   GLY A 347     -28.280   3.797 -31.913  1.00 97.47      A    O  
ATOM   2648  N   LEU A 348     -26.604   5.148 -32.546  1.00 98.06      A    N  
ATOM   2649  CA  LEU A 348     -27.382   6.389 -32.572  1.00 98.01      A    C  
ATOM   2650  C   LEU A 348     -27.909   6.682 -33.980  1.00 97.90      A    C  
ATOM   2651  O   LEU A 348     -27.153   6.641 -34.957  1.00 96.94      A    O  
ATOM   2652  CB  LEU A 348     -26.491   7.538 -32.081  1.00 97.60      A    C  
ATOM   2653  CG  LEU A 348     -26.176   7.484 -30.573  1.00 96.79      A    C  
ATOM   2654  CD1 LEU A 348     -25.028   8.433 -30.258  1.00 94.87      A    C  
ATOM   2655  CD2 LEU A 348     -27.383   7.911 -29.732  1.00 94.45      A    C  
ATOM   2656  N   LYS A 349     -29.177   7.077 -34.095  1.00 97.84      A    N  
ATOM   2657  CA  LYS A 349     -29.780   7.497 -35.377  1.00 97.73      A    C  
ATOM   2658  C   LYS A 349     -29.093   8.720 -35.988  1.00 97.58      A    C  
ATOM   2659  O   LYS A 349     -29.047   8.847 -37.204  1.00 95.47      A    O  
ATOM   2660  CB  LYS A 349     -31.272   7.795 -35.177  1.00 97.43      A    C  
ATOM   2661  CG  LYS A 349     -32.077   6.515 -34.918  1.00 96.72      A    C  
ATOM   2662  CD  LYS A 349     -33.556   6.840 -34.654  1.00 95.69      A    C  
ATOM   2663  CE  LYS A 349     -34.286   5.530 -34.368  1.00 93.81      A    C  
ATOM   2664  NZ  LYS A 349     -35.622   5.768 -33.774  1.00 89.76      A    N1+
ATOM   2665  N   GLY A 350     -28.549   9.596 -35.162  1.00 97.22      A    N  
ATOM   2666  CA  GLY A 350     -27.784  10.778 -35.585  1.00 96.95      A    C  
ATOM   2667  C   GLY A 350     -26.344  10.491 -36.034  1.00 97.16      A    C  
ATOM   2668  O   GLY A 350     -25.640  11.422 -36.404  1.00 95.16      A    O  
ATOM   2669  N   GLY A 351     -25.899   9.229 -35.999  1.00 96.04      A    N  
ATOM   2670  CA  GLY A 351     -24.581   8.827 -36.475  1.00 96.15      A    C  
ATOM   2671  C   GLY A 351     -23.416   9.448 -35.694  1.00 96.98      A    C  
ATOM   2672  O   GLY A 351     -23.500   9.655 -34.482  1.00 95.81      A    O  
ATOM   2673  N   TYR A 352     -22.340   9.766 -36.427  1.00 96.12      A    N  
ATOM   2674  CA  TYR A 352     -21.080  10.258 -35.861  1.00 96.46      A    C  
ATOM   2675  C   TYR A 352     -21.255  11.508 -34.989  1.00 96.63      A    C  
ATOM   2676  O   TYR A 352     -20.806  11.529 -33.840  1.00 96.00      A    O  
ATOM   2677  CB  TYR A 352     -20.112  10.548 -37.024  1.00 95.74      A    C  
ATOM   2678  CG  TYR A 352     -18.729  10.987 -36.595  1.00 96.22      A    C  
ATOM   2679  CD1 TYR A 352     -18.452  12.344 -36.318  1.00 94.31      A    C  
ATOM   2680  CD2 TYR A 352     -17.686  10.039 -36.488  1.00 94.42      A    C  
ATOM   2681  CE1 TYR A 352     -17.164  12.749 -35.928  1.00 93.35      A    C  
ATOM   2682  CE2 TYR A 352     -16.397  10.436 -36.104  1.00 93.14      A    C  
ATOM   2683  CZ  TYR A 352     -16.139  11.792 -35.822  1.00 94.25      A    C  
ATOM   2684  OH  TYR A 352     -14.879  12.171 -35.434  1.00 92.70      A    O  
ATOM   2685  N   GLU A 353     -21.928  12.528 -35.489  1.00 97.05      A    N  
ATOM   2686  CA  GLU A 353     -22.122  13.792 -34.771  1.00 97.03      A    C  
ATOM   2687  C   GLU A 353     -22.908  13.595 -33.467  1.00 97.21      A    C  
ATOM   2688  O   GLU A 353     -22.582  14.190 -32.440  1.00 96.34      A    O  
ATOM   2689  CB  GLU A 353     -22.849  14.803 -35.674  1.00 96.31      A    C  
ATOM   2690  CG  GLU A 353     -21.988  15.312 -36.845  1.00 87.10      A    C  
ATOM   2691  CD  GLU A 353     -20.773  16.148 -36.407  1.00 78.02      A    C  
ATOM   2692  OE1 GLU A 353     -19.825  16.259 -37.224  1.00 68.60      A    O  
ATOM   2693  OE2 GLU A 353     -20.788  16.674 -35.275  1.00 69.01      A    O1-
ATOM   2694  N   ALA A 354     -23.917  12.721 -33.478  1.00 97.46      A    N  
ATOM   2695  CA  ALA A 354     -24.671  12.398 -32.281  1.00 97.53      A    C  
ATOM   2696  C   ALA A 354     -23.811  11.657 -31.239  1.00 97.69      A    C  
ATOM   2697  O   ALA A 354     -23.955  11.901 -30.049  1.00 96.99      A    O  
ATOM   2698  CB  ALA A 354     -25.905  11.578 -32.672  1.00 97.21      A    C  
ATOM   2699  N   GLY A 355     -22.878  10.806 -31.693  1.00 97.27      A    N  
ATOM   2700  CA  GLY A 355     -21.920  10.131 -30.821  1.00 97.23      A    C  
ATOM   2701  C   GLY A 355     -20.962  11.106 -30.134  1.00 97.37      A    C  
ATOM   2702  O   GLY A 355     -20.810  11.069 -28.916  1.00 96.79      A    O  
ATOM   2703  N   VAL A 356     -20.376  12.033 -30.906  1.00 97.26      A    N  
ATOM   2704  CA  VAL A 356     -19.498  13.085 -30.360  1.00 97.12      A    C  
ATOM   2705  C   VAL A 356     -20.255  13.953 -29.358  1.00 97.03      A    C  
ATOM   2706  O   VAL A 356     -19.769  14.204 -28.256  1.00 96.25      A    O  
ATOM   2707  CB  VAL A 356     -18.916  13.955 -31.501  1.00 96.60      A    C  
ATOM   2708  CG1 VAL A 356     -18.066  15.111 -30.950  1.00 94.19      A    C  
ATOM   2709  CG2 VAL A 356     -18.020  13.126 -32.427  1.00 94.25      A    C  
ATOM   2710  N   LYS A 357     -21.465  14.373 -29.704  1.00 97.23      A    N  
ATOM   2711  CA  LYS A 357     -22.292  15.239 -28.862  1.00 97.02      A    C  
ATOM   2712  C   LYS A 357     -22.736  14.541 -27.574  1.00 97.27      A    C  
ATOM   2713  O   LYS A 357     -22.702  15.152 -26.517  1.00 96.12      A    O  
ATOM   2714  CB  LYS A 357     -23.476  15.744 -29.695  1.00 95.91      A    C  
ATOM   2715  CG  LYS A 357     -24.092  17.008 -29.076  1.00 84.64      A    C  
ATOM   2716  CD  LYS A 357     -25.233  17.538 -29.952  1.00 81.43      A    C  
ATOM   2717  CE  LYS A 357     -25.724  18.855 -29.351  1.00 70.75      A    C  
ATOM   2718  NZ  LYS A 357     -26.984  19.312 -29.969  1.00 62.29      A    N1+
ATOM   2719  N   LEU A 358     -23.094  13.254 -27.647  1.00 97.42      A    N  
ATOM   2720  CA  LEU A 358     -23.458  12.452 -26.479  1.00 97.55      A    C  
ATOM   2721  C   LEU A 358     -22.312  12.405 -25.460  1.00 97.52      A    C  
ATOM   2722  O   LEU A 358     -22.514  12.756 -24.308  1.00 96.92      A    O  
ATOM   2723  CB  LEU A 358     -23.859  11.037 -26.940  1.00 97.23      A    C  
ATOM   2724  CG  LEU A 358     -24.144  10.065 -25.781  1.00 96.43      A    C  
ATOM   2725  CD1 LEU A 358     -25.361  10.493 -24.962  1.00 92.78      A    C  
ATOM   2726  CD2 LEU A 358     -24.426   8.671 -26.325  1.00 92.89      A    C  
ATOM   2727  N   VAL A 359     -21.107  12.035 -25.909  1.00 97.42      A    N  
ATOM   2728  CA  VAL A 359     -19.922  11.950 -25.036  1.00 97.10      A    C  
ATOM   2729  C   VAL A 359     -19.602  13.297 -24.387  1.00 96.89      A    C  
ATOM   2730  O   VAL A 359     -19.280  13.343 -23.201  1.00 94.98      A    O  
ATOM   2731  CB  VAL A 359     -18.712  11.415 -25.827  1.00 95.67      A    C  
ATOM   2732  CG1 VAL A 359     -17.418  11.478 -25.025  1.00 88.65      A    C  
ATOM   2733  CG2 VAL A 359     -18.930   9.942 -26.230  1.00 87.72      A    C  
ATOM   2734  N   SER A 360     -19.738  14.397 -25.123  1.00 96.39      A    N  
ATOM   2735  CA  SER A 360     -19.519  15.747 -24.590  1.00 95.38      A    C  
ATOM   2736  C   SER A 360     -20.584  16.194 -23.578  1.00 95.48      A    C  
ATOM   2737  O   SER A 360     -20.306  17.052 -22.744  1.00 93.40      A    O  
ATOM   2738  CB  SER A 360     -19.469  16.749 -25.754  1.00 93.64      A    C  
ATOM   2739  OG  SER A 360     -19.241  18.062 -25.278  1.00 79.17      A    O  
ATOM   2740  N   ASN A 361     -21.800  15.658 -23.658  1.00 96.53      A    N  
ATOM   2741  CA  ASN A 361     -22.922  16.091 -22.822  1.00 96.42      A    C  
ATOM   2742  C   ASN A 361     -23.101  15.248 -21.551  1.00 96.66      A    C  
ATOM   2743  O   ASN A 361     -23.695  15.738 -20.587  1.00 95.10      A    O  
ATOM   2744  CB  ASN A 361     -24.199  16.084 -23.674  1.00 95.72      A    C  
ATOM   2745  CG  ASN A 361     -24.265  17.191 -24.716  1.00 94.41      A    C  
ATOM   2746  ND2 ASN A 361     -25.178  17.065 -25.649  1.00 87.56      A    N  
ATOM   2747  OD1 ASN A 361     -23.559  18.184 -24.698  1.00 88.17      A    O  
ATOM   2748  N   LEU A 362     -22.600  14.003 -21.524  1.00 96.94      A    N  
ATOM   2749  CA  LEU A 362     -22.641  13.149 -20.341  1.00 96.95      A    C  
ATOM   2750  C   LEU A 362     -21.836  13.777 -19.199  1.00 96.48      A    C  
ATOM   2751  O   LEU A 362     -20.714  14.250 -19.391  1.00 95.42      A    O  
ATOM   2752  CB  LEU A 362     -22.119  11.745 -20.679  1.00 97.19      A    C  
ATOM   2753  CG  LEU A 362     -23.092  10.898 -21.525  1.00 97.21      A    C  
ATOM   2754  CD1 LEU A 362     -22.371   9.673 -22.067  1.00 96.27      A    C  
ATOM   2755  CD2 LEU A 362     -24.294  10.425 -20.716  1.00 96.22      A    C  
ATOM   2756  N   GLN A 363     -22.405  13.759 -17.995  1.00 96.66      A    N  
ATOM   2757  CA  GLN A 363     -21.799  14.345 -16.795  1.00 95.73      A    C  
ATOM   2758  C   GLN A 363     -21.335  13.287 -15.790  1.00 95.85      A    C  
ATOM   2759  O   GLN A 363     -20.329  13.480 -15.109  1.00 93.37      A    O  
ATOM   2760  CB  GLN A 363     -22.808  15.306 -16.129  1.00 94.28      A    C  
ATOM   2761  CG  GLN A 363     -23.247  16.473 -17.030  1.00 90.42      A    C  
ATOM   2762  CD  GLN A 363     -22.079  17.396 -17.398  1.00 83.86      A    C  
ATOM   2763  NE2 GLN A 363     -21.841  17.614 -18.669  1.00 71.40      A    N  
ATOM   2764  OE1 GLN A 363     -21.378  17.915 -16.542  1.00 73.48      A    O  
ATOM   2765  N   LEU A 364     -22.078  12.170 -15.690  1.00 96.85      A    N  
ATOM   2766  CA  LEU A 364     -21.803  11.112 -14.719  1.00 97.18      A    C  
ATOM   2767  C   LEU A 364     -20.898  10.014 -15.295  1.00 97.48      A    C  
ATOM   2768  O   LEU A 364     -19.969   9.568 -14.623  1.00 96.59      A    O  
ATOM   2769  CB  LEU A 364     -23.151  10.556 -14.222  1.00 96.60      A    C  
ATOM   2770  CG  LEU A 364     -23.033   9.446 -13.160  1.00 94.76      A    C  
ATOM   2771  CD1 LEU A 364     -22.306   9.918 -11.907  1.00 92.65      A    C  
ATOM   2772  CD2 LEU A 364     -24.422   8.982 -12.751  1.00 92.80      A    C  
ATOM   2773  N   PHE A 365     -21.132   9.601 -16.544  1.00 97.63      A    N  
ATOM   2774  CA  PHE A 365     -20.259   8.664 -17.244  1.00 97.94      A    C  
ATOM   2775  C   PHE A 365     -18.870   9.283 -17.452  1.00 97.63      A    C  
ATOM   2776  O   PHE A 365     -18.740  10.452 -17.806  1.00 96.91      A    O  
ATOM   2777  CB  PHE A 365     -20.869   8.247 -18.588  1.00 98.11      A    C  
ATOM   2778  CG  PHE A 365     -22.013   7.256 -18.485  1.00 98.41      A    C  
ATOM   2779  CD1 PHE A 365     -21.814   5.914 -18.843  1.00 97.57      A    C  
ATOM   2780  CD2 PHE A 365     -23.279   7.670 -18.047  1.00 97.48      A    C  
ATOM   2781  CE1 PHE A 365     -22.868   4.993 -18.774  1.00 97.45      A    C  
ATOM   2782  CE2 PHE A 365     -24.343   6.748 -17.968  1.00 97.41      A    C  
ATOM   2783  CZ  PHE A 365     -24.131   5.410 -18.326  1.00 98.25      A    C  
ATOM   2784  N   SER A 366     -17.827   8.487 -17.271  1.00 97.40      A    N  
ATOM   2785  CA  SER A 366     -16.456   8.925 -17.511  1.00 97.39      A    C  
ATOM   2786  C   SER A 366     -16.032   8.612 -18.947  1.00 97.39      A    C  
ATOM   2787  O   SER A 366     -16.089   7.457 -19.371  1.00 96.73      A    O  
ATOM   2788  CB  SER A 366     -15.505   8.269 -16.508  1.00 97.10      A    C  
ATOM   2789  OG  SER A 366     -15.910   8.567 -15.177  1.00 94.87      A    O  
ATOM   2790  N   HIS A 367     -15.563   9.609 -19.682  1.00 96.01      A    N  
ATOM   2791  CA  HIS A 367     -15.035   9.432 -21.032  1.00 96.25      A    C  
ATOM   2792  C   HIS A 367     -13.577   8.953 -20.988  1.00 95.83      A    C  
ATOM   2793  O   HIS A 367     -12.649   9.752 -20.871  1.00 94.69      A    O  
ATOM   2794  CB  HIS A 367     -15.204  10.732 -21.831  1.00 95.63      A    C  
ATOM   2795  CG  HIS A 367     -14.724  10.629 -23.254  1.00 95.75      A    C  
ATOM   2796  CD2 HIS A 367     -14.760   9.539 -24.086  1.00 87.86      A    C  
ATOM   2797  ND1 HIS A 367     -14.144  11.659 -23.978  1.00 88.06      A    N  
ATOM   2798  CE1 HIS A 367     -13.852  11.200 -25.201  1.00 89.93      A    C  
ATOM   2799  NE2 HIS A 367     -14.204   9.907 -25.301  1.00 90.98      A    N  
ATOM   2800  N   LEU A 368     -13.381   7.644 -21.062  1.00 94.89      A    N  
ATOM   2801  CA  LEU A 368     -12.060   7.020 -21.019  1.00 94.34      A    C  
ATOM   2802  C   LEU A 368     -12.051   5.631 -21.681  1.00 93.92      A    C  
ATOM   2803  O   LEU A 368     -13.092   5.032 -21.939  1.00 92.35      A    O  
ATOM   2804  CB  LEU A 368     -11.543   7.004 -19.560  1.00 93.27      A    C  
ATOM   2805  CG  LEU A 368     -12.397   6.231 -18.538  1.00 93.74      A    C  
ATOM   2806  CD1 LEU A 368     -12.200   4.719 -18.614  1.00 90.78      A    C  
ATOM   2807  CD2 LEU A 368     -12.018   6.660 -17.115  1.00 90.86      A    C  
ATOM   2808  N   ALA A 369     -10.855   5.097 -21.938  1.00 92.16      A    N  
ATOM   2809  CA  ALA A 369     -10.661   3.780 -22.533  1.00 90.62      A    C  
ATOM   2810  C   ALA A 369     -10.443   2.693 -21.465  1.00 90.99      A    C  
ATOM   2811  O   ALA A 369      -9.324   2.232 -21.252  1.00 87.55      A    O  
ATOM   2812  CB  ALA A 369      -9.527   3.869 -23.558  1.00 87.35      A    C  
ATOM   2813  N   ASN A 370     -11.520   2.265 -20.805  1.00 91.90      A    N  
ATOM   2814  CA  ASN A 370     -11.509   1.136 -19.869  1.00 92.79      A    C  
ATOM   2815  C   ASN A 370     -12.895   0.461 -19.818  1.00 93.96      A    C  
ATOM   2816  O   ASN A 370     -13.849   0.925 -20.440  1.00 92.99      A    O  
ATOM   2817  CB  ASN A 370     -11.041   1.636 -18.492  1.00 91.90      A    C  
ATOM   2818  CG  ASN A 370     -10.673   0.502 -17.542  1.00 91.55      A    C  
ATOM   2819  ND2 ASN A 370     -10.748   0.741 -16.256  1.00 86.53      A    N  
ATOM   2820  OD1 ASN A 370     -10.315  -0.587 -17.962  1.00 87.94      A    O  
ATOM   2821  N   ILE A 371     -13.004  -0.642 -19.092  1.00 96.09      A    N  
ATOM   2822  CA  ILE A 371     -14.247  -1.321 -18.706  1.00 96.69      A    C  
ATOM   2823  C   ILE A 371     -14.096  -1.887 -17.288  1.00 97.18      A    C  
ATOM   2824  O   ILE A 371     -12.971  -2.013 -16.795  1.00 96.49      A    O  
ATOM   2825  CB  ILE A 371     -14.611  -2.447 -19.705  1.00 95.87      A    C  
ATOM   2826  CG1 ILE A 371     -13.512  -3.532 -19.786  1.00 93.47      A    C  
ATOM   2827  CG2 ILE A 371     -14.933  -1.870 -21.088  1.00 92.02      A    C  
ATOM   2828  CD1 ILE A 371     -13.941  -4.795 -20.537  1.00 90.45      A    C  
ATOM   2829  N   GLY A 372     -15.203  -2.267 -16.660  1.00 97.04      A    N  
ATOM   2830  CA  GLY A 372     -15.198  -3.017 -15.409  1.00 97.52      A    C  
ATOM   2831  C   GLY A 372     -14.796  -2.245 -14.156  1.00 97.81      A    C  
ATOM   2832  O   GLY A 372     -14.430  -2.857 -13.158  1.00 96.64      A    O  
ATOM   2833  N   ASP A 373     -14.861  -0.925 -14.197  1.00 97.63      A    N  
ATOM   2834  CA  ASP A 373     -14.766  -0.049 -13.021  1.00 98.19      A    C  
ATOM   2835  C   ASP A 373     -16.122  -0.009 -12.286  1.00 98.33      A    C  
ATOM   2836  O   ASP A 373     -17.178  -0.212 -12.890  1.00 97.88      A    O  
ATOM   2837  CB  ASP A 373     -14.324   1.346 -13.506  1.00 97.79      A    C  
ATOM   2838  CG  ASP A 373     -13.723   2.243 -12.418  1.00 97.69      A    C  
ATOM   2839  OD1 ASP A 373     -14.367   2.439 -11.368  1.00 95.05      A    O  
ATOM   2840  OD2 ASP A 373     -12.614   2.784 -12.633  1.00 94.59      A    O1-
ATOM   2841  N   THR A 374     -16.100   0.293 -10.983  1.00 98.32      A    N  
ATOM   2842  CA  THR A 374     -17.322   0.638 -10.235  1.00 98.46      A    C  
ATOM   2843  C   THR A 374     -18.059   1.824 -10.871  1.00 98.54      A    C  
ATOM   2844  O   THR A 374     -19.292   1.880 -10.820  1.00 98.09      A    O  
ATOM   2845  CB  THR A 374     -17.002   0.995  -8.780  1.00 98.07      A    C  
ATOM   2846  CG2 THR A 374     -16.476  -0.194  -7.981  1.00 94.32      A    C  
ATOM   2847  OG1 THR A 374     -16.029   2.020  -8.725  1.00 94.50      A    O  
ATOM   2848  N   ARG A 375     -17.316   2.726 -11.505  1.00 98.49      A    N  
ATOM   2849  CA  ARG A 375     -17.811   3.893 -12.255  1.00 98.45      A    C  
ATOM   2850  C   ARG A 375     -18.298   3.484 -13.639  1.00 98.47      A    C  
ATOM   2851  O   ARG A 375     -17.665   2.674 -14.318  1.00 98.17      A    O  
ATOM   2852  CB  ARG A 375     -16.680   4.926 -12.387  1.00 98.08      A    C  
ATOM   2853  CG  ARG A 375     -16.194   5.448 -11.021  1.00 96.25      A    C  
ATOM   2854  CD  ARG A 375     -14.806   6.097 -11.137  1.00 94.62      A    C  
ATOM   2855  NE  ARG A 375     -14.268   6.439  -9.806  1.00 91.07      A    N  
ATOM   2856  CZ  ARG A 375     -13.758   5.574  -8.915  1.00 90.10      A    C  
ATOM   2857  NH1 ARG A 375     -13.563   4.314  -9.195  1.00 81.01      A    N1+
ATOM   2858  NH2 ARG A 375     -13.453   5.957  -7.731  1.00 85.00      A    N  
ATOM   2859  N   SER A 376     -19.382   4.096 -14.107  1.00 98.45      A    N  
ATOM   2860  CA  SER A 376     -19.845   3.939 -15.481  1.00 98.57      A    C  
ATOM   2861  C   SER A 376     -18.930   4.684 -16.461  1.00 98.42      A    C  
ATOM   2862  O   SER A 376     -18.511   5.811 -16.218  1.00 97.93      A    O  
ATOM   2863  CB  SER A 376     -21.293   4.391 -15.613  1.00 98.56      A    C  
ATOM   2864  OG  SER A 376     -22.127   3.488 -14.900  1.00 97.98      A    O  
ATOM   2865  N   LEU A 377     -18.626   4.031 -17.585  1.00 98.16      A    N  
ATOM   2866  CA  LEU A 377     -17.674   4.509 -18.586  1.00 98.18      A    C  
ATOM   2867  C   LEU A 377     -18.316   4.552 -19.973  1.00 98.12      A    C  
ATOM   2868  O   LEU A 377     -19.121   3.696 -20.325  1.00 97.88      A    O  
ATOM   2869  CB  LEU A 377     -16.421   3.597 -18.602  1.00 97.99      A    C  
ATOM   2870  CG  LEU A 377     -15.853   3.192 -17.237  1.00 97.60      A    C  
ATOM   2871  CD1 LEU A 377     -14.693   2.209 -17.430  1.00 96.44      A    C  
ATOM   2872  CD2 LEU A 377     -15.335   4.386 -16.431  1.00 96.09      A    C  
ATOM   2873  N   VAL A 378     -17.895   5.525 -20.791  1.00 97.59      A    N  
ATOM   2874  CA  VAL A 378     -18.365   5.702 -22.167  1.00 97.70      A    C  
ATOM   2875  C   VAL A 378     -17.207   5.956 -23.123  1.00 97.45      A    C  
ATOM   2876  O   VAL A 378     -16.227   6.617 -22.779  1.00 96.68      A    O  
ATOM   2877  CB  VAL A 378     -19.436   6.807 -22.244  1.00 97.59      A    C  
ATOM   2878  CG1 VAL A 378     -18.902   8.195 -21.894  1.00 96.38      A    C  
ATOM   2879  CG2 VAL A 378     -20.089   6.874 -23.634  1.00 95.06      A    C  
ATOM   2880  N   ILE A 379     -17.331   5.462 -24.357  1.00 96.71      A    N  
ATOM   2881  CA  ILE A 379     -16.466   5.869 -25.464  1.00 96.24      A    C  
ATOM   2882  C   ILE A 379     -17.233   5.802 -26.784  1.00 96.49      A    C  
ATOM   2883  O   ILE A 379     -18.023   4.885 -27.015  1.00 96.53      A    O  
ATOM   2884  CB  ILE A 379     -15.153   5.048 -25.459  1.00 94.51      A    C  
ATOM   2885  CG1 ILE A 379     -14.060   5.770 -26.250  1.00 88.24      A    C  
ATOM   2886  CG2 ILE A 379     -15.342   3.606 -25.957  1.00 87.08      A    C  
ATOM   2887  CD1 ILE A 379     -12.641   5.250 -25.936  1.00 82.71      A    C  
ATOM   2888  N   HIS A 380     -16.988   6.771 -27.670  1.00 96.64      A    N  
ATOM   2889  CA  HIS A 380     -17.412   6.756 -29.061  1.00 97.01      A    C  
ATOM   2890  C   HIS A 380     -16.198   6.404 -29.940  1.00 96.74      A    C  
ATOM   2891  O   HIS A 380     -15.389   7.277 -30.252  1.00 96.00      A    O  
ATOM   2892  CB  HIS A 380     -18.026   8.120 -29.421  1.00 96.81      A    C  
ATOM   2893  CG  HIS A 380     -18.411   8.215 -30.872  1.00 97.09      A    C  
ATOM   2894  CD2 HIS A 380     -19.218   7.370 -31.569  1.00 89.01      A    C  
ATOM   2895  ND1 HIS A 380     -17.972   9.182 -31.760  1.00 90.22      A    N  
ATOM   2896  CE1 HIS A 380     -18.522   8.923 -32.947  1.00 92.04      A    C  
ATOM   2897  NE2 HIS A 380     -19.273   7.827 -32.875  1.00 93.06      A    N  
ATOM   2898  N   PRO A 381     -16.019   5.130 -30.336  1.00 96.38      A    N  
ATOM   2899  CA  PRO A 381     -14.770   4.684 -30.960  1.00 95.70      A    C  
ATOM   2900  C   PRO A 381     -14.434   5.406 -32.270  1.00 95.65      A    C  
ATOM   2901  O   PRO A 381     -13.273   5.718 -32.528  1.00 94.72      A    O  
ATOM   2902  CB  PRO A 381     -14.933   3.178 -31.163  1.00 94.91      A    C  
ATOM   2903  CG  PRO A 381     -15.964   2.770 -30.124  1.00 93.38      A    C  
ATOM   2904  CD  PRO A 381     -16.882   3.991 -30.065  1.00 95.75      A    C  
ATOM   2905  N   ALA A 382     -15.440   5.715 -33.093  1.00 95.49      A    N  
ATOM   2906  CA  ALA A 382     -15.253   6.339 -34.401  1.00 95.82      A    C  
ATOM   2907  C   ALA A 382     -14.587   7.728 -34.338  1.00 95.62      A    C  
ATOM   2908  O   ALA A 382     -13.889   8.110 -35.279  1.00 94.59      A    O  
ATOM   2909  CB  ALA A 382     -16.612   6.419 -35.103  1.00 95.61      A    C  
ATOM   2910  N   SER A 383     -14.787   8.485 -33.263  1.00 95.63      A    N  
ATOM   2911  CA  SER A 383     -14.178   9.805 -33.058  1.00 95.62      A    C  
ATOM   2912  C   SER A 383     -12.890   9.789 -32.228  1.00 95.41      A    C  
ATOM   2913  O   SER A 383     -12.220  10.816 -32.135  1.00 94.16      A    O  
ATOM   2914  CB  SER A 383     -15.193  10.764 -32.428  1.00 95.58      A    C  
ATOM   2915  OG  SER A 383     -15.603  10.327 -31.151  1.00 94.08      A    O  
ATOM   2916  N   THR A 384     -12.531   8.637 -31.653  1.00 94.69      A    N  
ATOM   2917  CA  THR A 384     -11.423   8.503 -30.696  1.00 94.33      A    C  
ATOM   2918  C   THR A 384     -10.438   7.414 -31.128  1.00 93.86      A    C  
ATOM   2919  O   THR A 384      -9.582   7.657 -31.983  1.00 92.05      A    O  
ATOM   2920  CB  THR A 384     -11.959   8.295 -29.261  1.00 94.13      A    C  
ATOM   2921  CG2 THR A 384     -12.800   9.472 -28.765  1.00 91.39      A    C  
ATOM   2922  OG1 THR A 384     -12.782   7.147 -29.186  1.00 91.71      A    O  
ATOM   2923  N   THR A 385     -10.590   6.202 -30.598  1.00 92.15      A    N  
ATOM   2924  CA  THR A 385      -9.683   5.061 -30.809  1.00 90.36      A    C  
ATOM   2925  C   THR A 385      -9.530   4.631 -32.271  1.00 90.26      A    C  
ATOM   2926  O   THR A 385      -8.466   4.165 -32.666  1.00 88.45      A    O  
ATOM   2927  CB  THR A 385     -10.178   3.832 -30.023  1.00 89.79      A    C  
ATOM   2928  CG2 THR A 385     -10.167   4.054 -28.521  1.00 87.59      A    C  
ATOM   2929  OG1 THR A 385     -11.515   3.532 -30.371  1.00 87.97      A    O  
ATOM   2930  N   HIS A 386     -10.582   4.802 -33.091  1.00 91.63      A    N  
ATOM   2931  CA  HIS A 386     -10.631   4.353 -34.481  1.00 91.67      A    C  
ATOM   2932  C   HIS A 386     -10.723   5.519 -35.476  1.00 91.31      A    C  
ATOM   2933  O   HIS A 386     -11.059   5.314 -36.640  1.00 89.71      A    O  
ATOM   2934  CB  HIS A 386     -11.786   3.348 -34.653  1.00 91.94      A    C  
ATOM   2935  CG  HIS A 386     -11.664   2.094 -33.834  1.00 92.50      A    C  
ATOM   2936  CD2 HIS A 386     -11.526   0.802 -34.303  1.00 86.48      A    C  
ATOM   2937  ND1 HIS A 386     -11.677   2.010 -32.460  1.00 86.73      A    N  
ATOM   2938  CE1 HIS A 386     -11.540   0.723 -32.119  1.00 88.01      A    C  
ATOM   2939  NE2 HIS A 386     -11.459  -0.031 -33.209  1.00 88.91      A    N  
ATOM   2940  N   ARG A 387     -10.423   6.750 -35.049  1.00 90.18      A    N  
ATOM   2941  CA  ARG A 387     -10.657   7.972 -35.851  1.00 90.50      A    C  
ATOM   2942  C   ARG A 387      -9.995   7.956 -37.223  1.00 89.82      A    C  
ATOM   2943  O   ARG A 387     -10.580   8.443 -38.184  1.00 86.30      A    O  
ATOM   2944  CB  ARG A 387     -10.177   9.188 -35.031  1.00 89.53      A    C  
ATOM   2945  CG  ARG A 387     -10.571  10.517 -35.689  1.00 88.26      A    C  
ATOM   2946  CD  ARG A 387     -10.197  11.674 -34.765  1.00 87.22      A    C  
ATOM   2947  NE  ARG A 387     -10.739  12.963 -35.216  1.00 85.64      A    N  
ATOM   2948  CZ  ARG A 387     -10.836  14.048 -34.462  1.00 84.12      A    C  
ATOM   2949  NH1 ARG A 387     -10.379  14.085 -33.257  1.00 78.79      A    N1+
ATOM   2950  NH2 ARG A 387     -11.395  15.123 -34.895  1.00 78.39      A    N  
ATOM   2951  N   GLN A 388      -8.790   7.408 -37.321  1.00 86.93      A    N  
ATOM   2952  CA  GLN A 388      -8.002   7.395 -38.552  1.00 82.97      A    C  
ATOM   2953  C   GLN A 388      -8.416   6.300 -39.544  1.00 85.08      A    C  
ATOM   2954  O   GLN A 388      -7.945   6.301 -40.687  1.00 81.83      A    O  
ATOM   2955  CB  GLN A 388      -6.512   7.265 -38.186  1.00 78.16      A    C  
ATOM   2956  CG  GLN A 388      -5.970   8.507 -37.449  1.00 68.61      A    C  
ATOM   2957  CD  GLN A 388      -4.484   8.381 -37.106  1.00 60.86      A    C  
ATOM   2958  NE2 GLN A 388      -3.794   9.475 -36.856  1.00 53.55      A    N  
ATOM   2959  OE1 GLN A 388      -3.919   7.305 -37.053  1.00 55.71      A    O  
ATOM   2960  N   LEU A 389      -9.289   5.365 -39.149  1.00 86.66      A    N  
ATOM   2961  CA  LEU A 389      -9.808   4.335 -40.041  1.00 86.43      A    C  
ATOM   2962  C   LEU A 389     -10.890   4.907 -40.973  1.00 87.77      A    C  
ATOM   2963  O   LEU A 389     -11.596   5.857 -40.629  1.00 87.48      A    O  
ATOM   2964  CB  LEU A 389     -10.345   3.145 -39.226  1.00 84.74      A    C  
ATOM   2965  CG  LEU A 389      -9.326   2.454 -38.305  1.00 81.92      A    C  
ATOM   2966  CD1 LEU A 389     -10.013   1.283 -37.594  1.00 78.98      A    C  
ATOM   2967  CD2 LEU A 389      -8.120   1.899 -39.073  1.00 78.33      A    C  
ATOM   2968  N   THR A 390     -11.062   4.279 -42.134  1.00 88.23      A    N  
ATOM   2969  CA  THR A 390     -12.221   4.543 -43.003  1.00 87.94      A    C  
ATOM   2970  C   THR A 390     -13.508   4.036 -42.339  1.00 89.61      A    C  
ATOM   2971  O   THR A 390     -13.476   3.152 -41.484  1.00 89.03      A    O  
ATOM   2972  CB  THR A 390     -12.068   3.903 -44.386  1.00 85.86      A    C  
ATOM   2973  CG2 THR A 390     -10.759   4.283 -45.079  1.00 79.79      A    C  
ATOM   2974  OG1 THR A 390     -12.136   2.503 -44.308  1.00 81.05      A    O  
ATOM   2975  N   ASP A 391     -14.665   4.552 -42.769  1.00 89.52      A    N  
ATOM   2976  CA  ASP A 391     -15.952   4.091 -42.231  1.00 90.52      A    C  
ATOM   2977  C   ASP A 391     -16.178   2.592 -42.457  1.00 91.52      A    C  
ATOM   2978  O   ASP A 391     -16.785   1.918 -41.625  1.00 89.53      A    O  
ATOM   2979  CB  ASP A 391     -17.097   4.892 -42.858  1.00 88.23      A    C  
ATOM   2980  CG  ASP A 391     -17.259   6.298 -42.279  1.00 85.68      A    C  
ATOM   2981  OD1 ASP A 391     -16.542   6.639 -41.314  1.00 79.22      A    O  
ATOM   2982  OD2 ASP A 391     -18.152   7.016 -42.794  1.00 80.18      A    O1-
ATOM   2983  N   GLU A 392     -15.658   2.048 -43.554  1.00 91.24      A    N  
ATOM   2984  CA  GLU A 392     -15.742   0.618 -43.848  1.00 91.28      A    C  
ATOM   2985  C   GLU A 392     -14.890  -0.205 -42.866  1.00 91.62      A    C  
ATOM   2986  O   GLU A 392     -15.370  -1.184 -42.295  1.00 90.03      A    O  
ATOM   2987  CB  GLU A 392     -15.330   0.413 -45.318  1.00 90.65      A    C  
ATOM   2988  CG  GLU A 392     -15.812  -0.919 -45.884  1.00 77.62      A    C  
ATOM   2989  CD  GLU A 392     -15.593  -1.007 -47.415  1.00 65.51      A    C  
ATOM   2990  OE1 GLU A 392     -16.365  -1.761 -48.060  1.00 57.19      A    O  
ATOM   2991  OE2 GLU A 392     -14.693  -0.305 -47.923  1.00 59.58      A    O1-
ATOM   2992  N   GLN A 393     -13.672   0.251 -42.569  1.00 89.23      A    N  
ATOM   2993  CA  GLN A 393     -12.808  -0.354 -41.553  1.00 86.60      A    C  
ATOM   2994  C   GLN A 393     -13.397  -0.215 -40.144  1.00 87.94      A    C  
ATOM   2995  O   GLN A 393     -13.356  -1.167 -39.359  1.00 87.34      A    O  
ATOM   2996  CB  GLN A 393     -11.424   0.308 -41.596  1.00 85.00      A    C  
ATOM   2997  CG  GLN A 393     -10.591  -0.069 -42.834  1.00 82.39      A    C  
ATOM   2998  CD  GLN A 393      -9.321   0.779 -42.929  1.00 80.90      A    C  
ATOM   2999  NE2 GLN A 393      -8.210   0.206 -43.342  1.00 73.51      A    N  
ATOM   3000  OE1 GLN A 393      -9.292   1.965 -42.629  1.00 75.54      A    O  
ATOM   3001  N   LYS A 394     -13.996   0.948 -39.818  1.00 90.54      A    N  
ATOM   3002  CA  LYS A 394     -14.692   1.159 -38.543  1.00 91.38      A    C  
ATOM   3003  C   LYS A 394     -15.833   0.163 -38.360  1.00 91.47      A    C  
ATOM   3004  O   LYS A 394     -15.916  -0.492 -37.326  1.00 90.64      A    O  
ATOM   3005  CB  LYS A 394     -15.226   2.602 -38.465  1.00 91.48      A    C  
ATOM   3006  CG  LYS A 394     -14.127   3.644 -38.221  1.00 92.64      A    C  
ATOM   3007  CD  LYS A 394     -14.695   5.060 -38.380  1.00 91.55      A    C  
ATOM   3008  CE  LYS A 394     -13.588   6.099 -38.185  1.00 89.54      A    C  
ATOM   3009  NZ  LYS A 394     -14.022   7.446 -38.614  1.00 85.14      A    N1+
ATOM   3010  N   ARG A 395     -16.693  -0.013 -39.379  1.00 92.27      A    N  
ATOM   3011  CA  ARG A 395     -17.802  -0.981 -39.339  1.00 91.61      A    C  
ATOM   3012  C   ARG A 395     -17.292  -2.410 -39.164  1.00 90.95      A    C  
ATOM   3013  O   ARG A 395     -17.818  -3.131 -38.329  1.00 89.47      A    O  
ATOM   3014  CB  ARG A 395     -18.644  -0.868 -40.605  1.00 91.70      A    C  
ATOM   3015  CG  ARG A 395     -19.489   0.410 -40.632  1.00 87.55      A    C  
ATOM   3016  CD  ARG A 395     -20.214   0.500 -41.969  1.00 85.32      A    C  
ATOM   3017  NE  ARG A 395     -20.786   1.839 -42.186  1.00 80.65      A    N  
ATOM   3018  CZ  ARG A 395     -21.509   2.221 -43.220  1.00 75.59      A    C  
ATOM   3019  NH1 ARG A 395     -21.861   1.393 -44.162  1.00 65.89      A    N1+
ATOM   3020  NH2 ARG A 395     -21.868   3.466 -43.326  1.00 71.38      A    N  
ATOM   3021  N   ALA A 396     -16.254  -2.798 -39.901  1.00 90.14      A    N  
ATOM   3022  CA  ALA A 396     -15.650  -4.122 -39.771  1.00 88.53      A    C  
ATOM   3023  C   ALA A 396     -15.085  -4.387 -38.363  1.00 88.77      A    C  
ATOM   3024  O   ALA A 396     -15.173  -5.505 -37.863  1.00 86.21      A    O  
ATOM   3025  CB  ALA A 396     -14.570  -4.267 -40.848  1.00 87.01      A    C  
ATOM   3026  N   ALA A 397     -14.587  -3.352 -37.699  1.00 88.44      A    N  
ATOM   3027  CA  ALA A 397     -14.074  -3.425 -36.330  1.00 88.14      A    C  
ATOM   3028  C   ALA A 397     -15.155  -3.291 -35.232  1.00 89.37      A    C  
ATOM   3029  O   ALA A 397     -14.819  -3.230 -34.056  1.00 87.42      A    O  
ATOM   3030  CB  ALA A 397     -12.969  -2.375 -36.179  1.00 86.48      A    C  
ATOM   3031  N   GLY A 398     -16.442  -3.195 -35.589  1.00 89.46      A    N  
ATOM   3032  CA  GLY A 398     -17.520  -2.930 -34.633  1.00 90.44      A    C  
ATOM   3033  C   GLY A 398     -17.506  -1.508 -34.056  1.00 92.69      A    C  
ATOM   3034  O   GLY A 398     -18.071  -1.270 -32.988  1.00 90.77      A    O  
ATOM   3035  N   ALA A 399     -16.851  -0.573 -34.734  1.00 92.02      A    N  
ATOM   3036  CA  ALA A 399     -16.683   0.822 -34.343  1.00 93.38      A    C  
ATOM   3037  C   ALA A 399     -17.274   1.782 -35.394  1.00 94.61      A    C  
ATOM   3038  O   ALA A 399     -16.698   2.823 -35.692  1.00 93.10      A    O  
ATOM   3039  CB  ALA A 399     -15.192   1.063 -34.072  1.00 91.34      A    C  
ATOM   3040  N   GLY A 400     -18.406   1.425 -35.994  1.00 93.86      A    N  
ATOM   3041  CA  GLY A 400     -19.091   2.253 -36.989  1.00 95.06      A    C  
ATOM   3042  C   GLY A 400     -19.408   3.663 -36.469  1.00 96.11      A    C  
ATOM   3043  O   GLY A 400     -19.440   3.874 -35.255  1.00 95.45      A    O  
ATOM   3044  N   PRO A 401     -19.680   4.637 -37.361  1.00 96.15      A    N  
ATOM   3045  CA  PRO A 401     -19.870   6.043 -36.981  1.00 96.28      A    C  
ATOM   3046  C   PRO A 401     -20.934   6.290 -35.909  1.00 96.69      A    C  
ATOM   3047  O   PRO A 401     -20.840   7.242 -35.148  1.00 95.72      A    O  
ATOM   3048  CB  PRO A 401     -20.254   6.753 -38.284  1.00 94.97      A    C  
ATOM   3049  CG  PRO A 401     -19.598   5.904 -39.368  1.00 92.31      A    C  
ATOM   3050  CD  PRO A 401     -19.708   4.492 -38.809  1.00 95.36      A    C  
ATOM   3051  N   GLU A 402     -21.942   5.422 -35.850  1.00 96.84      A    N  
ATOM   3052  CA  GLU A 402     -23.072   5.512 -34.927  1.00 96.92      A    C  
ATOM   3053  C   GLU A 402     -22.837   4.814 -33.575  1.00 97.30      A    C  
ATOM   3054  O   GLU A 402     -23.637   4.979 -32.657  1.00 96.59      A    O  
ATOM   3055  CB  GLU A 402     -24.330   4.964 -35.626  1.00 95.57      A    C  
ATOM   3056  CG  GLU A 402     -24.473   3.430 -35.757  1.00 92.25      A    C  
ATOM   3057  CD  GLU A 402     -23.533   2.705 -36.743  1.00 92.59      A    C  
ATOM   3058  OE1 GLU A 402     -23.636   1.463 -36.831  1.00 86.25      A    O  
ATOM   3059  OE2 GLU A 402     -22.697   3.364 -37.398  1.00 88.17      A    O1-
ATOM   3060  N   VAL A 403     -21.763   4.032 -33.434  1.00 97.27      A    N  
ATOM   3061  CA  VAL A 403     -21.553   3.114 -32.311  1.00 97.37      A    C  
ATOM   3062  C   VAL A 403     -21.006   3.833 -31.081  1.00 97.48      A    C  
ATOM   3063  O   VAL A 403     -19.925   4.431 -31.125  1.00 97.01      A    O  
ATOM   3064  CB  VAL A 403     -20.644   1.937 -32.694  1.00 96.83      A    C  
ATOM   3065  CG1 VAL A 403     -20.463   0.953 -31.533  1.00 95.12      A    C  
ATOM   3066  CG2 VAL A 403     -21.191   1.149 -33.890  1.00 95.13      A    C  
ATOM   3067  N   VAL A 404     -21.692   3.679 -29.963  1.00 97.89      A    N  
ATOM   3068  CA  VAL A 404     -21.214   4.046 -28.630  1.00 97.95      A    C  
ATOM   3069  C   VAL A 404     -21.067   2.775 -27.792  1.00 97.85      A    C  
ATOM   3070  O   VAL A 404     -21.953   1.919 -27.795  1.00 97.54      A    O  
ATOM   3071  CB  VAL A 404     -22.160   5.055 -27.954  1.00 97.90      A    C  
ATOM   3072  CG1 VAL A 404     -21.655   5.477 -26.570  1.00 96.76      A    C  
ATOM   3073  CG2 VAL A 404     -22.308   6.326 -28.806  1.00 96.56      A    C  
ATOM   3074  N   ARG A 405     -19.953   2.643 -27.065  1.00 97.57      A    N  
ATOM   3075  CA  ARG A 405     -19.723   1.558 -26.100  1.00 97.48      A    C  
ATOM   3076  C   ARG A 405     -19.883   2.081 -24.676  1.00 97.70      A    C  
ATOM   3077  O   ARG A 405     -19.288   3.102 -24.322  1.00 97.36      A    O  
ATOM   3078  CB  ARG A 405     -18.343   0.930 -26.332  1.00 96.12      A    C  
ATOM   3079  CG  ARG A 405     -18.140  -0.342 -25.478  1.00 90.45      A    C  
ATOM   3080  CD  ARG A 405     -16.726  -0.911 -25.635  1.00 86.60      A    C  
ATOM   3081  NE  ARG A 405     -15.740  -0.043 -24.970  1.00 78.97      A    N  
ATOM   3082  CZ  ARG A 405     -14.430  -0.275 -24.848  1.00 74.79      A    C  
ATOM   3083  NH1 ARG A 405     -13.879  -1.342 -25.353  1.00 66.38      A    N1+
ATOM   3084  NH2 ARG A 405     -13.680   0.567 -24.212  1.00 65.24      A    N  
ATOM   3085  N   LEU A 406     -20.625   1.335 -23.861  1.00 97.86      A    N  
ATOM   3086  CA  LEU A 406     -20.798   1.596 -22.435  1.00 98.11      A    C  
ATOM   3087  C   LEU A 406     -20.223   0.447 -21.600  1.00 98.02      A    C  
ATOM   3088  O   LEU A 406     -20.378  -0.722 -21.944  1.00 97.64      A    O  
ATOM   3089  CB  LEU A 406     -22.288   1.815 -22.109  1.00 98.12      A    C  
ATOM   3090  CG  LEU A 406     -22.977   2.964 -22.872  1.00 97.85      A    C  
ATOM   3091  CD1 LEU A 406     -24.443   3.047 -22.452  1.00 97.20      A    C  
ATOM   3092  CD2 LEU A 406     -22.323   4.322 -22.600  1.00 97.13      A    C  
ATOM   3093  N   SER A 407     -19.586   0.791 -20.475  1.00 98.15      A    N  
ATOM   3094  CA  SER A 407     -19.329  -0.111 -19.349  1.00 98.21      A    C  
ATOM   3095  C   SER A 407     -20.149   0.399 -18.170  1.00 98.48      A    C  
ATOM   3096  O   SER A 407     -19.856   1.467 -17.643  1.00 98.28      A    O  
ATOM   3097  CB  SER A 407     -17.833  -0.135 -19.017  1.00 98.03      A    C  
ATOM   3098  OG  SER A 407     -17.568  -0.962 -17.901  1.00 96.77      A    O  
ATOM   3099  N   ILE A 408     -21.200  -0.325 -17.796  1.00 98.51      A    N  
ATOM   3100  CA  ILE A 408     -22.135   0.118 -16.762  1.00 98.75      A    C  
ATOM   3101  C   ILE A 408     -21.554  -0.174 -15.379  1.00 98.78      A    C  
ATOM   3102  O   ILE A 408     -21.200  -1.309 -15.080  1.00 98.56      A    O  
ATOM   3103  CB  ILE A 408     -23.525  -0.501 -16.974  1.00 98.65      A    C  
ATOM   3104  CG1 ILE A 408     -24.084  -0.236 -18.385  1.00 98.12      A    C  
ATOM   3105  CG2 ILE A 408     -24.516  -0.008 -15.906  1.00 98.37      A    C  
ATOM   3106  CD1 ILE A 408     -24.196   1.247 -18.782  1.00 97.31      A    C  
ATOM   3107  N   GLY A 409     -21.470   0.855 -14.543  1.00 98.64      A    N  
ATOM   3108  CA  GLY A 409     -20.995   0.785 -13.173  1.00 98.62      A    C  
ATOM   3109  C   GLY A 409     -22.054   0.312 -12.170  1.00 98.70      A    C  
ATOM   3110  O   GLY A 409     -23.086  -0.269 -12.524  1.00 98.53      A    O  
ATOM   3111  N   ILE A 410     -21.784   0.562 -10.896  1.00 98.78      A    N  
ATOM   3112  CA  ILE A 410     -22.656   0.180  -9.776  1.00 98.73      A    C  
ATOM   3113  C   ILE A 410     -23.339   1.372  -9.102  1.00 98.75      A    C  
ATOM   3114  O   ILE A 410     -23.877   1.232  -7.999  1.00 98.26      A    O  
ATOM   3115  CB  ILE A 410     -21.910  -0.731  -8.770  1.00 98.53      A    C  
ATOM   3116  CG1 ILE A 410     -20.704  -0.003  -8.126  1.00 97.51      A    C  
ATOM   3117  CG2 ILE A 410     -21.473  -2.043  -9.441  1.00 96.85      A    C  
ATOM   3118  CD1 ILE A 410     -20.114  -0.772  -6.918  1.00 96.29      A    C  
ATOM   3119  N   GLU A 411     -23.340   2.529  -9.751  1.00 98.69      A    N  
ATOM   3120  CA  GLU A 411     -24.143   3.691  -9.358  1.00 98.67      A    C  
ATOM   3121  C   GLU A 411     -25.639   3.341  -9.312  1.00 98.68      A    C  
ATOM   3122  O   GLU A 411     -26.069   2.252  -9.705  1.00 98.33      A    O  
ATOM   3123  CB  GLU A 411     -23.915   4.862 -10.339  1.00 98.52      A    C  
ATOM   3124  CG  GLU A 411     -22.452   5.313 -10.500  1.00 98.30      A    C  
ATOM   3125  CD  GLU A 411     -21.727   4.681 -11.705  1.00 98.59      A    C  
ATOM   3126  OE1 GLU A 411     -20.744   5.282 -12.195  1.00 97.52      A    O  
ATOM   3127  OE2 GLU A 411     -22.148   3.591 -12.179  1.00 97.73      A    O1-
ATOM   3128  N   ASP A 412     -26.466   4.271  -8.833  1.00 98.57      A    N  
ATOM   3129  CA  ASP A 412     -27.912   4.107  -8.923  1.00 98.44      A    C  
ATOM   3130  C   ASP A 412     -28.346   4.175 -10.399  1.00 98.49      A    C  
ATOM   3131  O   ASP A 412     -28.090   5.154 -11.096  1.00 98.00      A    O  
ATOM   3132  CB  ASP A 412     -28.637   5.139  -8.050  1.00 98.04      A    C  
ATOM   3133  CG  ASP A 412     -28.520   4.767  -6.574  1.00 96.21      A    C  
ATOM   3134  OD1 ASP A 412     -29.176   3.769  -6.173  1.00 90.33      A    O  
ATOM   3135  OD2 ASP A 412     -27.773   5.421  -5.821  1.00 90.22      A    O1-
ATOM   3136  N   ALA A 413     -29.025   3.137 -10.868  1.00 98.59      A    N  
ATOM   3137  CA  ALA A 413     -29.407   3.021 -12.279  1.00 98.52      A    C  
ATOM   3138  C   ALA A 413     -30.216   4.220 -12.791  1.00 98.52      A    C  
ATOM   3139  O   ALA A 413     -30.121   4.563 -13.967  1.00 98.13      A    O  
ATOM   3140  CB  ALA A 413     -30.198   1.717 -12.471  1.00 98.29      A    C  
ATOM   3141  N   GLN A 414     -31.001   4.867 -11.917  1.00 98.41      A    N  
ATOM   3142  CA  GLN A 414     -31.781   6.047 -12.293  1.00 98.36      A    C  
ATOM   3143  C   GLN A 414     -30.893   7.246 -12.623  1.00 98.31      A    C  
ATOM   3144  O   GLN A 414     -31.179   7.941 -13.589  1.00 97.99      A    O  
ATOM   3145  CB  GLN A 414     -32.796   6.375 -11.190  1.00 97.98      A    C  
ATOM   3146  CG  GLN A 414     -33.852   7.383 -11.660  1.00 94.82      A    C  
ATOM   3147  CD  GLN A 414     -34.651   6.846 -12.864  1.00 94.62      A    C  
ATOM   3148  NE2 GLN A 414     -34.698   7.573 -13.959  1.00 86.89      A    N  
ATOM   3149  OE1 GLN A 414     -35.212   5.764 -12.833  1.00 88.92      A    O  
ATOM   3150  N   ASP A 415     -29.792   7.448 -11.900  1.00 98.28      A    N  
ATOM   3151  CA  ASP A 415     -28.849   8.532 -12.181  1.00 98.27      A    C  
ATOM   3152  C   ASP A 415     -28.150   8.325 -13.543  1.00 98.33      A    C  
ATOM   3153  O   ASP A 415     -27.985   9.277 -14.308  1.00 97.93      A    O  
ATOM   3154  CB  ASP A 415     -27.800   8.631 -11.059  1.00 98.17      A    C  
ATOM   3155  CG  ASP A 415     -28.374   8.992  -9.686  1.00 98.07      A    C  
ATOM   3156  OD1 ASP A 415     -29.341   9.793  -9.621  1.00 96.62      A    O  
ATOM   3157  OD2 ASP A 415     -27.822   8.505  -8.682  1.00 96.59      A    O1-
ATOM   3158  N   LEU A 416     -27.819   7.068 -13.879  1.00 98.48      A    N  
ATOM   3159  CA  LEU A 416     -27.250   6.716 -15.181  1.00 98.57      A    C  
ATOM   3160  C   LEU A 416     -28.247   6.957 -16.321  1.00 98.53      A    C  
ATOM   3161  O   LEU A 416     -27.874   7.467 -17.382  1.00 98.29      A    O  
ATOM   3162  CB  LEU A 416     -26.823   5.234 -15.184  1.00 98.61      A    C  
ATOM   3163  CG  LEU A 416     -25.775   4.836 -14.124  1.00 98.32      A    C  
ATOM   3164  CD1 LEU A 416     -25.478   3.342 -14.247  1.00 97.77      A    C  
ATOM   3165  CD2 LEU A 416     -24.478   5.611 -14.290  1.00 97.58      A    C  
ATOM   3166  N   ILE A 417     -29.516   6.591 -16.117  1.00 98.57      A    N  
ATOM   3167  CA  ILE A 417     -30.596   6.804 -17.091  1.00 98.58      A    C  
ATOM   3168  C   ILE A 417     -30.851   8.301 -17.285  1.00 98.48      A    C  
ATOM   3169  O   ILE A 417     -30.978   8.747 -18.422  1.00 98.09      A    O  
ATOM   3170  CB  ILE A 417     -31.860   6.033 -16.653  1.00 98.50      A    C  
ATOM   3171  CG1 ILE A 417     -31.641   4.514 -16.878  1.00 97.88      A    C  
ATOM   3172  CG2 ILE A 417     -33.112   6.514 -17.407  1.00 97.95      A    C  
ATOM   3173  CD1 ILE A 417     -32.691   3.630 -16.193  1.00 96.35      A    C  
ATOM   3174  N   ASP A 418     -30.903   9.075 -16.202  1.00 98.25      A    N  
ATOM   3175  CA  ASP A 418     -31.153  10.515 -16.248  1.00 98.02      A    C  
ATOM   3176  C   ASP A 418     -30.005  11.261 -16.957  1.00 97.94      A    C  
ATOM   3177  O   ASP A 418     -30.262  12.170 -17.747  1.00 97.22      A    O  
ATOM   3178  CB  ASP A 418     -31.350  11.055 -14.814  1.00 97.75      A    C  
ATOM   3179  CG  ASP A 418     -32.675  10.652 -14.122  1.00 96.96      A    C  
ATOM   3180  OD1 ASP A 418     -33.528   9.977 -14.734  1.00 94.78      A    O  
ATOM   3181  OD2 ASP A 418     -32.863  11.074 -12.960  1.00 94.43      A    O1-
ATOM   3182  N   ASP A 419     -28.748  10.849 -16.747  1.00 98.03      A    N  
ATOM   3183  CA  ASP A 419     -27.582  11.413 -17.441  1.00 98.08      A    C  
ATOM   3184  C   ASP A 419     -27.619  11.096 -18.950  1.00 98.08      A    C  
ATOM   3185  O   ASP A 419     -27.463  11.996 -19.785  1.00 97.56      A    O  
ATOM   3186  CB  ASP A 419     -26.286  10.880 -16.786  1.00 97.72      A    C  
ATOM   3187  CG  ASP A 419     -25.012  11.601 -17.253  1.00 97.53      A    C  
ATOM   3188  OD1 ASP A 419     -25.042  12.835 -17.429  1.00 95.63      A    O  
ATOM   3189  OD2 ASP A 419     -23.954  10.935 -17.371  1.00 95.59      A    O1-
ATOM   3190  N   LEU A 420     -27.923   9.840 -19.311  1.00 98.30      A    N  
ATOM   3191  CA  LEU A 420     -28.093   9.437 -20.713  1.00 98.37      A    C  
ATOM   3192  C   LEU A 420     -29.262  10.165 -21.384  1.00 98.27      A    C  
ATOM   3193  O   LEU A 420     -29.120  10.625 -22.514  1.00 97.81      A    O  
ATOM   3194  CB  LEU A 420     -28.304   7.918 -20.800  1.00 98.32      A    C  
ATOM   3195  CG  LEU A 420     -27.012   7.089 -20.650  1.00 97.74      A    C  
ATOM   3196  CD1 LEU A 420     -27.373   5.633 -20.413  1.00 96.61      A    C  
ATOM   3197  CD2 LEU A 420     -26.151   7.162 -21.917  1.00 96.48      A    C  
ATOM   3198  N   ASP A 421     -30.405  10.289 -20.717  1.00 98.01      A    N  
ATOM   3199  CA  ASP A 421     -31.587  10.935 -21.291  1.00 97.89      A    C  
ATOM   3200  C   ASP A 421     -31.341  12.425 -21.542  1.00 97.72      A    C  
ATOM   3201  O   ASP A 421     -31.671  12.936 -22.613  1.00 96.99      A    O  
ATOM   3202  CB  ASP A 421     -32.804  10.719 -20.378  1.00 97.37      A    C  
ATOM   3203  CG  ASP A 421     -34.118  11.147 -21.042  1.00 96.00      A    C  
ATOM   3204  OD1 ASP A 421     -34.417  10.691 -22.171  1.00 92.10      A    O  
ATOM   3205  OD2 ASP A 421     -34.893  11.917 -20.451  1.00 91.32      A    O1-
ATOM   3206  N   ALA A 422     -30.711  13.122 -20.586  1.00 97.38      A    N  
ATOM   3207  CA  ALA A 422     -30.336  14.514 -20.745  1.00 97.05      A    C  
ATOM   3208  C   ALA A 422     -29.342  14.706 -21.903  1.00 96.92      A    C  
ATOM   3209  O   ALA A 422     -29.536  15.577 -22.754  1.00 95.49      A    O  
ATOM   3210  CB  ALA A 422     -29.767  15.023 -19.414  1.00 96.43      A    C  
ATOM   3211  N   ALA A 423     -28.310  13.859 -21.982  1.00 97.29      A    N  
ATOM   3212  CA  ALA A 423     -27.284  13.939 -23.017  1.00 97.23      A    C  
ATOM   3213  C   ALA A 423     -27.805  13.589 -24.422  1.00 97.08      A    C  
ATOM   3214  O   ALA A 423     -27.381  14.190 -25.408  1.00 95.95      A    O  
ATOM   3215  CB  ALA A 423     -26.124  13.027 -22.600  1.00 97.01      A    C  
ATOM   3216  N   LEU A 424     -28.753  12.646 -24.520  1.00 97.24      A    N  
ATOM   3217  CA  LEU A 424     -29.380  12.243 -25.786  1.00 96.98      A    C  
ATOM   3218  C   LEU A 424     -30.376  13.277 -26.332  1.00 96.29      A    C  
ATOM   3219  O   LEU A 424     -30.638  13.302 -27.538  1.00 94.27      A    O  
ATOM   3220  CB  LEU A 424     -30.106  10.901 -25.588  1.00 96.75      A    C  
ATOM   3221  CG  LEU A 424     -29.183   9.675 -25.527  1.00 96.55      A    C  
ATOM   3222  CD1 LEU A 424     -29.971   8.455 -25.034  1.00 95.04      A    C  
ATOM   3223  CD2 LEU A 424     -28.620   9.331 -26.906  1.00 95.04      A    C  
ATOM   3224  N   ARG A 425     -30.957  14.106 -25.466  1.00 95.03      A    N  
ATOM   3225  CA  ARG A 425     -31.938  15.146 -25.838  1.00 92.81      A    C  
ATOM   3226  C   ARG A 425     -31.316  16.507 -26.099  1.00 91.10      A    C  
ATOM   3227  O   ARG A 425     -32.011  17.387 -26.599  1.00 84.19      A    O  
ATOM   3228  CB  ARG A 425     -33.009  15.260 -24.744  1.00 90.28      A    C  
ATOM   3229  CG  ARG A 425     -33.889  14.013 -24.659  1.00 82.45      A    C  
ATOM   3230  CD  ARG A 425     -34.892  14.204 -23.512  1.00 78.54      A    C  
ATOM   3231  NE  ARG A 425     -35.552  12.950 -23.156  1.00 69.96      A    N  
ATOM   3232  CZ  ARG A 425     -36.814  12.750 -22.838  1.00 64.02      A    C  
ATOM   3233  NH1 ARG A 425     -37.706  13.688 -22.899  1.00 57.87      A    N1+
ATOM   3234  NH2 ARG A 425     -37.182  11.569 -22.436  1.00 56.58      A    N  
ATOM   3235  N   ALA A 426     -30.058  16.701 -25.738  1.00 89.08      A    N  
ATOM   3236  CA  ALA A 426     -29.369  17.980 -25.820  1.00 86.78      A    C  
ATOM   3237  C   ALA A 426     -29.057  18.425 -27.263  1.00 81.86      A    C  
ATOM   3238  O   ALA A 426     -28.812  17.574 -28.140  1.00 74.13      A    O  
ATOM   3239  CB  ALA A 426     -28.124  17.941 -24.940  1.00 80.05      A    C  
ATOM   3240  OXT ALA A 426     -29.028  19.661 -27.495  1.00 68.31      A    O1-
TER   
ATOM   3241  N   MET B   1      18.496  28.030 -12.227  1.00 38.19      B    N  
ATOM   3242  CA  MET B   1      19.702  27.166 -12.163  1.00 40.94      B    C  
ATOM   3243  C   MET B   1      20.761  27.774 -13.075  1.00 42.44      B    C  
ATOM   3244  O   MET B   1      20.405  28.427 -14.052  1.00 40.33      B    O  
ATOM   3245  CB  MET B   1      19.381  25.728 -12.575  1.00 38.53      B    C  
ATOM   3246  CG  MET B   1      18.449  25.027 -11.582  1.00 35.23      B    C  
ATOM   3247  SD  MET B   1      18.139  23.287 -12.006  1.00 31.99      B    S  
ATOM   3248  CE  MET B   1      16.721  22.938 -10.949  1.00 29.69      B    C  
ATOM   3249  N   THR B   2      22.040  27.600 -12.756  1.00 46.68      B    N  
ATOM   3250  CA  THR B   2      23.132  28.011 -13.648  1.00 48.55      B    C  
ATOM   3251  C   THR B   2      23.100  27.198 -14.949  1.00 50.35      B    C  
ATOM   3252  O   THR B   2      22.484  26.128 -15.009  1.00 47.42      B    O  
ATOM   3253  CB  THR B   2      24.499  27.846 -12.950  1.00 44.74      B    C  
ATOM   3254  CG2 THR B   2      24.686  28.856 -11.812  1.00 40.22      B    C  
ATOM   3255  OG1 THR B   2      24.615  26.560 -12.389  1.00 41.37      B    O  
ATOM   3256  N   ASP B   3      23.793  27.677 -15.983  1.00 54.18      B    N  
ATOM   3257  CA  ASP B   3      23.931  26.956 -17.266  1.00 57.40      B    C  
ATOM   3258  C   ASP B   3      24.664  25.605 -17.144  1.00 61.05      B    C  
ATOM   3259  O   ASP B   3      24.804  24.863 -18.125  1.00 57.64      B    O  
ATOM   3260  CB  ASP B   3      24.687  27.846 -18.272  1.00 51.52      B    C  
ATOM   3261  CG  ASP B   3      23.877  29.015 -18.841  1.00 45.94      B    C  
ATOM   3262  OD1 ASP B   3      22.649  28.871 -18.982  1.00 41.61      B    O  
ATOM   3263  OD2 ASP B   3      24.522  30.036 -19.174  1.00 40.77      B    O1-
ATOM   3264  N   ARG B   4      25.170  25.255 -15.955  1.00 70.62      B    N  
ATOM   3265  CA  ARG B   4      25.754  23.946 -15.691  1.00 75.06      B    C  
ATOM   3266  C   ARG B   4      24.651  22.934 -15.431  1.00 79.99      B    C  
ATOM   3267  O   ARG B   4      23.715  23.182 -14.677  1.00 76.14      B    O  
ATOM   3268  CB  ARG B   4      26.752  23.999 -14.525  1.00 67.25      B    C  
ATOM   3269  CG  ARG B   4      28.110  24.532 -14.995  1.00 58.79      B    C  
ATOM   3270  CD  ARG B   4      29.104  24.461 -13.844  1.00 55.23      B    C  
ATOM   3271  NE  ARG B   4      30.468  24.781 -14.291  1.00 48.96      B    N  
ATOM   3272  CZ  ARG B   4      31.531  24.862 -13.513  1.00 43.84      B    C  
ATOM   3273  NH1 ARG B   4      31.440  24.663 -12.219  1.00 42.15      B    N1+
ATOM   3274  NH2 ARG B   4      32.695  25.137 -14.014  1.00 38.44      B    N  
ATOM   3275  N   GLN B   5      24.844  21.759 -16.024  1.00 84.01      B    N  
ATOM   3276  CA  GLN B   5      24.057  20.589 -15.675  1.00 87.67      B    C  
ATOM   3277  C   GLN B   5      24.209  20.309 -14.173  1.00 92.79      B    C  
ATOM   3278  O   GLN B   5      25.344  20.309 -13.674  1.00 90.69      B    O  
ATOM   3279  CB  GLN B   5      24.518  19.398 -16.527  1.00 78.72      B    C  
ATOM   3280  CG  GLN B   5      23.338  18.638 -17.135  1.00 65.48      B    C  
ATOM   3281  CD  GLN B   5      23.784  17.500 -18.059  1.00 58.10      B    C  
ATOM   3282  NE2 GLN B   5      22.853  16.808 -18.684  1.00 48.81      B    N  
ATOM   3283  OE1 GLN B   5      24.949  17.214 -18.235  1.00 51.32      B    O  
ATOM   3284  N   PRO B   6      23.117  20.077 -13.444  1.00 93.70      B    N  
ATOM   3285  CA  PRO B   6      23.170  19.742 -12.031  1.00 95.75      B    C  
ATOM   3286  C   PRO B   6      24.038  18.505 -11.774  1.00 97.11      B    C  
ATOM   3287  O   PRO B   6      24.158  17.622 -12.630  1.00 96.24      B    O  
ATOM   3288  CB  PRO B   6      21.719  19.517 -11.604  1.00 93.61      B    C  
ATOM   3289  CG  PRO B   6      20.910  20.318 -12.613  1.00 90.95      B    C  
ATOM   3290  CD  PRO B   6      21.731  20.185 -13.893  1.00 93.06      B    C  
ATOM   3291  N   GLY B   7      24.619  18.426 -10.590  1.00 97.48      B    N  
ATOM   3292  CA  GLY B   7      25.389  17.272 -10.146  1.00 97.75      B    C  
ATOM   3293  C   GLY B   7      24.543  16.002 -10.015  1.00 98.19      B    C  
ATOM   3294  O   GLY B   7      23.311  16.038  -9.981  1.00 97.78      B    O  
ATOM   3295  N   PHE B   8      25.214  14.849  -9.919  1.00 97.99      B    N  
ATOM   3296  CA  PHE B   8      24.547  13.551  -9.890  1.00 98.13      B    C  
ATOM   3297  C   PHE B   8      23.581  13.395  -8.703  1.00 98.24      B    C  
ATOM   3298  O   PHE B   8      22.493  12.853  -8.878  1.00 97.96      B    O  
ATOM   3299  CB  PHE B   8      25.608  12.442  -9.883  1.00 97.81      B    C  
ATOM   3300  CG  PHE B   8      25.040  11.060 -10.119  1.00 98.30      B    C  
ATOM   3301  CD1 PHE B   8      24.518  10.303  -9.051  1.00 97.98      B    C  
ATOM   3302  CD2 PHE B   8      25.003  10.517 -11.418  1.00 98.00      B    C  
ATOM   3303  CE1 PHE B   8      23.962   9.031  -9.280  1.00 97.71      B    C  
ATOM   3304  CE2 PHE B   8      24.459   9.252 -11.658  1.00 97.66      B    C  
ATOM   3305  CZ  PHE B   8      23.934   8.505 -10.589  1.00 98.06      B    C  
ATOM   3306  N   ASN B   9      23.946  13.879  -7.508  1.00 98.31      B    N  
ATOM   3307  CA  ASN B   9      23.089  13.801  -6.321  1.00 98.33      B    C  
ATOM   3308  C   ASN B   9      21.837  14.676  -6.478  1.00 98.49      B    C  
ATOM   3309  O   ASN B   9      20.755  14.271  -6.077  1.00 98.08      B    O  
ATOM   3310  CB  ASN B   9      23.876  14.205  -5.063  1.00 98.03      B    C  
ATOM   3311  CG  ASN B   9      25.097  13.328  -4.803  1.00 96.42      B    C  
ATOM   3312  ND2 ASN B   9      26.257  13.728  -5.269  1.00 86.86      B    N  
ATOM   3313  OD1 ASN B   9      25.013  12.291  -4.180  1.00 87.68      B    O  
ATOM   3314  N   THR B  10      21.985  15.843  -7.114  1.00 98.34      B    N  
ATOM   3315  CA  THR B  10      20.857  16.735  -7.424  1.00 98.46      B    C  
ATOM   3316  C   THR B  10      19.892  16.094  -8.424  1.00 98.43      B    C  
ATOM   3317  O   THR B  10      18.688  16.071  -8.191  1.00 98.26      B    O  
ATOM   3318  CB  THR B  10      21.381  18.074  -7.969  1.00 98.33      B    C  
ATOM   3319  CG2 THR B  10      20.273  19.105  -8.133  1.00 96.96      B    C  
ATOM   3320  OG1 THR B  10      22.336  18.609  -7.075  1.00 96.86      B    O  
ATOM   3321  N   LEU B  11      20.418  15.501  -9.500  1.00 98.30      B    N  
ATOM   3322  CA  LEU B  11      19.603  14.788 -10.490  1.00 98.24      B    C  
ATOM   3323  C   LEU B  11      18.885  13.569  -9.887  1.00 98.38      B    C  
ATOM   3324  O   LEU B  11      17.718  13.352 -10.188  1.00 98.19      B    O  
ATOM   3325  CB  LEU B  11      20.482  14.344 -11.672  1.00 98.13      B    C  
ATOM   3326  CG  LEU B  11      21.023  15.481 -12.559  1.00 97.44      B    C  
ATOM   3327  CD1 LEU B  11      21.950  14.890 -13.630  1.00 95.86      B    C  
ATOM   3328  CD2 LEU B  11      19.908  16.249 -13.269  1.00 95.61      B    C  
ATOM   3329  N   ALA B  12      19.545  12.811  -9.002  1.00 98.30      B    N  
ATOM   3330  CA  ALA B  12      18.960  11.637  -8.351  1.00 98.49      B    C  
ATOM   3331  C   ALA B  12      17.705  11.964  -7.511  1.00 98.45      B    C  
ATOM   3332  O   ALA B  12      16.870  11.099  -7.281  1.00 98.26      B    O  
ATOM   3333  CB  ALA B  12      20.043  10.963  -7.500  1.00 98.45      B    C  
ATOM   3334  N   ILE B  13      17.562  13.222  -7.086  1.00 98.49      B    N  
ATOM   3335  CA  ILE B  13      16.444  13.716  -6.268  1.00 98.34      B    C  
ATOM   3336  C   ILE B  13      15.409  14.482  -7.106  1.00 98.22      B    C  
ATOM   3337  O   ILE B  13      14.213  14.349  -6.862  1.00 97.33      B    O  
ATOM   3338  CB  ILE B  13      17.012  14.585  -5.116  1.00 97.81      B    C  
ATOM   3339  CG1 ILE B  13      17.883  13.725  -4.170  1.00 94.89      B    C  
ATOM   3340  CG2 ILE B  13      15.893  15.266  -4.311  1.00 94.40      B    C  
ATOM   3341  CD1 ILE B  13      18.831  14.581  -3.321  1.00 90.64      B    C  
ATOM   3342  N   HIS B  14      15.855  15.277  -8.088  1.00 98.22      B    N  
ATOM   3343  CA  HIS B  14      15.010  16.265  -8.753  1.00 98.13      B    C  
ATOM   3344  C   HIS B  14      14.655  15.956 -10.215  1.00 97.86      B    C  
ATOM   3345  O   HIS B  14      13.622  16.434 -10.687  1.00 96.54      B    O  
ATOM   3346  CB  HIS B  14      15.666  17.643  -8.649  1.00 97.84      B    C  
ATOM   3347  CG  HIS B  14      15.654  18.195  -7.252  1.00 98.19      B    C  
ATOM   3348  CD2 HIS B  14      16.711  18.224  -6.372  1.00 93.68      B    C  
ATOM   3349  ND1 HIS B  14      14.570  18.779  -6.619  1.00 94.08      B    N  
ATOM   3350  CE1 HIS B  14      14.969  19.158  -5.398  1.00 94.68      B    C  
ATOM   3351  NE2 HIS B  14      16.260  18.829  -5.209  1.00 95.41      B    N  
ATOM   3352  N   ALA B  15      15.466  15.194 -10.942  1.00 97.61      B    N  
ATOM   3353  CA  ALA B  15      15.212  14.941 -12.351  1.00 97.42      B    C  
ATOM   3354  C   ALA B  15      13.863  14.226 -12.556  1.00 97.34      B    C  
ATOM   3355  O   ALA B  15      13.553  13.274 -11.848  1.00 96.87      B    O  
ATOM   3356  CB  ALA B  15      16.373  14.163 -12.968  1.00 97.25      B    C  
ATOM   3357  N   GLY B  16      13.068  14.724 -13.495  1.00 96.47      B    N  
ATOM   3358  CA  GLY B  16      11.729  14.214 -13.797  1.00 96.12      B    C  
ATOM   3359  C   GLY B  16      10.625  14.584 -12.808  1.00 96.37      B    C  
ATOM   3360  O   GLY B  16       9.459  14.301 -13.065  1.00 94.10      B    O  
ATOM   3361  N   ALA B  17      10.954  15.220 -11.667  1.00 94.66      B    N  
ATOM   3362  CA  ALA B  17       9.971  15.583 -10.655  1.00 94.07      B    C  
ATOM   3363  C   ALA B  17       9.840  17.101 -10.494  1.00 94.16      B    C  
ATOM   3364  O   ALA B  17      10.783  17.792 -10.105  1.00 90.64      B    O  
ATOM   3365  CB  ALA B  17      10.317  14.893  -9.333  1.00 91.36      B    C  
ATOM   3366  N   THR B  18       8.624  17.601 -10.706  1.00 92.71      B    N  
ATOM   3367  CA  THR B  18       8.197  18.936 -10.287  1.00 92.45      B    C  
ATOM   3368  C   THR B  18       7.123  18.798  -9.195  1.00 93.80      B    C  
ATOM   3369  O   THR B  18       6.544  17.716  -9.045  1.00 91.61      B    O  
ATOM   3370  CB  THR B  18       7.665  19.749 -11.481  1.00 88.66      B    C  
ATOM   3371  CG2 THR B  18       8.766  20.022 -12.501  1.00 77.25      B    C  
ATOM   3372  OG1 THR B  18       6.630  19.066 -12.137  1.00 78.75      B    O  
ATOM   3373  N   PRO B  19       6.843  19.856  -8.407  1.00 93.37      B    N  
ATOM   3374  CA  PRO B  19       5.661  19.858  -7.555  1.00 93.63      B    C  
ATOM   3375  C   PRO B  19       4.404  19.589  -8.390  1.00 94.35      B    C  
ATOM   3376  O   PRO B  19       4.272  20.118  -9.492  1.00 92.79      B    O  
ATOM   3377  CB  PRO B  19       5.614  21.238  -6.893  1.00 92.03      B    C  
ATOM   3378  CG  PRO B  19       7.047  21.735  -6.998  1.00 91.06      B    C  
ATOM   3379  CD  PRO B  19       7.542  21.127  -8.307  1.00 93.69      B    C  
ATOM   3380  N   ASP B  20       3.501  18.765  -7.872  1.00 93.70      B    N  
ATOM   3381  CA  ASP B  20       2.241  18.468  -8.551  1.00 93.65      B    C  
ATOM   3382  C   ASP B  20       1.449  19.767  -8.798  1.00 93.88      B    C  
ATOM   3383  O   ASP B  20       1.122  20.473  -7.836  1.00 93.04      B    O  
ATOM   3384  CB  ASP B  20       1.436  17.464  -7.720  1.00 92.77      B    C  
ATOM   3385  CG  ASP B  20       0.023  17.294  -8.278  1.00 92.76      B    C  
ATOM   3386  OD1 ASP B  20      -0.103  17.096  -9.501  1.00 88.75      B    O  
ATOM   3387  OD2 ASP B  20      -0.928  17.443  -7.484  1.00 89.46      B    O1-
ATOM   3388  N   PRO B  21       1.116  20.109 -10.051  1.00 93.04      B    N  
ATOM   3389  CA  PRO B  21       0.470  21.377 -10.356  1.00 91.65      B    C  
ATOM   3390  C   PRO B  21      -0.952  21.499  -9.802  1.00 91.88      B    C  
ATOM   3391  O   PRO B  21      -1.431  22.615  -9.611  1.00 89.12      B    O  
ATOM   3392  CB  PRO B  21       0.499  21.487 -11.885  1.00 89.57      B    C  
ATOM   3393  CG  PRO B  21       0.558  20.031 -12.352  1.00 88.50      B    C  
ATOM   3394  CD  PRO B  21       1.389  19.356 -11.268  1.00 92.07      B    C  
ATOM   3395  N   ALA B  22      -1.623  20.378  -9.511  1.00 91.45      B    N  
ATOM   3396  CA  ALA B  22      -2.979  20.404  -8.965  1.00 90.55      B    C  
ATOM   3397  C   ALA B  22      -3.014  20.725  -7.466  1.00 91.07      B    C  
ATOM   3398  O   ALA B  22      -3.945  21.383  -6.990  1.00 88.03      B    O  
ATOM   3399  CB  ALA B  22      -3.651  19.056  -9.257  1.00 88.65      B    C  
ATOM   3400  N   THR B  23      -2.003  20.251  -6.704  1.00 93.67      B    N  
ATOM   3401  CA  THR B  23      -2.033  20.285  -5.229  1.00 93.75      B    C  
ATOM   3402  C   THR B  23      -0.790  20.891  -4.583  1.00 94.01      B    C  
ATOM   3403  O   THR B  23      -0.804  21.198  -3.387  1.00 92.54      B    O  
ATOM   3404  CB  THR B  23      -2.227  18.864  -4.680  1.00 93.53      B    C  
ATOM   3405  CG2 THR B  23      -3.449  18.154  -5.247  1.00 91.55      B    C  
ATOM   3406  OG1 THR B  23      -1.096  18.077  -4.956  1.00 91.92      B    O  
ATOM   3407  N   GLY B  24       0.295  21.037  -5.335  1.00 93.07      B    N  
ATOM   3408  CA  GLY B  24       1.612  21.419  -4.830  1.00 93.84      B    C  
ATOM   3409  C   GLY B  24       2.383  20.282  -4.140  1.00 95.40      B    C  
ATOM   3410  O   GLY B  24       3.447  20.539  -3.580  1.00 94.20      B    O  
ATOM   3411  N   ALA B  25       1.883  19.040  -4.170  1.00 94.50      B    N  
ATOM   3412  CA  ALA B  25       2.534  17.908  -3.517  1.00 95.14      B    C  
ATOM   3413  C   ALA B  25       4.017  17.796  -3.907  1.00 95.39      B    C  
ATOM   3414  O   ALA B  25       4.352  17.742  -5.090  1.00 95.21      B    O  
ATOM   3415  CB  ALA B  25       1.774  16.622  -3.836  1.00 95.13      B    C  
ATOM   3416  N   ARG B  26       4.910  17.771  -2.901  1.00 95.65      B    N  
ATOM   3417  CA  ARG B  26       6.353  17.763  -3.174  1.00 96.04      B    C  
ATOM   3418  C   ARG B  26       6.900  16.377  -3.472  1.00 96.27      B    C  
ATOM   3419  O   ARG B  26       7.758  16.243  -4.348  1.00 95.78      B    O  
ATOM   3420  CB  ARG B  26       7.107  18.446  -2.008  1.00 95.46      B    C  
ATOM   3421  CG  ARG B  26       8.605  18.624  -2.313  1.00 93.29      B    C  
ATOM   3422  CD  ARG B  26       8.793  19.440  -3.619  1.00 91.23      B    C  
ATOM   3423  NE  ARG B  26      10.170  19.497  -4.093  1.00 89.36      B    N  
ATOM   3424  CZ  ARG B  26      10.546  19.920  -5.293  1.00 88.20      B    C  
ATOM   3425  NH1 ARG B  26       9.704  20.234  -6.213  1.00 79.61      B    N1+
ATOM   3426  NH2 ARG B  26      11.782  20.057  -5.598  1.00 82.60      B    N  
ATOM   3427  N   ALA B  27       6.434  15.363  -2.750  1.00 96.29      B    N  
ATOM   3428  CA  ALA B  27       6.690  13.976  -3.127  1.00 96.30      B    C  
ATOM   3429  C   ALA B  27       5.810  13.609  -4.329  1.00 96.53      B    C  
ATOM   3430  O   ALA B  27       4.663  14.037  -4.426  1.00 96.06      B    O  
ATOM   3431  CB  ALA B  27       6.441  13.057  -1.926  1.00 95.99      B    C  
ATOM   3432  N   THR B  28       6.349  12.792  -5.236  1.00 96.73      B    N  
ATOM   3433  CA  THR B  28       5.606  12.306  -6.406  1.00 97.16      B    C  
ATOM   3434  C   THR B  28       4.384  11.504  -5.949  1.00 97.40      B    C  
ATOM   3435  O   THR B  28       4.560  10.541  -5.203  1.00 97.24      B    O  
ATOM   3436  CB  THR B  28       6.508  11.427  -7.281  1.00 96.75      B    C  
ATOM   3437  CG2 THR B  28       5.819  10.953  -8.552  1.00 94.26      B    C  
ATOM   3438  OG1 THR B  28       7.646  12.164  -7.673  1.00 93.43      B    O  
ATOM   3439  N   PRO B  29       3.163  11.852  -6.381  1.00 97.24      B    N  
ATOM   3440  CA  PRO B  29       1.980  11.069  -6.038  1.00 97.22      B    C  
ATOM   3441  C   PRO B  29       2.062   9.637  -6.572  1.00 97.67      B    C  
ATOM   3442  O   PRO B  29       2.655   9.376  -7.623  1.00 97.61      B    O  
ATOM   3443  CB  PRO B  29       0.789  11.832  -6.617  1.00 96.89      B    C  
ATOM   3444  CG  PRO B  29       1.308  13.259  -6.789  1.00 96.14      B    C  
ATOM   3445  CD  PRO B  29       2.785  13.054  -7.121  1.00 97.19      B    C  
ATOM   3446  N   ILE B  30       1.434   8.694  -5.867  1.00 97.20      B    N  
ATOM   3447  CA  ILE B  30       1.242   7.331  -6.360  1.00 97.54      B    C  
ATOM   3448  C   ILE B  30      -0.064   7.312  -7.160  1.00 97.58      B    C  
ATOM   3449  O   ILE B  30      -1.154   7.212  -6.583  1.00 97.45      B    O  
ATOM   3450  CB  ILE B  30       1.242   6.289  -5.212  1.00 98.01      B    C  
ATOM   3451  CG1 ILE B  30       2.476   6.436  -4.293  1.00 97.56      B    C  
ATOM   3452  CG2 ILE B  30       1.190   4.873  -5.824  1.00 97.65      B    C  
ATOM   3453  CD1 ILE B  30       2.432   5.535  -3.041  1.00 96.72      B    C  
ATOM   3454  N   TYR B  31       0.033   7.403  -8.476  1.00 97.62      B    N  
ATOM   3455  CA  TYR B  31      -1.115   7.324  -9.379  1.00 97.44      B    C  
ATOM   3456  C   TYR B  31      -1.572   5.871  -9.530  1.00 97.41      B    C  
ATOM   3457  O   TYR B  31      -1.415   5.249 -10.585  1.00 97.04      B    O  
ATOM   3458  CB  TYR B  31      -0.792   8.009 -10.705  1.00 97.09      B    C  
ATOM   3459  CG  TYR B  31      -0.577   9.507 -10.590  1.00 96.84      B    C  
ATOM   3460  CD1 TYR B  31      -1.680  10.377 -10.548  1.00 95.62      B    C  
ATOM   3461  CD2 TYR B  31       0.724  10.043 -10.511  1.00 95.52      B    C  
ATOM   3462  CE1 TYR B  31      -1.488  11.767 -10.432  1.00 94.52      B    C  
ATOM   3463  CE2 TYR B  31       0.925  11.422 -10.390  1.00 94.27      B    C  
ATOM   3464  CZ  TYR B  31      -0.186  12.288 -10.354  1.00 94.86      B    C  
ATOM   3465  OH  TYR B  31       0.006  13.641 -10.242  1.00 93.20      B    O  
ATOM   3466  N   GLN B  32      -2.130   5.307  -8.456  1.00 96.94      B    N  
ATOM   3467  CA  GLN B  32      -2.657   3.942  -8.415  1.00 97.01      B    C  
ATOM   3468  C   GLN B  32      -4.021   3.881  -9.129  1.00 97.12      B    C  
ATOM   3469  O   GLN B  32      -5.071   3.657  -8.525  1.00 96.63      B    O  
ATOM   3470  CB  GLN B  32      -2.676   3.438  -6.961  1.00 96.93      B    C  
ATOM   3471  CG  GLN B  32      -2.882   1.914  -6.870  1.00 95.78      B    C  
ATOM   3472  CD  GLN B  32      -1.684   1.096  -7.380  1.00 96.87      B    C  
ATOM   3473  NE2 GLN B  32      -1.899  -0.112  -7.839  1.00 90.62      B    N  
ATOM   3474  OE1 GLN B  32      -0.543   1.523  -7.361  1.00 91.45      B    O  
ATOM   3475  N   THR B  33      -3.987   4.122 -10.426  1.00 96.66      B    N  
ATOM   3476  CA  THR B  33      -5.127   4.130 -11.340  1.00 96.72      B    C  
ATOM   3477  C   THR B  33      -4.834   3.252 -12.554  1.00 96.62      B    C  
ATOM   3478  O   THR B  33      -3.677   3.059 -12.932  1.00 95.78      B    O  
ATOM   3479  CB  THR B  33      -5.467   5.573 -11.763  1.00 96.20      B    C  
ATOM   3480  CG2 THR B  33      -4.412   6.256 -12.638  1.00 93.26      B    C  
ATOM   3481  OG1 THR B  33      -6.677   5.595 -12.485  1.00 93.79      B    O  
ATOM   3482  N   THR B  34      -5.875   2.728 -13.196  1.00 95.78      B    N  
ATOM   3483  CA  THR B  34      -5.743   2.068 -14.498  1.00 95.64      B    C  
ATOM   3484  C   THR B  34      -5.914   3.037 -15.664  1.00 95.32      B    C  
ATOM   3485  O   THR B  34      -5.317   2.839 -16.718  1.00 93.87      B    O  
ATOM   3486  CB  THR B  34      -6.762   0.933 -14.646  1.00 95.44      B    C  
ATOM   3487  CG2 THR B  34      -6.593  -0.142 -13.572  1.00 91.48      B    C  
ATOM   3488  OG1 THR B  34      -8.079   1.423 -14.559  1.00 91.49      B    O  
ATOM   3489  N   SER B  35      -6.747   4.069 -15.478  1.00 95.21      B    N  
ATOM   3490  CA  SER B  35      -7.306   4.873 -16.562  1.00 95.53      B    C  
ATOM   3491  C   SER B  35      -7.256   6.368 -16.271  1.00 96.07      B    C  
ATOM   3492  O   SER B  35      -7.181   6.792 -15.120  1.00 94.84      B    O  
ATOM   3493  CB  SER B  35      -8.769   4.488 -16.815  1.00 93.44      B    C  
ATOM   3494  OG  SER B  35      -9.029   3.130 -16.551  1.00 84.59      B    O  
ATOM   3495  N   PHE B  36      -7.377   7.144 -17.344  1.00 95.78      B    N  
ATOM   3496  CA  PHE B  36      -7.344   8.599 -17.332  1.00 95.74      B    C  
ATOM   3497  C   PHE B  36      -8.479   9.125 -18.212  1.00 95.31      B    C  
ATOM   3498  O   PHE B  36      -8.707   8.605 -19.302  1.00 93.97      B    O  
ATOM   3499  CB  PHE B  36      -5.975   9.084 -17.822  1.00 95.54      B    C  
ATOM   3500  CG  PHE B  36      -4.795   8.469 -17.093  1.00 96.54      B    C  
ATOM   3501  CD1 PHE B  36      -4.219   9.114 -15.988  1.00 95.41      B    C  
ATOM   3502  CD2 PHE B  36      -4.297   7.208 -17.485  1.00 95.28      B    C  
ATOM   3503  CE1 PHE B  36      -3.150   8.514 -15.280  1.00 94.51      B    C  
ATOM   3504  CE2 PHE B  36      -3.237   6.606 -16.785  1.00 94.55      B    C  
ATOM   3505  CZ  PHE B  36      -2.669   7.263 -15.688  1.00 95.77      B    C  
ATOM   3506  N   VAL B  37      -9.193  10.137 -17.719  1.00 95.01      B    N  
ATOM   3507  CA  VAL B  37     -10.299  10.773 -18.444  1.00 95.31      B    C  
ATOM   3508  C   VAL B  37      -9.723  11.683 -19.532  1.00 94.70      B    C  
ATOM   3509  O   VAL B  37      -8.740  12.381 -19.308  1.00 93.98      B    O  
ATOM   3510  CB  VAL B  37     -11.224  11.526 -17.471  1.00 94.49      B    C  
ATOM   3511  CG1 VAL B  37     -12.358  12.257 -18.190  1.00 88.12      B    C  
ATOM   3512  CG2 VAL B  37     -11.875  10.534 -16.499  1.00 88.72      B    C  
ATOM   3513  N   PHE B  38     -10.342  11.662 -20.698  1.00 95.22      B    N  
ATOM   3514  CA  PHE B  38     -10.006  12.570 -21.796  1.00 94.90      B    C  
ATOM   3515  C   PHE B  38     -10.735  13.909 -21.610  1.00 94.45      B    C  
ATOM   3516  O   PHE B  38     -11.872  13.928 -21.146  1.00 93.12      B    O  
ATOM   3517  CB  PHE B  38     -10.376  11.922 -23.133  1.00 94.27      B    C  
ATOM   3518  CG  PHE B  38      -9.822  10.529 -23.346  1.00 95.12      B    C  
ATOM   3519  CD1 PHE B  38      -8.447  10.285 -23.263  1.00 92.54      B    C  
ATOM   3520  CD2 PHE B  38     -10.692   9.455 -23.629  1.00 92.50      B    C  
ATOM   3521  CE1 PHE B  38      -7.938   8.991 -23.452  1.00 91.61      B    C  
ATOM   3522  CE2 PHE B  38     -10.191   8.156 -23.832  1.00 91.29      B    C  
ATOM   3523  CZ  PHE B  38      -8.813   7.925 -23.743  1.00 93.40      B    C  
ATOM   3524  N   ASP B  39     -10.101  14.999 -22.038  1.00 93.46      B    N  
ATOM   3525  CA  ASP B  39     -10.728  16.329 -22.011  1.00 92.64      B    C  
ATOM   3526  C   ASP B  39     -11.909  16.377 -22.991  1.00 92.92      B    C  
ATOM   3527  O   ASP B  39     -12.999  16.845 -22.659  1.00 89.79      B    O  
ATOM   3528  CB  ASP B  39      -9.680  17.402 -22.377  1.00 90.16      B    C  
ATOM   3529  CG  ASP B  39      -8.487  17.472 -21.428  1.00 87.23      B    C  
ATOM   3530  OD1 ASP B  39      -8.629  17.077 -20.254  1.00 82.43      B    O  
ATOM   3531  OD2 ASP B  39      -7.421  17.924 -21.892  1.00 82.78      B    O1-
ATOM   3532  N   ASP B  40     -11.693  15.832 -24.195  1.00 92.88      B    N  
ATOM   3533  CA  ASP B  40     -12.703  15.687 -25.241  1.00 93.35      B    C  
ATOM   3534  C   ASP B  40     -12.309  14.576 -26.242  1.00 94.25      B    C  
ATOM   3535  O   ASP B  40     -11.317  13.853 -26.076  1.00 92.43      B    O  
ATOM   3536  CB  ASP B  40     -12.935  17.059 -25.910  1.00 91.09      B    C  
ATOM   3537  CG  ASP B  40     -11.709  17.653 -26.610  1.00 90.69      B    C  
ATOM   3538  OD1 ASP B  40     -10.870  16.867 -27.093  1.00 86.23      B    O  
ATOM   3539  OD2 ASP B  40     -11.653  18.894 -26.727  1.00 86.15      B    O1-
ATOM   3540  N   VAL B  41     -13.107  14.416 -27.315  1.00 94.32      B    N  
ATOM   3541  CA  VAL B  41     -12.841  13.421 -28.363  1.00 94.69      B    C  
ATOM   3542  C   VAL B  41     -11.585  13.725 -29.184  1.00 95.19      B    C  
ATOM   3543  O   VAL B  41     -10.960  12.806 -29.709  1.00 93.48      B    O  
ATOM   3544  CB  VAL B  41     -14.038  13.251 -29.314  1.00 92.74      B    C  
ATOM   3545  CG1 VAL B  41     -15.292  12.799 -28.561  1.00 86.61      B    C  
ATOM   3546  CG2 VAL B  41     -14.369  14.529 -30.101  1.00 86.69      B    C  
ATOM   3547  N   ASP B  42     -11.209  14.995 -29.321  1.00 94.47      B    N  
ATOM   3548  CA  ASP B  42     -10.021  15.407 -30.071  1.00 94.57      B    C  
ATOM   3549  C   ASP B  42      -8.748  15.113 -29.280  1.00 94.53      B    C  
ATOM   3550  O   ASP B  42      -7.803  14.549 -29.830  1.00 92.89      B    O  
ATOM   3551  CB  ASP B  42     -10.112  16.897 -30.450  1.00 93.76      B    C  
ATOM   3552  CG  ASP B  42     -11.134  17.197 -31.554  1.00 93.61      B    C  
ATOM   3553  OD1 ASP B  42     -11.433  16.279 -32.350  1.00 89.73      B    O  
ATOM   3554  OD2 ASP B  42     -11.545  18.363 -31.683  1.00 90.10      B    O1-
ATOM   3555  N   HIS B  43      -8.760  15.388 -27.973  1.00 93.90      B    N  
ATOM   3556  CA  HIS B  43      -7.692  14.972 -27.069  1.00 93.82      B    C  
ATOM   3557  C   HIS B  43      -7.503  13.455 -27.112  1.00 94.61      B    C  
ATOM   3558  O   HIS B  43      -6.407  12.985 -27.423  1.00 93.86      B    O  
ATOM   3559  CB  HIS B  43      -8.005  15.472 -25.651  1.00 91.71      B    C  
ATOM   3560  CG  HIS B  43      -7.003  15.040 -24.606  1.00 90.54      B    C  
ATOM   3561  CD2 HIS B  43      -5.660  14.830 -24.766  1.00 81.21      B    C  
ATOM   3562  ND1 HIS B  43      -7.289  14.772 -23.289  1.00 81.84      B    N  
ATOM   3563  CE1 HIS B  43      -6.157  14.415 -22.674  1.00 83.41      B    C  
ATOM   3564  NE2 HIS B  43      -5.144  14.429 -23.548  1.00 84.41      B    N  
ATOM   3565  N   ALA B  44      -8.578  12.679 -26.941  1.00 93.77      B    N  
ATOM   3566  CA  ALA B  44      -8.524  11.223 -27.028  1.00 94.12      B    C  
ATOM   3567  C   ALA B  44      -7.913  10.737 -28.350  1.00 94.18      B    C  
ATOM   3568  O   ALA B  44      -6.981   9.931 -28.348  1.00 93.68      B    O  
ATOM   3569  CB  ALA B  44      -9.951  10.667 -26.838  1.00 93.96      B    C  
ATOM   3570  N   ALA B  45      -8.393  11.255 -29.481  1.00 93.37      B    N  
ATOM   3571  CA  ALA B  45      -7.884  10.866 -30.795  1.00 93.15      B    C  
ATOM   3572  C   ALA B  45      -6.393  11.207 -30.974  1.00 93.24      B    C  
ATOM   3573  O   ALA B  45      -5.649  10.406 -31.547  1.00 92.65      B    O  
ATOM   3574  CB  ALA B  45      -8.730  11.542 -31.875  1.00 92.43      B    C  
ATOM   3575  N   SER B  46      -5.965  12.366 -30.489  1.00 93.55      B    N  
ATOM   3576  CA  SER B  46      -4.565  12.792 -30.565  1.00 92.90      B    C  
ATOM   3577  C   SER B  46      -3.629  11.883 -29.761  1.00 93.20      B    C  
ATOM   3578  O   SER B  46      -2.557  11.532 -30.254  1.00 91.89      B    O  
ATOM   3579  CB  SER B  46      -4.433  14.262 -30.133  1.00 91.76      B    C  
ATOM   3580  OG  SER B  46      -4.521  14.424 -28.725  1.00 81.78      B    O  
ATOM   3581  N   LEU B  47      -4.060  11.426 -28.584  1.00 92.94      B    N  
ATOM   3582  CA  LEU B  47      -3.304  10.475 -27.761  1.00 92.58      B    C  
ATOM   3583  C   LEU B  47      -3.186   9.104 -28.446  1.00 92.88      B    C  
ATOM   3584  O   LEU B  47      -2.092   8.557 -28.549  1.00 92.44      B    O  
ATOM   3585  CB  LEU B  47      -3.990  10.331 -26.387  1.00 92.53      B    C  
ATOM   3586  CG  LEU B  47      -3.961  11.579 -25.489  1.00 92.46      B    C  
ATOM   3587  CD1 LEU B  47      -4.758  11.278 -24.215  1.00 89.99      B    C  
ATOM   3588  CD2 LEU B  47      -2.549  11.967 -25.082  1.00 89.87      B    C  
ATOM   3589  N   PHE B  48      -4.299   8.559 -28.965  1.00 92.92      B    N  
ATOM   3590  CA  PHE B  48      -4.287   7.272 -29.671  1.00 92.04      B    C  
ATOM   3591  C   PHE B  48      -3.482   7.312 -30.980  1.00 91.81      B    C  
ATOM   3592  O   PHE B  48      -2.922   6.291 -31.378  1.00 90.18      B    O  
ATOM   3593  CB  PHE B  48      -5.721   6.809 -29.948  1.00 91.16      B    C  
ATOM   3594  CG  PHE B  48      -6.436   6.241 -28.735  1.00 91.39      B    C  
ATOM   3595  CD1 PHE B  48      -6.020   5.023 -28.176  1.00 88.36      B    C  
ATOM   3596  CD2 PHE B  48      -7.523   6.928 -28.162  1.00 88.88      B    C  
ATOM   3597  CE1 PHE B  48      -6.668   4.502 -27.049  1.00 86.93      B    C  
ATOM   3598  CE2 PHE B  48      -8.179   6.408 -27.031  1.00 86.79      B    C  
ATOM   3599  CZ  PHE B  48      -7.746   5.195 -26.474  1.00 88.33      B    C  
ATOM   3600  N   GLY B  49      -3.408   8.477 -31.624  1.00 91.24      B    N  
ATOM   3601  CA  GLY B  49      -2.656   8.697 -32.856  1.00 91.17      B    C  
ATOM   3602  C   GLY B  49      -1.189   9.096 -32.658  1.00 92.39      B    C  
ATOM   3603  O   GLY B  49      -0.524   9.371 -33.651  1.00 90.44      B    O  
ATOM   3604  N   LEU B  50      -0.693   9.166 -31.416  1.00 92.20      B    N  
ATOM   3605  CA  LEU B  50       0.651   9.670 -31.072  1.00 92.87      B    C  
ATOM   3606  C   LEU B  50       0.924  11.106 -31.573  1.00 92.83      B    C  
ATOM   3607  O   LEU B  50       2.073  11.483 -31.832  1.00 90.29      B    O  
ATOM   3608  CB  LEU B  50       1.762   8.692 -31.515  1.00 92.05      B    C  
ATOM   3609  CG  LEU B  50       1.605   7.239 -31.055  1.00 91.61      B    C  
ATOM   3610  CD1 LEU B  50       2.736   6.399 -31.649  1.00 89.42      B    C  
ATOM   3611  CD2 LEU B  50       1.645   7.104 -29.536  1.00 90.00      B    C  
ATOM   3612  N   GLN B  51      -0.121  11.911 -31.720  1.00 91.03      B    N  
ATOM   3613  CA  GLN B  51      -0.036  13.319 -32.114  1.00 89.73      B    C  
ATOM   3614  C   GLN B  51       0.150  14.240 -30.900  1.00 89.96      B    C  
ATOM   3615  O   GLN B  51       0.642  15.357 -31.035  1.00 86.26      B    O  
ATOM   3616  CB  GLN B  51      -1.304  13.710 -32.884  1.00 88.25      B    C  
ATOM   3617  CG  GLN B  51      -1.511  12.883 -34.159  1.00 83.97      B    C  
ATOM   3618  CD  GLN B  51      -2.849  13.158 -34.843  1.00 78.81      B    C  
ATOM   3619  NE2 GLN B  51      -3.006  12.731 -36.082  1.00 68.83      B    N  
ATOM   3620  OE1 GLN B  51      -3.782  13.737 -34.298  1.00 69.80      B    O  
ATOM   3621  N   ALA B  52      -0.228  13.770 -29.720  1.00 88.48      B    N  
ATOM   3622  CA  ALA B  52       0.043  14.380 -28.428  1.00 88.08      B    C  
ATOM   3623  C   ALA B  52       0.546  13.316 -27.444  1.00 88.83      B    C  
ATOM   3624  O   ALA B  52       0.162  12.145 -27.517  1.00 85.74      B    O  
ATOM   3625  CB  ALA B  52      -1.219  15.082 -27.918  1.00 85.03      B    C  
ATOM   3626  N   PHE B  53       1.384  13.725 -26.497  1.00 87.98      B    N  
ATOM   3627  CA  PHE B  53       1.768  12.899 -25.366  1.00 86.97      B    C  
ATOM   3628  C   PHE B  53       0.805  13.107 -24.206  1.00 88.40      B    C  
ATOM   3629  O   PHE B  53       0.344  14.222 -23.956  1.00 83.96      B    O  
ATOM   3630  CB  PHE B  53       3.211  13.197 -24.956  1.00 81.31      B    C  
ATOM   3631  CG  PHE B  53       4.231  12.803 -25.995  1.00 76.62      B    C  
ATOM   3632  CD1 PHE B  53       4.524  11.440 -26.205  1.00 70.11      B    C  
ATOM   3633  CD2 PHE B  53       4.875  13.776 -26.777  1.00 69.35      B    C  
ATOM   3634  CE1 PHE B  53       5.458  11.062 -27.182  1.00 63.53      B    C  
ATOM   3635  CE2 PHE B  53       5.809  13.397 -27.750  1.00 63.30      B    C  
ATOM   3636  CZ  PHE B  53       6.099  12.034 -27.954  1.00 63.07      B    C  
ATOM   3637  N   GLY B  54       0.505  12.035 -23.482  1.00 83.09      B    N  
ATOM   3638  CA  GLY B  54      -0.391  12.075 -22.344  1.00 83.42      B    C  
ATOM   3639  C   GLY B  54      -0.735  10.687 -21.828  1.00 86.85      B    C  
ATOM   3640  O   GLY B  54      -0.166   9.676 -22.259  1.00 83.53      B    O  
ATOM   3641  N   ASN B  55      -1.680  10.631 -20.903  1.00 88.32      B    N  
ATOM   3642  CA  ASN B  55      -2.088   9.396 -20.251  1.00 89.60      B    C  
ATOM   3643  C   ASN B  55      -3.343   8.820 -20.903  1.00 90.52      B    C  
ATOM   3644  O   ASN B  55      -4.351   9.515 -21.045  1.00 88.17      B    O  
ATOM   3645  CB  ASN B  55      -2.265   9.665 -18.747  1.00 86.76      B    C  
ATOM   3646  CG  ASN B  55      -1.019  10.264 -18.122  1.00 85.62      B    C  
ATOM   3647  ND2 ASN B  55      -1.114  11.487 -17.646  1.00 78.61      B    N  
ATOM   3648  OD1 ASN B  55       0.039   9.657 -18.082  1.00 80.33      B    O  
ATOM   3649  N   ILE B  56      -3.297   7.554 -21.279  1.00 86.10      B    N  
ATOM   3650  CA  ILE B  56      -4.451   6.787 -21.786  1.00 85.85      B    C  
ATOM   3651  C   ILE B  56      -4.795   5.675 -20.809  1.00 86.70      B    C  
ATOM   3652  O   ILE B  56      -5.945   5.532 -20.388  1.00 83.51      B    O  
ATOM   3653  CB  ILE B  56      -4.158   6.213 -23.196  1.00 82.72      B    C  
ATOM   3654  CG1 ILE B  56      -3.866   7.332 -24.227  1.00 78.67      B    C  
ATOM   3655  CG2 ILE B  56      -5.343   5.351 -23.682  1.00 77.07      B    C  
ATOM   3656  CD1 ILE B  56      -3.342   6.791 -25.575  1.00 73.83      B    C  
ATOM   3657  N   TYR B  57      -3.789   4.858 -20.462  1.00 83.24      B    N  
ATOM   3658  CA  TYR B  57      -3.975   3.629 -19.701  1.00 85.35      B    C  
ATOM   3659  C   TYR B  57      -2.640   3.193 -19.082  1.00 86.89      B    C  
ATOM   3660  O   TYR B  57      -1.637   3.088 -19.786  1.00 83.72      B    O  
ATOM   3661  CB  TYR B  57      -4.530   2.560 -20.654  1.00 82.33      B    C  
ATOM   3662  CG  TYR B  57      -5.048   1.332 -19.957  1.00 80.00      B    C  
ATOM   3663  CD1 TYR B  57      -4.347   0.127 -20.016  1.00 78.04      B    C  
ATOM   3664  CD2 TYR B  57      -6.263   1.406 -19.258  1.00 71.57      B    C  
ATOM   3665  CE1 TYR B  57      -4.852  -1.014 -19.384  1.00 69.87      B    C  
ATOM   3666  CE2 TYR B  57      -6.778   0.274 -18.619  1.00 69.61      B    C  
ATOM   3667  CZ  TYR B  57      -6.071  -0.943 -18.690  1.00 70.99      B    C  
ATOM   3668  OH  TYR B  57      -6.582  -2.048 -18.074  1.00 68.63      B    O  
ATOM   3669  N   THR B  58      -2.639   2.878 -17.782  1.00 87.02      B    N  
ATOM   3670  CA  THR B  58      -1.417   2.578 -17.009  1.00 88.04      B    C  
ATOM   3671  C   THR B  58      -0.574   1.417 -17.550  1.00 89.69      B    C  
ATOM   3672  O   THR B  58       0.629   1.388 -17.315  1.00 88.53      B    O  
ATOM   3673  CB  THR B  58      -1.764   2.363 -15.520  1.00 84.91      B    C  
ATOM   3674  CG2 THR B  58      -0.662   1.769 -14.655  1.00 79.92      B    C  
ATOM   3675  OG1 THR B  58      -2.055   3.630 -14.973  1.00 81.42      B    O  
ATOM   3676  N   ARG B  59      -1.139   0.483 -18.336  1.00 90.04      B    N  
ATOM   3677  CA  ARG B  59      -0.331  -0.541 -19.021  1.00 90.90      B    C  
ATOM   3678  C   ARG B  59       0.755   0.065 -19.918  1.00 92.26      B    C  
ATOM   3679  O   ARG B  59       1.813  -0.538 -20.069  1.00 91.61      B    O  
ATOM   3680  CB  ARG B  59      -1.259  -1.480 -19.802  1.00 89.67      B    C  
ATOM   3681  CG  ARG B  59      -0.499  -2.567 -20.600  1.00 87.35      B    C  
ATOM   3682  CD  ARG B  59      -1.400  -3.711 -21.066  1.00 84.07      B    C  
ATOM   3683  NE  ARG B  59      -2.639  -3.246 -21.711  1.00 84.06      B    N  
ATOM   3684  CZ  ARG B  59      -2.842  -2.980 -22.991  1.00 85.58      B    C  
ATOM   3685  NH1 ARG B  59      -1.913  -3.116 -23.888  1.00 76.18      B    N1+
ATOM   3686  NH2 ARG B  59      -4.013  -2.579 -23.395  1.00 80.16      B    N  
ATOM   3687  N   ILE B  60       0.494   1.249 -20.491  1.00 93.38      B    N  
ATOM   3688  CA  ILE B  60       1.347   1.908 -21.493  1.00 93.23      B    C  
ATOM   3689  C   ILE B  60       2.131   3.077 -20.880  1.00 93.95      B    C  
ATOM   3690  O   ILE B  60       3.317   3.233 -21.133  1.00 92.97      B    O  
ATOM   3691  CB  ILE B  60       0.479   2.391 -22.677  1.00 91.90      B    C  
ATOM   3692  CG1 ILE B  60      -0.410   1.264 -23.262  1.00 86.09      B    C  
ATOM   3693  CG2 ILE B  60       1.381   2.971 -23.783  1.00 83.73      B    C  
ATOM   3694  CD1 ILE B  60      -1.507   1.781 -24.204  1.00 81.08      B    C  
ATOM   3695  N   THR B  61       1.447   3.914 -20.084  1.00 93.84      B    N  
ATOM   3696  CA  THR B  61       2.025   5.091 -19.437  1.00 94.09      B    C  
ATOM   3697  C   THR B  61       1.322   5.371 -18.110  1.00 94.93      B    C  
ATOM   3698  O   THR B  61       0.127   5.142 -17.969  1.00 93.46      B    O  
ATOM   3699  CB  THR B  61       1.981   6.309 -20.385  1.00 91.85      B    C  
ATOM   3700  CG2 THR B  61       0.566   6.767 -20.753  1.00 81.65      B    C  
ATOM   3701  OG1 THR B  61       2.633   7.406 -19.784  1.00 82.84      B    O  
ATOM   3702  N   ASN B  62       2.081   5.862 -17.134  1.00 95.91      B    N  
ATOM   3703  CA  ASN B  62       1.563   6.290 -15.835  1.00 96.76      B    C  
ATOM   3704  C   ASN B  62       2.420   7.455 -15.316  1.00 96.99      B    C  
ATOM   3705  O   ASN B  62       3.639   7.371 -15.421  1.00 96.82      B    O  
ATOM   3706  CB  ASN B  62       1.594   5.080 -14.873  1.00 96.79      B    C  
ATOM   3707  CG  ASN B  62       1.108   5.444 -13.486  1.00 97.03      B    C  
ATOM   3708  ND2 ASN B  62      -0.118   5.109 -13.162  1.00 91.79      B    N  
ATOM   3709  OD1 ASN B  62       1.821   6.047 -12.693  1.00 91.84      B    O  
ATOM   3710  N   PRO B  63       1.838   8.503 -14.711  1.00 96.80      B    N  
ATOM   3711  CA  PRO B  63       2.608   9.680 -14.291  1.00 96.75      B    C  
ATOM   3712  C   PRO B  63       3.665   9.394 -13.219  1.00 97.13      B    C  
ATOM   3713  O   PRO B  63       4.735   9.992 -13.246  1.00 96.98      B    O  
ATOM   3714  CB  PRO B  63       1.568  10.697 -13.807  1.00 96.08      B    C  
ATOM   3715  CG  PRO B  63       0.275  10.259 -14.481  1.00 94.50      B    C  
ATOM   3716  CD  PRO B  63       0.418   8.741 -14.569  1.00 96.36      B    C  
ATOM   3717  N   THR B  64       3.426   8.441 -12.304  1.00 97.18      B    N  
ATOM   3718  CA  THR B  64       4.446   8.006 -11.332  1.00 97.56      B    C  
ATOM   3719  C   THR B  64       5.619   7.322 -12.043  1.00 97.83      B    C  
ATOM   3720  O   THR B  64       6.776   7.611 -11.754  1.00 97.87      B    O  
ATOM   3721  CB  THR B  64       3.871   7.046 -10.283  1.00 97.58      B    C  
ATOM   3722  CG2 THR B  64       4.822   6.817  -9.115  1.00 96.29      B    C  
ATOM   3723  OG1 THR B  64       2.678   7.552  -9.747  1.00 96.12      B    O  
ATOM   3724  N   ASN B  65       5.315   6.454 -13.008  1.00 97.62      B    N  
ATOM   3725  CA  ASN B  65       6.332   5.764 -13.801  1.00 97.99      B    C  
ATOM   3726  C   ASN B  65       7.119   6.750 -14.671  1.00 98.16      B    C  
ATOM   3727  O   ASN B  65       8.330   6.598 -14.778  1.00 97.96      B    O  
ATOM   3728  CB  ASN B  65       5.671   4.672 -14.655  1.00 97.72      B    C  
ATOM   3729  CG  ASN B  65       5.091   3.507 -13.854  1.00 97.23      B    C  
ATOM   3730  ND2 ASN B  65       4.919   2.368 -14.493  1.00 86.79      B    N  
ATOM   3731  OD1 ASN B  65       4.762   3.595 -12.683  1.00 88.12      B    O  
ATOM   3732  N   ALA B  66       6.462   7.781 -15.218  1.00 97.48      B    N  
ATOM   3733  CA  ALA B  66       7.124   8.812 -16.020  1.00 97.16      B    C  
ATOM   3734  C   ALA B  66       8.236   9.540 -15.248  1.00 97.59      B    C  
ATOM   3735  O   ALA B  66       9.322   9.743 -15.781  1.00 97.52      B    O  
ATOM   3736  CB  ALA B  66       6.064   9.792 -16.533  1.00 96.65      B    C  
ATOM   3737  N   VAL B  67       8.017   9.854 -13.961  1.00 97.40      B    N  
ATOM   3738  CA  VAL B  67       9.061  10.459 -13.119  1.00 97.71      B    C  
ATOM   3739  C   VAL B  67      10.270   9.521 -12.983  1.00 98.02      B    C  
ATOM   3740  O   VAL B  67      11.407   9.970 -13.081  1.00 98.08      B    O  
ATOM   3741  CB  VAL B  67       8.512  10.843 -11.730  1.00 97.69      B    C  
ATOM   3742  CG1 VAL B  67       9.612  11.432 -10.832  1.00 96.83      B    C  
ATOM   3743  CG2 VAL B  67       7.402  11.893 -11.842  1.00 96.87      B    C  
ATOM   3744  N   LEU B  68      10.046   8.219 -12.796  1.00 98.09      B    N  
ATOM   3745  CA  LEU B  68      11.123   7.227 -12.738  1.00 98.36      B    C  
ATOM   3746  C   LEU B  68      11.871   7.112 -14.077  1.00 98.46      B    C  
ATOM   3747  O   LEU B  68      13.098   7.038 -14.093  1.00 98.45      B    O  
ATOM   3748  CB  LEU B  68      10.532   5.870 -12.299  1.00 98.48      B    C  
ATOM   3749  CG  LEU B  68      11.524   4.691 -12.329  1.00 98.36      B    C  
ATOM   3750  CD1 LEU B  68      12.731   4.907 -11.422  1.00 98.02      B    C  
ATOM   3751  CD2 LEU B  68      10.814   3.417 -11.877  1.00 98.05      B    C  
ATOM   3752  N   GLU B  69      11.140   7.122 -15.177  1.00 98.49      B    N  
ATOM   3753  CA  GLU B  69      11.690   7.058 -16.534  1.00 98.43      B    C  
ATOM   3754  C   GLU B  69      12.577   8.281 -16.834  1.00 98.41      B    C  
ATOM   3755  O   GLU B  69      13.735   8.134 -17.208  1.00 98.33      B    O  
ATOM   3756  CB  GLU B  69      10.525   6.928 -17.534  1.00 98.29      B    C  
ATOM   3757  CG  GLU B  69       9.822   5.558 -17.440  1.00 97.93      B    C  
ATOM   3758  CD  GLU B  69       8.448   5.466 -18.148  1.00 98.18      B    C  
ATOM   3759  OE1 GLU B  69       7.889   4.352 -18.224  1.00 96.05      B    O  
ATOM   3760  OE2 GLU B  69       7.907   6.476 -18.647  1.00 96.48      B    O1-
ATOM   3761  N   GLU B  70      12.082   9.493 -16.571  1.00 98.22      B    N  
ATOM   3762  CA  GLU B  70      12.871  10.718 -16.727  1.00 98.08      B    C  
ATOM   3763  C   GLU B  70      14.081  10.759 -15.783  1.00 98.22      B    C  
ATOM   3764  O   GLU B  70      15.165  11.191 -16.175  1.00 98.11      B    O  
ATOM   3765  CB  GLU B  70      11.979  11.939 -16.492  1.00 97.52      B    C  
ATOM   3766  CG  GLU B  70      10.969  12.171 -17.631  1.00 88.33      B    C  
ATOM   3767  CD  GLU B  70      10.073  13.396 -17.360  1.00 80.94      B    C  
ATOM   3768  OE1 GLU B  70       8.867  13.320 -17.652  1.00 72.64      B    O  
ATOM   3769  OE2 GLU B  70      10.615  14.417 -16.861  1.00 74.11      B    O1-
ATOM   3770  N   ARG B  71      13.925  10.271 -14.547  1.00 98.47      B    N  
ATOM   3771  CA  ARG B  71      15.012  10.200 -13.562  1.00 98.54      B    C  
ATOM   3772  C   ARG B  71      16.175   9.344 -14.064  1.00 98.69      B    C  
ATOM   3773  O   ARG B  71      17.315   9.808 -14.050  1.00 98.51      B    O  
ATOM   3774  CB  ARG B  71      14.450   9.666 -12.232  1.00 98.40      B    C  
ATOM   3775  CG  ARG B  71      15.427   9.631 -11.036  1.00 96.90      B    C  
ATOM   3776  CD  ARG B  71      15.701  11.006 -10.415  1.00 96.30      B    C  
ATOM   3777  NE  ARG B  71      14.468  11.735 -10.097  1.00 95.52      B    N  
ATOM   3778  CZ  ARG B  71      13.755  11.743  -8.975  1.00 96.93      B    C  
ATOM   3779  NH1 ARG B  71      14.105  11.068  -7.914  1.00 91.62      B    N1+
ATOM   3780  NH2 ARG B  71      12.670  12.441  -8.913  1.00 92.47      B    N  
ATOM   3781  N   ILE B  72      15.903   8.121 -14.522  1.00 98.72      B    N  
ATOM   3782  CA  ILE B  72      16.970   7.218 -14.975  1.00 98.77      B    C  
ATOM   3783  C   ILE B  72      17.596   7.683 -16.305  1.00 98.75      B    C  
ATOM   3784  O   ILE B  72      18.808   7.587 -16.453  1.00 98.67      B    O  
ATOM   3785  CB  ILE B  72      16.478   5.753 -15.024  1.00 98.71      B    C  
ATOM   3786  CG1 ILE B  72      17.637   4.745 -15.114  1.00 97.52      B    C  
ATOM   3787  CG2 ILE B  72      15.500   5.493 -16.179  1.00 97.85      B    C  
ATOM   3788  CD1 ILE B  72      18.585   4.786 -13.902  1.00 96.58      B    C  
ATOM   3789  N   ALA B  73      16.800   8.256 -17.210  1.00 98.66      B    N  
ATOM   3790  CA  ALA B  73      17.330   8.833 -18.444  1.00 98.53      B    C  
ATOM   3791  C   ALA B  73      18.323   9.969 -18.154  1.00 98.49      B    C  
ATOM   3792  O   ALA B  73      19.419   9.991 -18.704  1.00 98.09      B    O  
ATOM   3793  CB  ALA B  73      16.160   9.307 -19.320  1.00 98.37      B    C  
ATOM   3794  N   ALA B  74      17.986  10.865 -17.223  1.00 98.55      B    N  
ATOM   3795  CA  ALA B  74      18.883  11.946 -16.806  1.00 98.41      B    C  
ATOM   3796  C   ALA B  74      20.158  11.430 -16.117  1.00 98.46      B    C  
ATOM   3797  O   ALA B  74      21.245  11.957 -16.353  1.00 98.15      B    O  
ATOM   3798  CB  ALA B  74      18.096  12.891 -15.892  1.00 98.13      B    C  
ATOM   3799  N   LEU B  75      20.054  10.388 -15.284  1.00 98.56      B    N  
ATOM   3800  CA  LEU B  75      21.205   9.813 -14.570  1.00 98.67      B    C  
ATOM   3801  C   LEU B  75      22.163   9.066 -15.503  1.00 98.53      B    C  
ATOM   3802  O   LEU B  75      23.381   9.190 -15.346  1.00 98.34      B    O  
ATOM   3803  CB  LEU B  75      20.710   8.899 -13.440  1.00 98.65      B    C  
ATOM   3804  CG  LEU B  75      20.050   9.628 -12.252  1.00 98.43      B    C  
ATOM   3805  CD1 LEU B  75      19.490   8.589 -11.282  1.00 98.01      B    C  
ATOM   3806  CD2 LEU B  75      21.022  10.517 -11.491  1.00 97.74      B    C  
ATOM   3807  N   GLU B  76      21.643   8.335 -16.482  1.00 98.66      B    N  
ATOM   3808  CA  GLU B  76      22.452   7.635 -17.498  1.00 98.79      B    C  
ATOM   3809  C   GLU B  76      22.990   8.588 -18.591  1.00 98.61      B    C  
ATOM   3810  O   GLU B  76      24.021   8.308 -19.196  1.00 98.12      B    O  
ATOM   3811  CB  GLU B  76      21.607   6.509 -18.134  1.00 98.72      B    C  
ATOM   3812  CG  GLU B  76      21.456   5.266 -17.245  1.00 98.23      B    C  
ATOM   3813  CD  GLU B  76      22.753   4.460 -17.052  1.00 98.59      B    C  
ATOM   3814  OE1 GLU B  76      22.767   3.545 -16.202  1.00 96.87      B    O  
ATOM   3815  OE2 GLU B  76      23.777   4.746 -17.735  1.00 97.43      B    O1-
ATOM   3816  N   GLY B  77      22.315   9.717 -18.819  1.00 98.31      B    N  
ATOM   3817  CA  GLY B  77      22.587  10.601 -19.954  1.00 98.18      B    C  
ATOM   3818  C   GLY B  77      21.913  10.135 -21.249  1.00 98.22      B    C  
ATOM   3819  O   GLY B  77      22.420  10.407 -22.337  1.00 97.05      B    O  
ATOM   3820  N   GLY B  78      20.800   9.419 -21.137  1.00 98.20      B    N  
ATOM   3821  CA  GLY B  78      19.969   9.003 -22.267  1.00 98.39      B    C  
ATOM   3822  C   GLY B  78      18.955  10.070 -22.683  1.00 98.30      B    C  
ATOM   3823  O   GLY B  78      18.823  11.118 -22.056  1.00 97.77      B    O  
ATOM   3824  N   THR B  79      18.228   9.777 -23.758  1.00 98.18      B    N  
ATOM   3825  CA  THR B  79      17.201  10.681 -24.310  1.00 97.95      B    C  
ATOM   3826  C   THR B  79      15.808  10.407 -23.751  1.00 97.79      B    C  
ATOM   3827  O   THR B  79      15.005  11.328 -23.624  1.00 96.71      B    O  
ATOM   3828  CB  THR B  79      17.154  10.566 -25.839  1.00 97.56      B    C  
ATOM   3829  CG2 THR B  79      18.455  11.036 -26.481  1.00 94.83      B    C  
ATOM   3830  OG1 THR B  79      16.936   9.226 -26.225  1.00 95.15      B    O  
ATOM   3831  N   ALA B  80      15.512   9.147 -23.441  1.00 97.86      B    N  
ATOM   3832  CA  ALA B  80      14.243   8.697 -22.875  1.00 97.97      B    C  
ATOM   3833  C   ALA B  80      14.432   7.338 -22.188  1.00 98.34      B    C  
ATOM   3834  O   ALA B  80      15.412   6.640 -22.430  1.00 98.20      B    O  
ATOM   3835  CB  ALA B  80      13.193   8.610 -23.990  1.00 97.20      B    C  
ATOM   3836  N   ALA B  81      13.467   6.934 -21.362  1.00 98.25      B    N  
ATOM   3837  CA  ALA B  81      13.445   5.619 -20.740  1.00 98.43      B    C  
ATOM   3838  C   ALA B  81      12.036   5.025 -20.663  1.00 98.27      B    C  
ATOM   3839  O   ALA B  81      11.027   5.700 -20.884  1.00 97.91      B    O  
ATOM   3840  CB  ALA B  81      14.128   5.698 -19.363  1.00 98.44      B    C  
ATOM   3841  N   LEU B  82      11.978   3.729 -20.350  1.00 98.50      B    N  
ATOM   3842  CA  LEU B  82      10.746   2.975 -20.167  1.00 98.54      B    C  
ATOM   3843  C   LEU B  82      10.857   2.085 -18.921  1.00 98.63      B    C  
ATOM   3844  O   LEU B  82      11.753   1.243 -18.838  1.00 98.49      B    O  
ATOM   3845  CB  LEU B  82      10.498   2.153 -21.436  1.00 97.68      B    C  
ATOM   3846  CG  LEU B  82       9.214   1.311 -21.398  1.00 94.33      B    C  
ATOM   3847  CD1 LEU B  82       7.968   2.197 -21.321  1.00 89.16      B    C  
ATOM   3848  CD2 LEU B  82       9.119   0.465 -22.665  1.00 90.53      B    C  
ATOM   3849  N   ALA B  83       9.924   2.234 -17.984  1.00 98.66      B    N  
ATOM   3850  CA  ALA B  83       9.805   1.374 -16.812  1.00 98.67      B    C  
ATOM   3851  C   ALA B  83       8.915   0.156 -17.108  1.00 98.56      B    C  
ATOM   3852  O   ALA B  83       7.850   0.287 -17.706  1.00 98.20      B    O  
ATOM   3853  CB  ALA B  83       9.279   2.193 -15.635  1.00 98.38      B    C  
ATOM   3854  N   VAL B  84       9.351  -1.025 -16.676  1.00 98.64      B    N  
ATOM   3855  CA  VAL B  84       8.669  -2.305 -16.915  1.00 98.60      B    C  
ATOM   3856  C   VAL B  84       8.720  -3.211 -15.673  1.00 98.79      B    C  
ATOM   3857  O   VAL B  84       9.431  -2.924 -14.715  1.00 98.49      B    O  
ATOM   3858  CB  VAL B  84       9.246  -3.014 -18.159  1.00 98.49      B    C  
ATOM   3859  CG1 VAL B  84       9.025  -2.197 -19.424  1.00 97.69      B    C  
ATOM   3860  CG2 VAL B  84      10.747  -3.314 -18.041  1.00 96.87      B    C  
ATOM   3861  N   ALA B  85       7.981  -4.316 -15.695  1.00 98.46      B    N  
ATOM   3862  CA  ALA B  85       7.723  -5.146 -14.516  1.00 98.41      B    C  
ATOM   3863  C   ALA B  85       8.963  -5.779 -13.854  1.00 98.42      B    C  
ATOM   3864  O   ALA B  85       8.930  -6.101 -12.665  1.00 97.95      B    O  
ATOM   3865  CB  ALA B  85       6.716  -6.228 -14.917  1.00 98.17      B    C  
ATOM   3866  N   SER B  86      10.049  -6.010 -14.608  1.00 98.23      B    N  
ATOM   3867  CA  SER B  86      11.284  -6.616 -14.111  1.00 98.26      B    C  
ATOM   3868  C   SER B  86      12.472  -6.374 -15.048  1.00 98.37      B    C  
ATOM   3869  O   SER B  86      12.285  -6.021 -16.215  1.00 98.25      B    O  
ATOM   3870  CB  SER B  86      11.085  -8.132 -13.924  1.00 98.01      B    C  
ATOM   3871  OG  SER B  86      10.944  -8.784 -15.170  1.00 97.46      B    O  
ATOM   3872  N   GLY B  87      13.686  -6.648 -14.571  1.00 97.86      B    N  
ATOM   3873  CA  GLY B  87      14.890  -6.642 -15.413  1.00 97.87      B    C  
ATOM   3874  C   GLY B  87      14.792  -7.605 -16.604  1.00 97.90      B    C  
ATOM   3875  O   GLY B  87      15.115  -7.224 -17.723  1.00 97.77      B    O  
ATOM   3876  N   HIS B  88      14.256  -8.813 -16.399  1.00 97.70      B    N  
ATOM   3877  CA  HIS B  88      14.027  -9.773 -17.489  1.00 97.65      B    C  
ATOM   3878  C   HIS B  88      13.052  -9.233 -18.546  1.00 97.86      B    C  
ATOM   3879  O   HIS B  88      13.260  -9.427 -19.740  1.00 97.50      B    O  
ATOM   3880  CB  HIS B  88      13.501 -11.097 -16.930  1.00 96.67      B    C  
ATOM   3881  CG  HIS B  88      14.553 -11.900 -16.232  1.00 94.75      B    C  
ATOM   3882  CD2 HIS B  88      14.933 -13.195 -16.508  1.00 80.05      B    C  
ATOM   3883  ND1 HIS B  88      15.370 -11.460 -15.212  1.00 80.23      B    N  
ATOM   3884  CE1 HIS B  88      16.216 -12.444 -14.899  1.00 81.75      B    C  
ATOM   3885  NE2 HIS B  88      15.980 -13.518 -15.653  1.00 83.90      B    N  
ATOM   3886  N   ALA B  89      12.017  -8.514 -18.118  1.00 98.19      B    N  
ATOM   3887  CA  ALA B  89      11.099  -7.860 -19.037  1.00 98.33      B    C  
ATOM   3888  C   ALA B  89      11.777  -6.718 -19.815  1.00 98.36      B    C  
ATOM   3889  O   ALA B  89      11.446  -6.506 -20.974  1.00 98.19      B    O  
ATOM   3890  CB  ALA B  89       9.872  -7.366 -18.259  1.00 98.21      B    C  
ATOM   3891  N   ALA B  90      12.748  -6.013 -19.221  1.00 98.44      B    N  
ATOM   3892  CA  ALA B  90      13.518  -4.979 -19.909  1.00 98.56      B    C  
ATOM   3893  C   ALA B  90      14.407  -5.572 -21.026  1.00 98.40      B    C  
ATOM   3894  O   ALA B  90      14.380  -5.083 -22.156  1.00 98.28      B    O  
ATOM   3895  CB  ALA B  90      14.337  -4.187 -18.882  1.00 98.59      B    C  
ATOM   3896  N   GLU B  91      15.112  -6.653 -20.737  1.00 98.49      B    N  
ATOM   3897  CA  GLU B  91      15.882  -7.402 -21.740  1.00 98.02      B    C  
ATOM   3898  C   GLU B  91      14.972  -7.902 -22.873  1.00 98.25      B    C  
ATOM   3899  O   GLU B  91      15.217  -7.639 -24.046  1.00 97.71      B    O  
ATOM   3900  CB  GLU B  91      16.567  -8.615 -21.079  1.00 96.47      B    C  
ATOM   3901  CG  GLU B  91      17.662  -8.255 -20.065  1.00 87.12      B    C  
ATOM   3902  CD  GLU B  91      18.195  -9.477 -19.295  1.00 86.96      B    C  
ATOM   3903  OE1 GLU B  91      19.123  -9.301 -18.479  1.00 77.67      B    O  
ATOM   3904  OE2 GLU B  91      17.688 -10.607 -19.494  1.00 81.58      B    O1-
ATOM   3905  N   PHE B  92      13.880  -8.570 -22.507  1.00 98.05      B    N  
ATOM   3906  CA  PHE B  92      12.954  -9.166 -23.455  1.00 98.09      B    C  
ATOM   3907  C   PHE B  92      12.288  -8.136 -24.377  1.00 98.12      B    C  
ATOM   3908  O   PHE B  92      12.278  -8.317 -25.596  1.00 97.97      B    O  
ATOM   3909  CB  PHE B  92      11.915  -9.987 -22.685  1.00 97.69      B    C  
ATOM   3910  CG  PHE B  92      10.728 -10.404 -23.525  1.00 97.75      B    C  
ATOM   3911  CD1 PHE B  92       9.424  -9.984 -23.176  1.00 96.13      B    C  
ATOM   3912  CD2 PHE B  92      10.917 -11.140 -24.708  1.00 96.28      B    C  
ATOM   3913  CE1 PHE B  92       8.341 -10.292 -24.001  1.00 95.16      B    C  
ATOM   3914  CE2 PHE B  92       9.832 -11.440 -25.537  1.00 95.02      B    C  
ATOM   3915  CZ  PHE B  92       8.544 -11.011 -25.191  1.00 95.81      B    C  
ATOM   3916  N   LEU B  93      11.747  -7.032 -23.837  1.00 98.40      B    N  
ATOM   3917  CA  LEU B  93      11.109  -6.000 -24.660  1.00 98.32      B    C  
ATOM   3918  C   LEU B  93      12.104  -5.294 -25.586  1.00 98.32      B    C  
ATOM   3919  O   LEU B  93      11.752  -4.966 -26.715  1.00 97.87      B    O  
ATOM   3920  CB  LEU B  93      10.409  -4.962 -23.781  1.00 98.02      B    C  
ATOM   3921  CG  LEU B  93       9.124  -5.411 -23.080  1.00 96.76      B    C  
ATOM   3922  CD1 LEU B  93       8.483  -4.156 -22.460  1.00 94.41      B    C  
ATOM   3923  CD2 LEU B  93       8.098  -6.048 -24.008  1.00 94.48      B    C  
ATOM   3924  N   THR B  94      13.332  -5.081 -25.113  1.00 98.55      B    N  
ATOM   3925  CA  THR B  94      14.403  -4.510 -25.935  1.00 98.51      B    C  
ATOM   3926  C   THR B  94      14.674  -5.389 -27.151  1.00 98.41      B    C  
ATOM   3927  O   THR B  94      14.657  -4.907 -28.281  1.00 98.08      B    O  
ATOM   3928  CB  THR B  94      15.686  -4.321 -25.103  1.00 98.47      B    C  
ATOM   3929  CG2 THR B  94      16.861  -3.795 -25.928  1.00 96.15      B    C  
ATOM   3930  OG1 THR B  94      15.431  -3.370 -24.093  1.00 96.21      B    O  
ATOM   3931  N   LEU B  95      14.844  -6.694 -26.940  1.00 98.41      B    N  
ATOM   3932  CA  LEU B  95      15.056  -7.637 -28.037  1.00 98.38      B    C  
ATOM   3933  C   LEU B  95      13.814  -7.823 -28.915  1.00 98.25      B    C  
ATOM   3934  O   LEU B  95      13.948  -7.903 -30.136  1.00 97.60      B    O  
ATOM   3935  CB  LEU B  95      15.598  -8.958 -27.483  1.00 98.05      B    C  
ATOM   3936  CG  LEU B  95      17.069  -8.864 -27.026  1.00 96.94      B    C  
ATOM   3937  CD1 LEU B  95      17.457 -10.130 -26.278  1.00 93.16      B    C  
ATOM   3938  CD2 LEU B  95      18.035  -8.705 -28.208  1.00 92.70      B    C  
ATOM   3939  N   HIS B  96      12.605  -7.803 -28.348  1.00 98.15      B    N  
ATOM   3940  CA  HIS B  96      11.370  -7.871 -29.127  1.00 97.83      B    C  
ATOM   3941  C   HIS B  96      11.259  -6.758 -30.172  1.00 97.68      B    C  
ATOM   3942  O   HIS B  96      10.788  -6.996 -31.290  1.00 97.28      B    O  
ATOM   3943  CB  HIS B  96      10.161  -7.838 -28.187  1.00 97.55      B    C  
ATOM   3944  CG  HIS B  96       8.846  -7.792 -28.924  1.00 97.32      B    C  
ATOM   3945  CD2 HIS B  96       8.156  -8.859 -29.431  1.00 89.68      B    C  
ATOM   3946  ND1 HIS B  96       8.158  -6.645 -29.279  1.00 90.51      B    N  
ATOM   3947  CE1 HIS B  96       7.078  -7.026 -29.972  1.00 91.93      B    C  
ATOM   3948  NE2 HIS B  96       7.042  -8.360 -30.087  1.00 92.91      B    N  
ATOM   3949  N   ALA B  97      11.726  -5.551 -29.841  1.00 97.91      B    N  
ATOM   3950  CA  ALA B  97      11.732  -4.425 -30.771  1.00 97.78      B    C  
ATOM   3951  C   ALA B  97      12.774  -4.551 -31.898  1.00 97.65      B    C  
ATOM   3952  O   ALA B  97      12.688  -3.841 -32.898  1.00 96.59      B    O  
ATOM   3953  CB  ALA B  97      11.923  -3.140 -29.964  1.00 97.33      B    C  
ATOM   3954  N   LEU B  98      13.748  -5.463 -31.757  1.00 98.25      B    N  
ATOM   3955  CA  LEU B  98      14.887  -5.610 -32.663  1.00 98.27      B    C  
ATOM   3956  C   LEU B  98      14.882  -6.928 -33.455  1.00 98.05      B    C  
ATOM   3957  O   LEU B  98      15.407  -6.982 -34.569  1.00 97.11      B    O  
ATOM   3958  CB  LEU B  98      16.182  -5.489 -31.840  1.00 98.07      B    C  
ATOM   3959  CG  LEU B  98      16.369  -4.162 -31.077  1.00 97.82      B    C  
ATOM   3960  CD1 LEU B  98      17.637  -4.229 -30.233  1.00 96.94      B    C  
ATOM   3961  CD2 LEU B  98      16.471  -2.964 -32.009  1.00 96.71      B    C  
ATOM   3962  N   MET B  99      14.308  -7.993 -32.893  1.00 98.01      B    N  
ATOM   3963  CA  MET B  99      14.437  -9.365 -33.377  1.00 97.98      B    C  
ATOM   3964  C   MET B  99      13.193  -9.851 -34.120  1.00 97.81      B    C  
ATOM   3965  O   MET B  99      12.063  -9.506 -33.802  1.00 97.00      B    O  
ATOM   3966  CB  MET B  99      14.754 -10.299 -32.198  1.00 97.49      B    C  
ATOM   3967  CG  MET B  99      16.069  -9.967 -31.474  1.00 95.51      B    C  
ATOM   3968  SD  MET B  99      17.601 -10.315 -32.377  1.00 95.49      B    S  
ATOM   3969  CE  MET B  99      17.638 -12.123 -32.248  1.00 90.26      B    C  
ATOM   3970  N   GLN B 100      13.424 -10.736 -35.088  1.00 97.78      B    N  
ATOM   3971  CA  GLN B 100      12.423 -11.535 -35.793  1.00 97.34      B    C  
ATOM   3972  C   GLN B 100      12.840 -13.018 -35.763  1.00 97.84      B    C  
ATOM   3973  O   GLN B 100      13.992 -13.325 -35.453  1.00 96.89      B    O  
ATOM   3974  CB  GLN B 100      12.302 -11.036 -37.239  1.00 95.51      B    C  
ATOM   3975  CG  GLN B 100      11.757  -9.607 -37.333  1.00 89.66      B    C  
ATOM   3976  CD  GLN B 100      11.716  -9.121 -38.789  1.00 83.20      B    C  
ATOM   3977  NE2 GLN B 100      12.200  -7.939 -39.042  1.00 68.24      B    N  
ATOM   3978  OE1 GLN B 100      11.272  -9.799 -39.706  1.00 72.32      B    O  
ATOM   3979  N   PRO B 101      11.954 -13.969 -36.106  1.00 97.61      B    N  
ATOM   3980  CA  PRO B 101      12.311 -15.380 -36.154  1.00 97.59      B    C  
ATOM   3981  C   PRO B 101      13.468 -15.643 -37.130  1.00 97.52      B    C  
ATOM   3982  O   PRO B 101      13.446 -15.179 -38.270  1.00 96.04      B    O  
ATOM   3983  CB  PRO B 101      11.037 -16.120 -36.559  1.00 96.87      B    C  
ATOM   3984  CG  PRO B 101       9.916 -15.160 -36.182  1.00 95.33      B    C  
ATOM   3985  CD  PRO B 101      10.539 -13.794 -36.419  1.00 97.19      B    C  
ATOM   3986  N   GLY B 102      14.456 -16.408 -36.682  1.00 97.26      B    N  
ATOM   3987  CA  GLY B 102      15.674 -16.701 -37.434  1.00 97.22      B    C  
ATOM   3988  C   GLY B 102      16.797 -15.669 -37.277  1.00 97.77      B    C  
ATOM   3989  O   GLY B 102      17.872 -15.877 -37.843  1.00 96.57      B    O  
ATOM   3990  N   ASP B 103      16.564 -14.585 -36.524  1.00 97.72      B    N  
ATOM   3991  CA  ASP B 103      17.609 -13.623 -36.189  1.00 98.10      B    C  
ATOM   3992  C   ASP B 103      18.543 -14.146 -35.083  1.00 98.37      B    C  
ATOM   3993  O   ASP B 103      18.212 -15.037 -34.299  1.00 97.76      B    O  
ATOM   3994  CB  ASP B 103      16.990 -12.276 -35.784  1.00 97.74      B    C  
ATOM   3995  CG  ASP B 103      16.486 -11.445 -36.968  1.00 97.62      B    C  
ATOM   3996  OD1 ASP B 103      16.959 -11.635 -38.106  1.00 95.04      B    O  
ATOM   3997  OD2 ASP B 103      15.725 -10.491 -36.727  1.00 95.20      B    O1-
ATOM   3998  N   GLU B 104      19.725 -13.541 -35.042  1.00 98.38      B    N  
ATOM   3999  CA  GLU B 104      20.752 -13.785 -34.041  1.00 98.43      B    C  
ATOM   4000  C   GLU B 104      21.054 -12.501 -33.264  1.00 98.58      B    C  
ATOM   4001  O   GLU B 104      20.981 -11.384 -33.787  1.00 98.20      B    O  
ATOM   4002  CB  GLU B 104      22.031 -14.309 -34.721  1.00 97.84      B    C  
ATOM   4003  CG  GLU B 104      21.879 -15.710 -35.329  1.00 96.10      B    C  
ATOM   4004  CD  GLU B 104      23.008 -16.088 -36.309  1.00 96.68      B    C  
ATOM   4005  OE1 GLU B 104      22.838 -17.087 -37.050  1.00 90.93      B    O  
ATOM   4006  OE2 GLU B 104      24.028 -15.358 -36.388  1.00 92.82      B    O1-
ATOM   4007  N   PHE B 105      21.460 -12.662 -32.010  1.00 98.39      B    N  
ATOM   4008  CA  PHE B 105      22.147 -11.639 -31.236  1.00 98.45      B    C  
ATOM   4009  C   PHE B 105      23.354 -12.262 -30.541  1.00 98.42      B    C  
ATOM   4010  O   PHE B 105      23.359 -13.455 -30.230  1.00 98.14      B    O  
ATOM   4011  CB  PHE B 105      21.195 -10.942 -30.257  1.00 98.14      B    C  
ATOM   4012  CG  PHE B 105      20.767 -11.789 -29.073  1.00 98.50      B    C  
ATOM   4013  CD1 PHE B 105      19.798 -12.801 -29.231  1.00 97.46      B    C  
ATOM   4014  CD2 PHE B 105      21.343 -11.563 -27.809  1.00 97.46      B    C  
ATOM   4015  CE1 PHE B 105      19.406 -13.570 -28.125  1.00 96.86      B    C  
ATOM   4016  CE2 PHE B 105      20.948 -12.333 -26.703  1.00 96.85      B    C  
ATOM   4017  CZ  PHE B 105      19.978 -13.333 -26.861  1.00 97.56      B    C  
ATOM   4018  N   ILE B 106      24.391 -11.476 -30.320  1.00 98.40      B    N  
ATOM   4019  CA  ILE B 106      25.610 -11.926 -29.644  1.00 98.50      B    C  
ATOM   4020  C   ILE B 106      25.540 -11.474 -28.186  1.00 98.44      B    C  
ATOM   4021  O   ILE B 106      25.340 -10.296 -27.918  1.00 98.24      B    O  
ATOM   4022  CB  ILE B 106      26.872 -11.398 -30.358  1.00 98.54      B    C  
ATOM   4023  CG1 ILE B 106      26.887 -11.823 -31.842  1.00 97.66      B    C  
ATOM   4024  CG2 ILE B 106      28.133 -11.923 -29.650  1.00 97.79      B    C  
ATOM   4025  CD1 ILE B 106      27.900 -11.028 -32.677  1.00 96.50      B    C  
ATOM   4026  N   ALA B 107      25.723 -12.399 -27.249  1.00 98.09      B    N  
ATOM   4027  CA  ALA B 107      25.740 -12.119 -25.822  1.00 97.84      B    C  
ATOM   4028  C   ALA B 107      27.076 -12.509 -25.185  1.00 97.66      B    C  
ATOM   4029  O   ALA B 107      27.692 -13.518 -25.542  1.00 97.03      B    O  
ATOM   4030  CB  ALA B 107      24.548 -12.819 -25.159  1.00 97.58      B    C  
ATOM   4031  N   ALA B 108      27.500 -11.730 -24.195  1.00 97.11      B    N  
ATOM   4032  CA  ALA B 108      28.634 -12.068 -23.354  1.00 96.59      B    C  
ATOM   4033  C   ALA B 108      28.368 -13.374 -22.589  1.00 95.89      B    C  
ATOM   4034  O   ALA B 108      27.297 -13.561 -22.026  1.00 94.52      B    O  
ATOM   4035  CB  ALA B 108      28.880 -10.912 -22.385  1.00 95.92      B    C  
ATOM   4036  N   ASN B 109      29.364 -14.242 -22.511  1.00 94.70      B    N  
ATOM   4037  CA  ASN B 109      29.267 -15.502 -21.755  1.00 92.50      B    C  
ATOM   4038  C   ASN B 109      29.230 -15.303 -20.220  1.00 92.33      B    C  
ATOM   4039  O   ASN B 109      28.837 -16.214 -19.502  1.00 89.02      B    O  
ATOM   4040  CB  ASN B 109      30.414 -16.434 -22.183  1.00 89.36      B    C  
ATOM   4041  CG  ASN B 109      31.818 -15.890 -21.912  1.00 85.57      B    C  
ATOM   4042  ND2 ASN B 109      32.832 -16.686 -22.205  1.00 79.42      B    N  
ATOM   4043  OD1 ASN B 109      32.038 -14.777 -21.476  1.00 78.26      B    O  
ATOM   4044  N   LYS B 110      29.628 -14.131 -19.737  1.00 92.89      B    N  
ATOM   4045  CA  LYS B 110      29.572 -13.730 -18.325  1.00 93.00      B    C  
ATOM   4046  C   LYS B 110      28.343 -12.853 -18.104  1.00 94.00      B    C  
ATOM   4047  O   LYS B 110      28.416 -11.637 -18.250  1.00 91.94      B    O  
ATOM   4048  CB  LYS B 110      30.871 -13.015 -17.922  1.00 91.02      B    C  
ATOM   4049  CG  LYS B 110      32.123 -13.898 -18.074  1.00 88.03      B    C  
ATOM   4050  CD  LYS B 110      33.385 -13.089 -17.734  1.00 83.76      B    C  
ATOM   4051  CE  LYS B 110      34.659 -13.829 -18.131  1.00 80.72      B    C  
ATOM   4052  NZ  LYS B 110      34.906 -13.795 -19.603  1.00 73.36      B    N1+
ATOM   4053  N   LEU B 111      27.223 -13.478 -17.768  1.00 93.44      B    N  
ATOM   4054  CA  LEU B 111      25.943 -12.821 -17.513  1.00 93.65      B    C  
ATOM   4055  C   LEU B 111      25.273 -13.380 -16.256  1.00 93.21      B    C  
ATOM   4056  O   LEU B 111      25.639 -14.436 -15.744  1.00 90.13      B    O  
ATOM   4057  CB  LEU B 111      24.998 -13.001 -18.724  1.00 92.10      B    C  
ATOM   4058  CG  LEU B 111      25.406 -12.301 -20.034  1.00 91.38      B    C  
ATOM   4059  CD1 LEU B 111      24.332 -12.567 -21.076  1.00 88.38      B    C  
ATOM   4060  CD2 LEU B 111      25.556 -10.794 -19.879  1.00 89.11      B    C  
ATOM   4061  N   TYR B 112      24.227 -12.694 -15.797  1.00 92.31      B    N  
ATOM   4062  CA  TYR B 112      23.333 -13.212 -14.777  1.00 92.17      B    C  
ATOM   4063  C   TYR B 112      22.681 -14.522 -15.255  1.00 92.60      B    C  
ATOM   4064  O   TYR B 112      22.175 -14.605 -16.376  1.00 91.82      B    O  
ATOM   4065  CB  TYR B 112      22.292 -12.145 -14.433  1.00 90.10      B    C  
ATOM   4066  CG  TYR B 112      21.268 -12.592 -13.407  1.00 87.90      B    C  
ATOM   4067  CD1 TYR B 112      19.901 -12.610 -13.731  1.00 82.32      B    C  
ATOM   4068  CD2 TYR B 112      21.689 -13.008 -12.129  1.00 81.03      B    C  
ATOM   4069  CE1 TYR B 112      18.955 -13.045 -12.789  1.00 77.29      B    C  
ATOM   4070  CE2 TYR B 112      20.747 -13.454 -11.186  1.00 76.89      B    C  
ATOM   4071  CZ  TYR B 112      19.385 -13.469 -11.521  1.00 77.22      B    C  
ATOM   4072  OH  TYR B 112      18.465 -13.905 -10.601  1.00 75.09      B    O  
ATOM   4073  N   GLY B 113      22.638 -15.538 -14.404  1.00 89.25      B    N  
ATOM   4074  CA  GLY B 113      22.114 -16.861 -14.777  1.00 88.96      B    C  
ATOM   4075  C   GLY B 113      20.668 -16.859 -15.282  1.00 91.06      B    C  
ATOM   4076  O   GLY B 113      20.306 -17.688 -16.112  1.00 90.05      B    O  
ATOM   4077  N   GLY B 114      19.854 -15.908 -14.827  1.00 89.03      B    N  
ATOM   4078  CA  GLY B 114      18.498 -15.721 -15.334  1.00 90.42      B    C  
ATOM   4079  C   GLY B 114      18.460 -15.242 -16.791  1.00 92.81      B    C  
ATOM   4080  O   GLY B 114      17.665 -15.759 -17.572  1.00 92.21      B    O  
ATOM   4081  N   SER B 115      19.356 -14.334 -17.180  1.00 93.56      B    N  
ATOM   4082  CA  SER B 115      19.516 -13.890 -18.573  1.00 94.82      B    C  
ATOM   4083  C   SER B 115      20.003 -15.038 -19.463  1.00 95.45      B    C  
ATOM   4084  O   SER B 115      19.458 -15.253 -20.542  1.00 95.08      B    O  
ATOM   4085  CB  SER B 115      20.487 -12.707 -18.654  1.00 94.57      B    C  
ATOM   4086  OG  SER B 115      20.146 -11.697 -17.711  1.00 91.82      B    O  
ATOM   4087  N   ILE B 116      20.949 -15.865 -18.980  1.00 94.10      B    N  
ATOM   4088  CA  ILE B 116      21.430 -17.061 -19.698  1.00 93.45      B    C  
ATOM   4089  C   ILE B 116      20.276 -18.025 -20.004  1.00 93.80      B    C  
ATOM   4090  O   ILE B 116      20.153 -18.497 -21.130  1.00 93.39      B    O  
ATOM   4091  CB  ILE B 116      22.575 -17.753 -18.917  1.00 92.48      B    C  
ATOM   4092  CG1 ILE B 116      23.814 -16.829 -18.846  1.00 91.29      B    C  
ATOM   4093  CG2 ILE B 116      22.954 -19.108 -19.548  1.00 91.20      B    C  
ATOM   4094  CD1 ILE B 116      24.966 -17.352 -17.962  1.00 85.85      B    C  
ATOM   4095  N   ASN B 117      19.409 -18.301 -19.024  1.00 92.87      B    N  
ATOM   4096  CA  ASN B 117      18.241 -19.165 -19.220  1.00 92.38      B    C  
ATOM   4097  C   ASN B 117      17.236 -18.555 -20.211  1.00 93.50      B    C  
ATOM   4098  O   ASN B 117      16.762 -19.252 -21.107  1.00 91.97      B    O  
ATOM   4099  CB  ASN B 117      17.564 -19.445 -17.872  1.00 90.00      B    C  
ATOM   4100  CG  ASN B 117      18.344 -20.416 -16.995  1.00 85.38      B    C  
ATOM   4101  ND2 ASN B 117      18.214 -20.261 -15.701  1.00 76.04      B    N  
ATOM   4102  OD1 ASN B 117      19.017 -21.323 -17.440  1.00 77.19      B    O  
ATOM   4103  N   GLN B 118      16.947 -17.259 -20.082  1.00 94.21      B    N  
ATOM   4104  CA  GLN B 118      16.066 -16.539 -21.008  1.00 95.00      B    C  
ATOM   4105  C   GLN B 118      16.552 -16.701 -22.454  1.00 95.76      B    C  
ATOM   4106  O   GLN B 118      15.795 -17.101 -23.337  1.00 95.05      B    O  
ATOM   4107  CB  GLN B 118      16.021 -15.058 -20.584  1.00 94.57      B    C  
ATOM   4108  CG  GLN B 118      14.984 -14.251 -21.378  1.00 91.96      B    C  
ATOM   4109  CD  GLN B 118      15.098 -12.749 -21.129  1.00 91.41      B    C  
ATOM   4110  NE2 GLN B 118      14.060 -12.109 -20.635  1.00 83.66      B    N  
ATOM   4111  OE1 GLN B 118      16.109 -12.135 -21.401  1.00 84.99      B    O  
ATOM   4112  N   PHE B 119      17.842 -16.471 -22.674  1.00 96.26      B    N  
ATOM   4113  CA  PHE B 119      18.445 -16.492 -24.007  1.00 96.88      B    C  
ATOM   4114  C   PHE B 119      18.556 -17.909 -24.589  1.00 96.77      B    C  
ATOM   4115  O   PHE B 119      18.271 -18.119 -25.772  1.00 95.82      B    O  
ATOM   4116  CB  PHE B 119      19.818 -15.806 -23.944  1.00 96.66      B    C  
ATOM   4117  CG  PHE B 119      19.853 -14.353 -23.502  1.00 97.42      B    C  
ATOM   4118  CD1 PHE B 119      18.695 -13.592 -23.264  1.00 95.36      B    C  
ATOM   4119  CD2 PHE B 119      21.108 -13.742 -23.308  1.00 95.33      B    C  
ATOM   4120  CE1 PHE B 119      18.785 -12.255 -22.837  1.00 94.94      B    C  
ATOM   4121  CE2 PHE B 119      21.208 -12.403 -22.885  1.00 94.81      B    C  
ATOM   4122  CZ  PHE B 119      20.043 -11.662 -22.644  1.00 96.17      B    C  
ATOM   4123  N   ASN B 120      18.927 -18.889 -23.767  1.00 96.19      B    N  
ATOM   4124  CA  ASN B 120      19.140 -20.259 -24.234  1.00 95.01      B    C  
ATOM   4125  C   ASN B 120      17.855 -21.071 -24.407  1.00 94.93      B    C  
ATOM   4126  O   ASN B 120      17.838 -22.015 -25.211  1.00 92.52      B    O  
ATOM   4127  CB  ASN B 120      20.076 -20.994 -23.266  1.00 93.27      B    C  
ATOM   4128  CG  ASN B 120      21.545 -20.770 -23.588  1.00 89.81      B    C  
ATOM   4129  ND2 ASN B 120      22.382 -20.758 -22.576  1.00 81.54      B    N  
ATOM   4130  OD1 ASN B 120      21.953 -20.691 -24.730  1.00 82.64      B    O  
ATOM   4131  N   HIS B 121      16.790 -20.756 -23.651  1.00 95.38      B    N  
ATOM   4132  CA  HIS B 121      15.593 -21.588 -23.576  1.00 94.76      B    C  
ATOM   4133  C   HIS B 121      14.340 -20.851 -24.044  1.00 95.38      B    C  
ATOM   4134  O   HIS B 121      13.825 -21.185 -25.115  1.00 93.85      B    O  
ATOM   4135  CB  HIS B 121      15.458 -22.184 -22.164  1.00 93.21      B    C  
ATOM   4136  CG  HIS B 121      16.643 -23.029 -21.764  1.00 91.93      B    C  
ATOM   4137  CD2 HIS B 121      17.510 -22.797 -20.735  1.00 81.53      B    C  
ATOM   4138  ND1 HIS B 121      17.076 -24.170 -22.412  1.00 82.05      B    N  
ATOM   4139  CE1 HIS B 121      18.180 -24.610 -21.772  1.00 82.91      B    C  
ATOM   4140  NE2 HIS B 121      18.471 -23.801 -20.748  1.00 84.36      B    N  
ATOM   4141  N   SER B 122      13.891 -19.845 -23.337  1.00 94.32      B    N  
ATOM   4142  CA  SER B 122      12.633 -19.154 -23.656  1.00 95.23      B    C  
ATOM   4143  C   SER B 122      12.631 -18.489 -25.040  1.00 96.14      B    C  
ATOM   4144  O   SER B 122      11.615 -18.520 -25.733  1.00 95.17      B    O  
ATOM   4145  CB  SER B 122      12.297 -18.144 -22.559  1.00 94.04      B    C  
ATOM   4146  OG  SER B 122      11.969 -18.864 -21.381  1.00 88.26      B    O  
ATOM   4147  N   TYR B 123      13.776 -17.978 -25.505  1.00 96.81      B    N  
ATOM   4148  CA  TYR B 123      13.879 -17.360 -26.827  1.00 97.39      B    C  
ATOM   4149  C   TYR B 123      13.800 -18.354 -28.003  1.00 97.33      B    C  
ATOM   4150  O   TYR B 123      13.529 -17.941 -29.127  1.00 96.19      B    O  
ATOM   4151  CB  TYR B 123      15.148 -16.506 -26.901  1.00 96.87      B    C  
ATOM   4152  CG  TYR B 123      15.149 -15.211 -26.105  1.00 97.39      B    C  
ATOM   4153  CD1 TYR B 123      14.087 -14.842 -25.248  1.00 95.10      B    C  
ATOM   4154  CD2 TYR B 123      16.242 -14.347 -26.241  1.00 95.41      B    C  
ATOM   4155  CE1 TYR B 123      14.121 -13.625 -24.537  1.00 94.94      B    C  
ATOM   4156  CE2 TYR B 123      16.287 -13.129 -25.538  1.00 94.84      B    C  
ATOM   4157  CZ  TYR B 123      15.224 -12.774 -24.681  1.00 96.32      B    C  
ATOM   4158  OH  TYR B 123      15.276 -11.602 -23.993  1.00 95.13      B    O  
ATOM   4159  N   LYS B 124      13.965 -19.648 -27.757  1.00 96.23      B    N  
ATOM   4160  CA  LYS B 124      13.740 -20.667 -28.802  1.00 95.51      B    C  
ATOM   4161  C   LYS B 124      12.289 -20.674 -29.292  1.00 96.36      B    C  
ATOM   4162  O   LYS B 124      12.065 -20.891 -30.483  1.00 94.26      B    O  
ATOM   4163  CB  LYS B 124      14.115 -22.063 -28.291  1.00 93.31      B    C  
ATOM   4164  CG  LYS B 124      15.630 -22.217 -28.137  1.00 87.35      B    C  
ATOM   4165  CD  LYS B 124      15.969 -23.606 -27.598  1.00 80.82      B    C  
ATOM   4166  CE  LYS B 124      17.482 -23.756 -27.534  1.00 73.07      B    C  
ATOM   4167  NZ  LYS B 124      17.888 -24.978 -26.802  1.00 64.07      B    N1+
ATOM   4168  N   ASN B 125      11.346 -20.381 -28.416  1.00 96.13      B    N  
ATOM   4169  CA  ASN B 125       9.928 -20.268 -28.768  1.00 96.27      B    C  
ATOM   4170  C   ASN B 125       9.626 -19.048 -29.661  1.00 96.94      B    C  
ATOM   4171  O   ASN B 125       8.525 -18.937 -30.190  1.00 94.98      B    O  
ATOM   4172  CB  ASN B 125       9.077 -20.246 -27.493  1.00 94.80      B    C  
ATOM   4173  CG  ASN B 125       9.061 -21.575 -26.747  1.00 93.21      B    C  
ATOM   4174  ND2 ASN B 125       8.202 -21.685 -25.762  1.00 83.96      B    N  
ATOM   4175  OD1 ASN B 125       9.804 -22.504 -27.023  1.00 85.15      B    O  
ATOM   4176  N   PHE B 126      10.606 -18.166 -29.849  1.00 97.52      B    N  
ATOM   4177  CA  PHE B 126      10.511 -17.005 -30.729  1.00 97.67      B    C  
ATOM   4178  C   PHE B 126      11.365 -17.138 -31.999  1.00 97.70      B    C  
ATOM   4179  O   PHE B 126      11.293 -16.290 -32.884  1.00 96.48      B    O  
ATOM   4180  CB  PHE B 126      10.925 -15.755 -29.934  1.00 97.25      B    C  
ATOM   4181  CG  PHE B 126      10.255 -15.569 -28.583  1.00 97.89      B    C  
ATOM   4182  CD1 PHE B 126       8.898 -15.876 -28.393  1.00 96.52      B    C  
ATOM   4183  CD2 PHE B 126      10.998 -15.060 -27.507  1.00 96.57      B    C  
ATOM   4184  CE1 PHE B 126       8.294 -15.677 -27.144  1.00 95.97      B    C  
ATOM   4185  CE2 PHE B 126      10.401 -14.843 -26.252  1.00 95.86      B    C  
ATOM   4186  CZ  PHE B 126       9.043 -15.156 -26.076  1.00 97.07      B    C  
ATOM   4187  N   GLY B 127      12.195 -18.180 -32.084  1.00 97.16      B    N  
ATOM   4188  CA  GLY B 127      13.180 -18.322 -33.157  1.00 97.37      B    C  
ATOM   4189  C   GLY B 127      14.322 -17.305 -33.091  1.00 97.83      B    C  
ATOM   4190  O   GLY B 127      14.960 -17.050 -34.111  1.00 96.76      B    O  
ATOM   4191  N   TRP B 128      14.576 -16.725 -31.923  1.00 97.85      B    N  
ATOM   4192  CA  TRP B 128      15.701 -15.830 -31.696  1.00 98.05      B    C  
ATOM   4193  C   TRP B 128      16.885 -16.650 -31.184  1.00 97.84      B    C  
ATOM   4194  O   TRP B 128      16.780 -17.342 -30.176  1.00 96.89      B    O  
ATOM   4195  CB  TRP B 128      15.339 -14.729 -30.684  1.00 97.84      B    C  
ATOM   4196  CG  TRP B 128      14.106 -13.917 -30.956  1.00 98.10      B    C  
ATOM   4197  CD1 TRP B 128      13.384 -13.852 -32.096  1.00 97.13      B    C  
ATOM   4198  CD2 TRP B 128      13.427 -13.028 -30.010  1.00 98.14      B    C  
ATOM   4199  CE2 TRP B 128      12.308 -12.461 -30.662  1.00 97.94      B    C  
ATOM   4200  CE3 TRP B 128      13.676 -12.658 -28.674  1.00 97.62      B    C  
ATOM   4201  NE1 TRP B 128      12.315 -12.993 -31.925  1.00 97.33      B    N  
ATOM   4202  CZ2 TRP B 128      11.446 -11.557 -30.008  1.00 97.50      B    C  
ATOM   4203  CZ3 TRP B 128      12.819 -11.742 -28.017  1.00 96.96      B    C  
ATOM   4204  CH2 TRP B 128      11.723 -11.204 -28.686  1.00 96.88      B    C  
ATOM   4205  N   GLN B 129      18.014 -16.571 -31.866  1.00 98.02      B    N  
ATOM   4206  CA  GLN B 129      19.182 -17.371 -31.529  1.00 98.02      B    C  
ATOM   4207  C   GLN B 129      20.260 -16.525 -30.853  1.00 98.32      B    C  
ATOM   4208  O   GLN B 129      20.801 -15.586 -31.433  1.00 97.85      B    O  
ATOM   4209  CB  GLN B 129      19.662 -18.102 -32.793  1.00 96.92      B    C  
ATOM   4210  CG  GLN B 129      20.802 -19.074 -32.454  1.00 83.07      B    C  
ATOM   4211  CD  GLN B 129      21.145 -20.024 -33.603  1.00 74.67      B    C  
ATOM   4212  NE2 GLN B 129      22.308 -20.630 -33.558  1.00 62.06      B    N  
ATOM   4213  OE1 GLN B 129      20.387 -20.273 -34.526  1.00 66.51      B    O  
ATOM   4214  N   VAL B 130      20.624 -16.903 -29.640  1.00 97.74      B    N  
ATOM   4215  CA  VAL B 130      21.806 -16.350 -28.979  1.00 97.70      B    C  
ATOM   4216  C   VAL B 130      23.074 -16.998 -29.525  1.00 97.50      B    C  
ATOM   4217  O   VAL B 130      23.154 -18.226 -29.678  1.00 97.03      B    O  
ATOM   4218  CB  VAL B 130      21.704 -16.448 -27.443  1.00 97.26      B    C  
ATOM   4219  CG1 VAL B 130      21.707 -17.877 -26.898  1.00 95.22      B    C  
ATOM   4220  CG2 VAL B 130      22.824 -15.650 -26.759  1.00 94.29      B    C  
ATOM   4221  N   VAL B 131      24.084 -16.170 -29.796  1.00 98.19      B    N  
ATOM   4222  CA  VAL B 131      25.457 -16.586 -30.082  1.00 98.15      B    C  
ATOM   4223  C   VAL B 131      26.342 -16.063 -28.950  1.00 98.15      B    C  
ATOM   4224  O   VAL B 131      26.325 -14.878 -28.641  1.00 97.76      B    O  
ATOM   4225  CB  VAL B 131      25.932 -16.076 -31.453  1.00 97.86      B    C  
ATOM   4226  CG1 VAL B 131      27.319 -16.621 -31.786  1.00 95.90      B    C  
ATOM   4227  CG2 VAL B 131      24.972 -16.509 -32.579  1.00 95.77      B    C  
ATOM   4228  N   TRP B 132      27.092 -16.946 -28.315  1.00 97.79      B    N  
ATOM   4229  CA  TRP B 132      27.919 -16.598 -27.160  1.00 97.47      B    C  
ATOM   4230  C   TRP B 132      29.312 -16.128 -27.593  1.00 97.51      B    C  
ATOM   4231  O   TRP B 132      29.940 -16.742 -28.456  1.00 96.77      B    O  
ATOM   4232  CB  TRP B 132      27.991 -17.782 -26.197  1.00 96.78      B    C  
ATOM   4233  CG  TRP B 132      26.665 -18.177 -25.623  1.00 96.83      B    C  
ATOM   4234  CD1 TRP B 132      25.926 -19.251 -25.990  1.00 95.30      B    C  
ATOM   4235  CD2 TRP B 132      25.880 -17.468 -24.612  1.00 96.60      B    C  
ATOM   4236  CE2 TRP B 132      24.668 -18.182 -24.423  1.00 95.99      B    C  
ATOM   4237  CE3 TRP B 132      26.077 -16.301 -23.854  1.00 95.83      B    C  
ATOM   4238  NE1 TRP B 132      24.744 -19.259 -25.274  1.00 95.25      B    N  
ATOM   4239  CZ2 TRP B 132      23.680 -17.742 -23.519  1.00 95.29      B    C  
ATOM   4240  CZ3 TRP B 132      25.093 -15.861 -22.948  1.00 94.85      B    C  
ATOM   4241  CH2 TRP B 132      23.908 -16.573 -22.791  1.00 94.65      B    C  
ATOM   4242  N   ALA B 133      29.800 -15.064 -26.960  1.00 97.78      B    N  
ATOM   4243  CA  ALA B 133      31.152 -14.528 -27.127  1.00 97.70      B    C  
ATOM   4244  C   ALA B 133      31.799 -14.242 -25.767  1.00 97.28      B    C  
ATOM   4245  O   ALA B 133      31.126 -14.146 -24.744  1.00 95.96      B    O  
ATOM   4246  CB  ALA B 133      31.076 -13.293 -28.033  1.00 97.64      B    C  
ATOM   4247  N   ASP B 134      33.135 -14.127 -25.748  1.00 96.94      B    N  
ATOM   4248  CA  ASP B 134      33.891 -13.922 -24.519  1.00 96.67      B    C  
ATOM   4249  C   ASP B 134      34.336 -12.464 -24.367  1.00 96.98      B    C  
ATOM   4250  O   ASP B 134      35.084 -11.935 -25.191  1.00 96.12      B    O  
ATOM   4251  CB  ASP B 134      35.090 -14.891 -24.466  1.00 95.21      B    C  
ATOM   4252  CG  ASP B 134      35.746 -14.943 -23.085  1.00 93.32      B    C  
ATOM   4253  OD1 ASP B 134      35.301 -14.216 -22.160  1.00 90.19      B    O  
ATOM   4254  OD2 ASP B 134      36.661 -15.769 -22.910  1.00 88.76      B    O1-
ATOM   4255  N   THR B 135      33.909 -11.817 -23.272  1.00 95.82      B    N  
ATOM   4256  CA  THR B 135      34.320 -10.439 -22.963  1.00 95.42      B    C  
ATOM   4257  C   THR B 135      35.814 -10.302 -22.660  1.00 95.65      B    C  
ATOM   4258  O   THR B 135      36.363  -9.213 -22.814  1.00 93.47      B    O  
ATOM   4259  CB  THR B 135      33.515  -9.875 -21.788  1.00 93.67      B    C  
ATOM   4260  CG2 THR B 135      32.068  -9.598 -22.196  1.00 85.62      B    C  
ATOM   4261  OG1 THR B 135      33.469 -10.796 -20.715  1.00 86.08      B    O  
ATOM   4262  N   ASP B 136      36.499 -11.393 -22.281  1.00 95.80      B    N  
ATOM   4263  CA  ASP B 136      37.957 -11.416 -22.118  1.00 95.58      B    C  
ATOM   4264  C   ASP B 136      38.706 -11.455 -23.474  1.00 96.11      B    C  
ATOM   4265  O   ASP B 136      39.906 -11.191 -23.526  1.00 93.97      B    O  
ATOM   4266  CB  ASP B 136      38.377 -12.613 -21.239  1.00 93.94      B    C  
ATOM   4267  CG  ASP B 136      37.976 -12.530 -19.758  1.00 92.29      B    C  
ATOM   4268  OD1 ASP B 136      37.636 -11.447 -19.244  1.00 87.73      B    O  
ATOM   4269  OD2 ASP B 136      38.051 -13.565 -19.063  1.00 87.23      B    O1-
ATOM   4270  N   ASP B 137      38.002 -11.767 -24.563  1.00 96.07      B    N  
ATOM   4271  CA  ASP B 137      38.480 -11.705 -25.951  1.00 97.02      B    C  
ATOM   4272  C   ASP B 137      37.452 -10.923 -26.796  1.00 97.68      B    C  
ATOM   4273  O   ASP B 137      36.604 -11.526 -27.463  1.00 97.11      B    O  
ATOM   4274  CB  ASP B 137      38.705 -13.129 -26.485  1.00 96.69      B    C  
ATOM   4275  CG  ASP B 137      39.064 -13.193 -27.985  1.00 96.40      B    C  
ATOM   4276  OD1 ASP B 137      39.481 -12.174 -28.575  1.00 94.00      B    O  
ATOM   4277  OD2 ASP B 137      38.889 -14.271 -28.593  1.00 93.44      B    O1-
ATOM   4278  N   PRO B 138      37.504  -9.572 -26.815  1.00 96.61      B    N  
ATOM   4279  CA  PRO B 138      36.533  -8.761 -27.556  1.00 96.82      B    C  
ATOM   4280  C   PRO B 138      36.394  -9.135 -29.035  1.00 97.44      B    C  
ATOM   4281  O   PRO B 138      35.296  -9.094 -29.586  1.00 96.75      B    O  
ATOM   4282  CB  PRO B 138      37.001  -7.309 -27.377  1.00 95.31      B    C  
ATOM   4283  CG  PRO B 138      37.709  -7.335 -26.031  1.00 93.16      B    C  
ATOM   4284  CD  PRO B 138      38.386  -8.711 -26.036  1.00 95.72      B    C  
ATOM   4285  N   ASP B 139      37.488  -9.601 -29.677  1.00 97.20      B    N  
ATOM   4286  CA  ASP B 139      37.467 -10.044 -31.078  1.00 97.59      B    C  
ATOM   4287  C   ASP B 139      36.550 -11.257 -31.304  1.00 97.90      B    C  
ATOM   4288  O   ASP B 139      36.105 -11.508 -32.422  1.00 97.19      B    O  
ATOM   4289  CB  ASP B 139      38.889 -10.383 -31.547  1.00 96.56      B    C  
ATOM   4290  CG  ASP B 139      39.840  -9.187 -31.682  1.00 92.46      B    C  
ATOM   4291  OD1 ASP B 139      39.374  -8.034 -31.663  1.00 85.79      B    O  
ATOM   4292  OD2 ASP B 139      41.053  -9.446 -31.861  1.00 85.31      B    O1-
ATOM   4293  N   SER B 140      36.213 -12.014 -30.245  1.00 97.92      B    N  
ATOM   4294  CA  SER B 140      35.221 -13.090 -30.318  1.00 98.02      B    C  
ATOM   4295  C   SER B 140      33.834 -12.579 -30.710  1.00 98.39      B    C  
ATOM   4296  O   SER B 140      33.120 -13.272 -31.430  1.00 97.96      B    O  
ATOM   4297  CB  SER B 140      35.163 -13.875 -29.003  1.00 97.60      B    C  
ATOM   4298  OG  SER B 140      34.567 -13.142 -27.954  1.00 96.39      B    O  
ATOM   4299  N   PHE B 141      33.475 -11.358 -30.306  1.00 98.21      B    N  
ATOM   4300  CA  PHE B 141      32.219 -10.722 -30.714  1.00 98.33      B    C  
ATOM   4301  C   PHE B 141      32.216 -10.418 -32.208  1.00 98.43      B    C  
ATOM   4302  O   PHE B 141      31.241 -10.714 -32.894  1.00 97.90      B    O  
ATOM   4303  CB  PHE B 141      31.984  -9.434 -29.906  1.00 98.14      B    C  
ATOM   4304  CG  PHE B 141      31.566  -9.661 -28.474  1.00 98.33      B    C  
ATOM   4305  CD1 PHE B 141      30.210  -9.549 -28.103  1.00 97.30      B    C  
ATOM   4306  CD2 PHE B 141      32.507 -10.007 -27.491  1.00 97.35      B    C  
ATOM   4307  CE1 PHE B 141      29.802  -9.773 -26.785  1.00 96.70      B    C  
ATOM   4308  CE2 PHE B 141      32.108 -10.242 -26.167  1.00 96.70      B    C  
ATOM   4309  CZ  PHE B 141      30.758 -10.122 -25.813  1.00 97.42      B    C  
ATOM   4310  N   GLU B 142      33.324  -9.890 -32.753  1.00 98.25      B    N  
ATOM   4311  CA  GLU B 142      33.435  -9.616 -34.192  1.00 98.20      B    C  
ATOM   4312  C   GLU B 142      33.374 -10.910 -35.014  1.00 98.34      B    C  
ATOM   4313  O   GLU B 142      32.664 -10.976 -36.012  1.00 97.72      B    O  
ATOM   4314  CB  GLU B 142      34.707  -8.798 -34.463  1.00 97.61      B    C  
ATOM   4315  CG  GLU B 142      34.757  -8.305 -35.919  1.00 96.12      B    C  
ATOM   4316  CD  GLU B 142      35.684  -7.094 -36.142  1.00 96.42      B    C  
ATOM   4317  OE1 GLU B 142      35.358  -6.253 -36.999  1.00 91.17      B    O  
ATOM   4318  OE2 GLU B 142      36.721  -6.931 -35.459  1.00 91.92      B    O1-
ATOM   4319  N   ARG B 143      34.040 -11.981 -34.567  1.00 98.48      B    N  
ATOM   4320  CA  ARG B 143      33.995 -13.303 -35.220  1.00 98.33      B    C  
ATOM   4321  C   ARG B 143      32.612 -13.957 -35.186  1.00 98.48      B    C  
ATOM   4322  O   ARG B 143      32.328 -14.784 -36.047  1.00 97.80      B    O  
ATOM   4323  CB  ARG B 143      35.020 -14.248 -34.568  1.00 97.93      B    C  
ATOM   4324  CG  ARG B 143      36.481 -13.828 -34.829  1.00 95.32      B    C  
ATOM   4325  CD  ARG B 143      37.476 -14.861 -34.324  1.00 93.81      B    C  
ATOM   4326  NE  ARG B 143      37.383 -15.150 -32.884  1.00 89.14      B    N  
ATOM   4327  CZ  ARG B 143      38.114 -14.637 -31.893  1.00 87.00      B    C  
ATOM   4328  NH1 ARG B 143      39.038 -13.731 -32.068  1.00 77.54      B    N1+
ATOM   4329  NH2 ARG B 143      37.940 -15.043 -30.686  1.00 80.22      B    N  
ATOM   4330  N   ALA B 144      31.776 -13.608 -34.220  1.00 98.27      B    N  
ATOM   4331  CA  ALA B 144      30.423 -14.139 -34.077  1.00 98.27      B    C  
ATOM   4332  C   ALA B 144      29.376 -13.413 -34.949  1.00 98.40      B    C  
ATOM   4333  O   ALA B 144      28.262 -13.910 -35.098  1.00 97.77      B    O  
ATOM   4334  CB  ALA B 144      30.053 -14.102 -32.592  1.00 97.87      B    C  
ATOM   4335  N   ILE B 145      29.713 -12.262 -35.525  1.00 98.50      B    N  
ATOM   4336  CA  ILE B 145      28.790 -11.480 -36.350  1.00 98.45      B    C  
ATOM   4337  C   ILE B 145      28.459 -12.220 -37.649  1.00 98.43      B    C  
ATOM   4338  O   ILE B 145      29.340 -12.670 -38.382  1.00 97.84      B    O  
ATOM   4339  CB  ILE B 145      29.326 -10.049 -36.603  1.00 98.14      B    C  
ATOM   4340  CG1 ILE B 145      29.356  -9.261 -35.277  1.00 96.46      B    C  
ATOM   4341  CG2 ILE B 145      28.466  -9.295 -37.637  1.00 96.82      B    C  
ATOM   4342  CD1 ILE B 145      30.087  -7.919 -35.338  1.00 93.19      B    C  
ATOM   4343  N   THR B 146      27.169 -12.280 -37.961  1.00 98.41      B    N  
ATOM   4344  CA  THR B 146      26.622 -12.758 -39.233  1.00 98.32      B    C  
ATOM   4345  C   THR B 146      25.638 -11.723 -39.804  1.00 98.31      B    C  
ATOM   4346  O   THR B 146      25.246 -10.785 -39.104  1.00 97.72      B    O  
ATOM   4347  CB  THR B 146      25.955 -14.137 -39.088  1.00 97.83      B    C  
ATOM   4348  CG2 THR B 146      26.714 -15.133 -38.211  1.00 94.56      B    C  
ATOM   4349  OG1 THR B 146      24.638 -14.021 -38.610  1.00 95.29      B    O  
ATOM   4350  N   PRO B 147      25.160 -11.883 -41.038  1.00 98.06      B    N  
ATOM   4351  CA  PRO B 147      24.101 -11.013 -41.569  1.00 97.78      B    C  
ATOM   4352  C   PRO B 147      22.778 -11.061 -40.786  1.00 97.60      B    C  
ATOM   4353  O   PRO B 147      21.890 -10.246 -41.041  1.00 96.48      B    O  
ATOM   4354  CB  PRO B 147      23.890 -11.479 -43.020  1.00 97.12      B    C  
ATOM   4355  CG  PRO B 147      25.226 -12.136 -43.383  1.00 95.72      B    C  
ATOM   4356  CD  PRO B 147      25.654 -12.778 -42.062  1.00 97.60      B    C  
ATOM   4357  N   ARG B 148      22.613 -12.014 -39.861  1.00 98.19      B    N  
ATOM   4358  CA  ARG B 148      21.434 -12.153 -39.001  1.00 98.08      B    C  
ATOM   4359  C   ARG B 148      21.595 -11.472 -37.640  1.00 98.47      B    C  
ATOM   4360  O   ARG B 148      20.601 -11.317 -36.941  1.00 97.81      B    O  
ATOM   4361  CB  ARG B 148      21.105 -13.632 -38.807  1.00 97.19      B    C  
ATOM   4362  CG  ARG B 148      20.803 -14.350 -40.123  1.00 92.45      B    C  
ATOM   4363  CD  ARG B 148      20.413 -15.796 -39.809  1.00 83.60      B    C  
ATOM   4364  NE  ARG B 148      20.092 -16.556 -41.020  1.00 73.62      B    N  
ATOM   4365  CZ  ARG B 148      19.618 -17.782 -41.033  1.00 64.41      B    C  
ATOM   4366  NH1 ARG B 148      19.402 -18.441 -39.926  1.00 57.50      B    N1+
ATOM   4367  NH2 ARG B 148      19.343 -18.375 -42.163  1.00 57.70      B    N  
ATOM   4368  N   THR B 149      22.805 -11.067 -37.282  1.00 98.37      B    N  
ATOM   4369  CA  THR B 149      23.070 -10.414 -35.995  1.00 98.48      B    C  
ATOM   4370  C   THR B 149      22.341  -9.071 -35.925  1.00 98.48      B    C  
ATOM   4371  O   THR B 149      22.598  -8.182 -36.730  1.00 98.12      B    O  
ATOM   4372  CB  THR B 149      24.573 -10.208 -35.763  1.00 98.34      B    C  
ATOM   4373  CG2 THR B 149      24.860  -9.699 -34.355  1.00 96.04      B    C  
ATOM   4374  OG1 THR B 149      25.267 -11.418 -35.914  1.00 96.27      B    O  
ATOM   4375  N   LYS B 150      21.455  -8.927 -34.937  1.00 98.58      B    N  
ATOM   4376  CA  LYS B 150      20.631  -7.724 -34.741  1.00 98.47      B    C  
ATOM   4377  C   LYS B 150      21.033  -6.882 -33.524  1.00 98.56      B    C  
ATOM   4378  O   LYS B 150      20.685  -5.707 -33.474  1.00 98.05      B    O  
ATOM   4379  CB  LYS B 150      19.139  -8.113 -34.673  1.00 98.08      B    C  
ATOM   4380  CG  LYS B 150      18.604  -8.737 -35.969  1.00 96.75      B    C  
ATOM   4381  CD  LYS B 150      18.638  -7.777 -37.156  1.00 93.84      B    C  
ATOM   4382  CE  LYS B 150      18.203  -8.471 -38.445  1.00 91.39      B    C  
ATOM   4383  NZ  LYS B 150      16.760  -8.807 -38.454  1.00 86.26      B    N1+
ATOM   4384  N   ALA B 151      21.771  -7.462 -32.581  1.00 98.51      B    N  
ATOM   4385  CA  ALA B 151      22.242  -6.772 -31.387  1.00 98.61      B    C  
ATOM   4386  C   ALA B 151      23.493  -7.443 -30.803  1.00 98.79      B    C  
ATOM   4387  O   ALA B 151      23.735  -8.633 -31.019  1.00 98.42      B    O  
ATOM   4388  CB  ALA B 151      21.104  -6.750 -30.353  1.00 98.22      B    C  
ATOM   4389  N   ILE B 152      24.266  -6.678 -30.026  1.00 98.76      B    N  
ATOM   4390  CA  ILE B 152      25.293  -7.184 -29.120  1.00 98.73      B    C  
ATOM   4391  C   ILE B 152      24.845  -6.863 -27.688  1.00 98.71      B    C  
ATOM   4392  O   ILE B 152      24.389  -5.754 -27.423  1.00 98.54      B    O  
ATOM   4393  CB  ILE B 152      26.678  -6.593 -29.451  1.00 98.62      B    C  
ATOM   4394  CG1 ILE B 152      27.129  -7.040 -30.858  1.00 97.79      B    C  
ATOM   4395  CG2 ILE B 152      27.726  -7.021 -28.403  1.00 97.80      B    C  
ATOM   4396  CD1 ILE B 152      28.372  -6.299 -31.383  1.00 95.44      B    C  
ATOM   4397  N   PHE B 153      24.985  -7.822 -26.770  1.00 98.48      B    N  
ATOM   4398  CA  PHE B 153      24.549  -7.709 -25.377  1.00 98.31      B    C  
ATOM   4399  C   PHE B 153      25.677  -8.046 -24.399  1.00 98.35      B    C  
ATOM   4400  O   PHE B 153      26.329  -9.081 -24.528  1.00 97.95      B    O  
ATOM   4401  CB  PHE B 153      23.325  -8.611 -25.164  1.00 98.12      B    C  
ATOM   4402  CG  PHE B 153      22.595  -8.366 -23.851  1.00 98.11      B    C  
ATOM   4403  CD1 PHE B 153      23.094  -8.909 -22.655  1.00 96.54      B    C  
ATOM   4404  CD2 PHE B 153      21.438  -7.578 -23.833  1.00 96.67      B    C  
ATOM   4405  CE1 PHE B 153      22.428  -8.656 -21.438  1.00 95.86      B    C  
ATOM   4406  CE2 PHE B 153      20.765  -7.329 -22.630  1.00 95.80      B    C  
ATOM   4407  CZ  PHE B 153      21.263  -7.864 -21.427  1.00 96.34      B    C  
ATOM   4408  N   CYS B 154      25.878  -7.197 -23.380  1.00 98.27      B    N  
ATOM   4409  CA  CYS B 154      26.790  -7.474 -22.274  1.00 98.29      B    C  
ATOM   4410  C   CYS B 154      26.304  -6.822 -20.966  1.00 98.29      B    C  
ATOM   4411  O   CYS B 154      25.466  -5.926 -20.976  1.00 97.99      B    O  
ATOM   4412  CB  CYS B 154      28.200  -7.001 -22.645  1.00 97.89      B    C  
ATOM   4413  SG  CYS B 154      28.310  -5.198 -22.790  1.00 97.70      B    S  
ATOM   4414  N   GLU B 155      26.887  -7.238 -19.831  1.00 97.96      B    N  
ATOM   4415  CA  GLU B 155      26.805  -6.510 -18.558  1.00 97.84      B    C  
ATOM   4416  C   GLU B 155      28.039  -5.598 -18.396  1.00 97.91      B    C  
ATOM   4417  O   GLU B 155      29.141  -5.966 -18.799  1.00 97.54      B    O  
ATOM   4418  CB  GLU B 155      26.671  -7.497 -17.381  1.00 97.34      B    C  
ATOM   4419  CG  GLU B 155      25.321  -8.241 -17.365  1.00 95.80      B    C  
ATOM   4420  CD  GLU B 155      25.199  -9.310 -16.265  1.00 96.34      B    C  
ATOM   4421  OE1 GLU B 155      24.169 -10.020 -16.221  1.00 90.87      B    O  
ATOM   4422  OE2 GLU B 155      26.139  -9.485 -15.449  1.00 92.00      B    O1-
ATOM   4423  N   SER B 156      27.878  -4.420 -17.788  1.00 98.22      B    N  
ATOM   4424  CA  SER B 156      28.981  -3.484 -17.529  1.00 98.25      B    C  
ATOM   4425  C   SER B 156      29.925  -3.999 -16.442  1.00 98.11      B    C  
ATOM   4426  O   SER B 156      31.125  -4.156 -16.674  1.00 97.25      B    O  
ATOM   4427  CB  SER B 156      28.420  -2.102 -17.165  1.00 97.86      B    C  
ATOM   4428  OG  SER B 156      27.580  -2.163 -16.039  1.00 96.61      B    O  
ATOM   4429  N   ILE B 157      29.387  -4.301 -15.268  1.00 97.50      B    N  
ATOM   4430  CA  ILE B 157      30.010  -5.151 -14.245  1.00 97.61      B    C  
ATOM   4431  C   ILE B 157      29.270  -6.490 -14.300  1.00 97.29      B    C  
ATOM   4432  O   ILE B 157      28.059  -6.535 -14.083  1.00 96.16      B    O  
ATOM   4433  CB  ILE B 157      29.958  -4.510 -12.839  1.00 97.60      B    C  
ATOM   4434  CG1 ILE B 157      30.728  -3.164 -12.836  1.00 96.87      B    C  
ATOM   4435  CG2 ILE B 157      30.546  -5.469 -11.790  1.00 96.79      B    C  
ATOM   4436  CD1 ILE B 157      30.705  -2.428 -11.487  1.00 96.29      B    C  
ATOM   4437  N   ALA B 158      29.988  -7.562 -14.618  1.00 95.96      B    N  
ATOM   4438  CA  ALA B 158      29.383  -8.811 -15.049  1.00 95.64      B    C  
ATOM   4439  C   ALA B 158      29.290  -9.867 -13.947  1.00 95.05      B    C  
ATOM   4440  O   ALA B 158      30.214 -10.095 -13.170  1.00 92.85      B    O  
ATOM   4441  CB  ALA B 158      30.147  -9.324 -16.274  1.00 94.43      B    C  
ATOM   4442  N   ASN B 159      28.176 -10.596 -13.930  1.00 91.04      B    N  
ATOM   4443  CA  ASN B 159      27.991 -11.812 -13.147  1.00 88.91      B    C  
ATOM   4444  C   ASN B 159      28.850 -12.982 -13.671  1.00 86.42      B    C  
ATOM   4445  O   ASN B 159      29.144 -13.042 -14.860  1.00 80.69      B    O  
ATOM   4446  CB  ASN B 159      26.508 -12.190 -13.164  1.00 86.58      B    C  
ATOM   4447  CG  ASN B 159      25.675 -11.277 -12.300  1.00 84.21      B    C  
ATOM   4448  ND2 ASN B 159      24.997 -10.324 -12.895  1.00 75.01      B    N  
ATOM   4449  OD1 ASN B 159      25.598 -11.439 -11.084  1.00 76.96      B    O  
ATOM   4450  N   PRO B 160      29.226 -13.950 -12.829  1.00 86.63      B    N  
ATOM   4451  CA  PRO B 160      28.955 -14.008 -11.398  1.00 85.01      B    C  
ATOM   4452  C   PRO B 160      29.986 -13.275 -10.529  1.00 84.66      B    C  
ATOM   4453  O   PRO B 160      29.696 -12.931  -9.389  1.00 77.10      B    O  
ATOM   4454  CB  PRO B 160      28.923 -15.510 -11.078  1.00 80.73      B    C  
ATOM   4455  CG  PRO B 160      29.965 -16.084 -12.044  1.00 78.25      B    C  
ATOM   4456  CD  PRO B 160      29.817 -15.205 -13.286  1.00 81.18      B    C  
ATOM   4457  N   GLY B 161      31.187 -13.037 -11.057  1.00 87.72      B    N  
ATOM   4458  CA  GLY B 161      32.369 -12.603 -10.297  1.00 88.36      B    C  
ATOM   4459  C   GLY B 161      32.563 -11.090 -10.171  1.00 90.62      B    C  
ATOM   4460  O   GLY B 161      33.608 -10.673  -9.652  1.00 86.58      B    O  
ATOM   4461  N   GLY B 162      31.652 -10.277 -10.661  1.00 91.43      B    N  
ATOM   4462  CA  GLY B 162      31.776  -8.815 -10.644  1.00 93.32      B    C  
ATOM   4463  C   GLY B 162      32.907  -8.272 -11.524  1.00 95.13      B    C  
ATOM   4464  O   GLY B 162      33.524  -7.262 -11.189  1.00 92.68      B    O  
ATOM   4465  N   VAL B 163      33.209  -8.953 -12.624  1.00 95.02      B    N  
ATOM   4466  CA  VAL B 163      34.296  -8.576 -13.544  1.00 95.53      B    C  
ATOM   4467  C   VAL B 163      33.894  -7.389 -14.420  1.00 96.92      B    C  
ATOM   4468  O   VAL B 163      32.712  -7.179 -14.689  1.00 95.85      B    O  
ATOM   4469  CB  VAL B 163      34.765  -9.770 -14.388  1.00 92.45      B    C  
ATOM   4470  CG1 VAL B 163      35.176 -10.940 -13.486  1.00 85.89      B    C  
ATOM   4471  CG2 VAL B 163      33.726 -10.277 -15.394  1.00 84.99      B    C  
ATOM   4472  N   ILE B 164      34.867  -6.624 -14.898  1.00 97.22      B    N  
ATOM   4473  CA  ILE B 164      34.621  -5.424 -15.703  1.00 97.68      B    C  
ATOM   4474  C   ILE B 164      34.673  -5.760 -17.194  1.00 97.65      B    C  
ATOM   4475  O   ILE B 164      35.628  -6.368 -17.663  1.00 96.98      B    O  
ATOM   4476  CB  ILE B 164      35.611  -4.305 -15.335  1.00 97.44      B    C  
ATOM   4477  CG1 ILE B 164      35.753  -4.076 -13.820  1.00 95.97      B    C  
ATOM   4478  CG2 ILE B 164      35.218  -2.982 -16.029  1.00 96.66      B    C  
ATOM   4479  CD1 ILE B 164      34.436  -3.792 -13.077  1.00 92.90      B    C  
ATOM   4480  N   THR B 165      33.662  -5.320 -17.949  1.00 97.74      B    N  
ATOM   4481  CA  THR B 165      33.600  -5.464 -19.409  1.00 97.95      B    C  
ATOM   4482  C   THR B 165      34.247  -4.253 -20.088  1.00 98.06      B    C  
ATOM   4483  O   THR B 165      33.969  -3.111 -19.722  1.00 97.71      B    O  
ATOM   4484  CB  THR B 165      32.144  -5.622 -19.864  1.00 97.59      B    C  
ATOM   4485  CG2 THR B 165      32.019  -5.847 -21.367  1.00 94.85      B    C  
ATOM   4486  OG1 THR B 165      31.588  -6.755 -19.233  1.00 94.66      B    O  
ATOM   4487  N   ASP B 166      35.070  -4.489 -21.114  1.00 97.87      B    N  
ATOM   4488  CA  ASP B 166      35.626  -3.417 -21.946  1.00 98.09      B    C  
ATOM   4489  C   ASP B 166      34.578  -2.915 -22.962  1.00 98.29      B    C  
ATOM   4490  O   ASP B 166      34.620  -3.222 -24.156  1.00 97.87      B    O  
ATOM   4491  CB  ASP B 166      36.948  -3.855 -22.606  1.00 97.74      B    C  
ATOM   4492  CG  ASP B 166      37.745  -2.673 -23.189  1.00 97.55      B    C  
ATOM   4493  OD1 ASP B 166      37.205  -1.546 -23.312  1.00 95.88      B    O  
ATOM   4494  OD2 ASP B 166      38.943  -2.869 -23.505  1.00 95.36      B    O1-
ATOM   4495  N   ILE B 167      33.629  -2.123 -22.477  1.00 98.35      B    N  
ATOM   4496  CA  ILE B 167      32.500  -1.601 -23.258  1.00 98.45      B    C  
ATOM   4497  C   ILE B 167      32.977  -0.849 -24.511  1.00 98.54      B    C  
ATOM   4498  O   ILE B 167      32.399  -0.990 -25.580  1.00 98.28      B    O  
ATOM   4499  CB  ILE B 167      31.617  -0.684 -22.371  1.00 98.25      B    C  
ATOM   4500  CG1 ILE B 167      31.049  -1.449 -21.160  1.00 96.67      B    C  
ATOM   4501  CG2 ILE B 167      30.457  -0.085 -23.195  1.00 96.45      B    C  
ATOM   4502  CD1 ILE B 167      30.450  -0.530 -20.085  1.00 94.31      B    C  
ATOM   4503  N   ALA B 168      34.059  -0.075 -24.406  1.00 98.55      B    N  
ATOM   4504  CA  ALA B 168      34.583   0.694 -25.528  1.00 98.40      B    C  
ATOM   4505  C   ALA B 168      35.106  -0.208 -26.655  1.00 98.55      B    C  
ATOM   4506  O   ALA B 168      34.901   0.106 -27.826  1.00 98.05      B    O  
ATOM   4507  CB  ALA B 168      35.667   1.652 -25.021  1.00 98.20      B    C  
ATOM   4508  N   ALA B 169      35.742  -1.341 -26.324  1.00 98.36      B    N  
ATOM   4509  CA  ALA B 169      36.197  -2.312 -27.315  1.00 98.34      B    C  
ATOM   4510  C   ALA B 169      35.006  -2.956 -28.055  1.00 98.48      B    C  
ATOM   4511  O   ALA B 169      35.005  -3.014 -29.285  1.00 98.09      B    O  
ATOM   4512  CB  ALA B 169      37.074  -3.360 -26.621  1.00 97.93      B    C  
ATOM   4513  N   LEU B 170      33.962  -3.339 -27.323  1.00 98.35      B    N  
ATOM   4514  CA  LEU B 170      32.724  -3.856 -27.918  1.00 98.54      B    C  
ATOM   4515  C   LEU B 170      32.017  -2.795 -28.774  1.00 98.51      B    C  
ATOM   4516  O   LEU B 170      31.556  -3.097 -29.871  1.00 98.29      B    O  
ATOM   4517  CB  LEU B 170      31.783  -4.372 -26.815  1.00 98.30      B    C  
ATOM   4518  CG  LEU B 170      32.340  -5.531 -25.959  1.00 97.35      B    C  
ATOM   4519  CD1 LEU B 170      31.245  -6.009 -25.004  1.00 95.25      B    C  
ATOM   4520  CD2 LEU B 170      32.800  -6.725 -26.788  1.00 94.95      B    C  
ATOM   4521  N   SER B 171      32.001  -1.538 -28.334  1.00 98.65      B    N  
ATOM   4522  CA  SER B 171      31.408  -0.429 -29.088  1.00 98.69      B    C  
ATOM   4523  C   SER B 171      32.111  -0.182 -30.426  1.00 98.63      B    C  
ATOM   4524  O   SER B 171      31.460   0.103 -31.431  1.00 98.31      B    O  
ATOM   4525  CB  SER B 171      31.429   0.848 -28.251  1.00 98.33      B    C  
ATOM   4526  OG  SER B 171      30.901   1.932 -29.007  1.00 94.71      B    O  
ATOM   4527  N   VAL B 172      33.439  -0.296 -30.477  1.00 98.57      B    N  
ATOM   4528  CA  VAL B 172      34.195  -0.179 -31.733  1.00 98.55      B    C  
ATOM   4529  C   VAL B 172      33.752  -1.237 -32.744  1.00 98.51      B    C  
ATOM   4530  O   VAL B 172      33.524  -0.917 -33.906  1.00 98.09      B    O  
ATOM   4531  CB  VAL B 172      35.711  -0.244 -31.475  1.00 98.10      B    C  
ATOM   4532  CG1 VAL B 172      36.535  -0.396 -32.765  1.00 94.42      B    C  
ATOM   4533  CG2 VAL B 172      36.201   1.039 -30.791  1.00 94.69      B    C  
ATOM   4534  N   ILE B 173      33.590  -2.477 -32.293  1.00 98.59      B    N  
ATOM   4535  CA  ILE B 173      33.107  -3.595 -33.126  1.00 98.58      B    C  
ATOM   4536  C   ILE B 173      31.658  -3.346 -33.569  1.00 98.53      B    C  
ATOM   4537  O   ILE B 173      31.367  -3.379 -34.762  1.00 98.28      B    O  
ATOM   4538  CB  ILE B 173      33.271  -4.927 -32.356  1.00 98.29      B    C  
ATOM   4539  CG1 ILE B 173      34.769  -5.240 -32.133  1.00 97.02      B    C  
ATOM   4540  CG2 ILE B 173      32.593  -6.091 -33.113  1.00 97.48      B    C  
ATOM   4541  CD1 ILE B 173      35.019  -6.278 -31.028  1.00 92.36      B    C  
ATOM   4542  N   ALA B 174      30.781  -3.024 -32.631  1.00 98.53      B    N  
ATOM   4543  CA  ALA B 174      29.370  -2.741 -32.895  1.00 98.57      B    C  
ATOM   4544  C   ALA B 174      29.191  -1.632 -33.945  1.00 98.41      B    C  
ATOM   4545  O   ALA B 174      28.470  -1.812 -34.927  1.00 98.14      B    O  
ATOM   4546  CB  ALA B 174      28.705  -2.375 -31.558  1.00 98.34      B    C  
ATOM   4547  N   LYS B 175      29.913  -0.518 -33.796  1.00 98.51      B    N  
ATOM   4548  CA  LYS B 175      29.874   0.606 -34.747  1.00 98.47      B    C  
ATOM   4549  C   LYS B 175      30.442   0.247 -36.114  1.00 98.35      B    C  
ATOM   4550  O   LYS B 175      29.898   0.682 -37.124  1.00 97.69      B    O  
ATOM   4551  CB  LYS B 175      30.600   1.819 -34.140  1.00 98.02      B    C  
ATOM   4552  CG  LYS B 175      29.729   2.470 -33.052  1.00 94.26      B    C  
ATOM   4553  CD  LYS B 175      30.464   3.580 -32.289  1.00 86.21      B    C  
ATOM   4554  CE  LYS B 175      29.467   4.136 -31.268  1.00 80.85      B    C  
ATOM   4555  NZ  LYS B 175      30.092   4.976 -30.220  1.00 69.47      B    N1+
ATOM   4556  N   ARG B 176      31.511  -0.558 -36.165  1.00 98.40      B    N  
ATOM   4557  CA  ARG B 176      32.110  -1.011 -37.440  1.00 98.24      B    C  
ATOM   4558  C   ARG B 176      31.120  -1.812 -38.286  1.00 98.23      B    C  
ATOM   4559  O   ARG B 176      31.155  -1.712 -39.504  1.00 97.61      B    O  
ATOM   4560  CB  ARG B 176      33.368  -1.835 -37.133  1.00 97.48      B    C  
ATOM   4561  CG  ARG B 176      34.213  -2.119 -38.395  1.00 89.93      B    C  
ATOM   4562  CD  ARG B 176      35.393  -3.053 -38.075  1.00 90.74      B    C  
ATOM   4563  NE  ARG B 176      36.294  -2.471 -37.059  1.00 85.88      B    N  
ATOM   4564  CZ  ARG B 176      37.175  -3.153 -36.321  1.00 85.54      B    C  
ATOM   4565  NH1 ARG B 176      37.383  -4.426 -36.490  1.00 74.33      B    N1+
ATOM   4566  NH2 ARG B 176      37.859  -2.553 -35.393  1.00 75.01      B    N  
ATOM   4567  N   HIS B 177      30.241  -2.563 -37.651  1.00 98.35      B    N  
ATOM   4568  CA  HIS B 177      29.221  -3.396 -38.296  1.00 98.20      B    C  
ATOM   4569  C   HIS B 177      27.808  -2.781 -38.252  1.00 98.22      B    C  
ATOM   4570  O   HIS B 177      26.863  -3.392 -38.743  1.00 97.35      B    O  
ATOM   4571  CB  HIS B 177      29.270  -4.791 -37.670  1.00 98.13      B    C  
ATOM   4572  CG  HIS B 177      30.534  -5.516 -38.016  1.00 98.03      B    C  
ATOM   4573  CD2 HIS B 177      31.698  -5.528 -37.290  1.00 90.86      B    C  
ATOM   4574  ND1 HIS B 177      30.746  -6.267 -39.169  1.00 91.19      B    N  
ATOM   4575  CE1 HIS B 177      31.998  -6.729 -39.121  1.00 91.80      B    C  
ATOM   4576  NE2 HIS B 177      32.612  -6.296 -38.000  1.00 93.22      B    N  
ATOM   4577  N   ASN B 178      27.671  -1.567 -37.708  1.00 98.31      B    N  
ATOM   4578  CA  ASN B 178      26.404  -0.863 -37.553  1.00 98.22      B    C  
ATOM   4579  C   ASN B 178      25.336  -1.722 -36.842  1.00 98.46      B    C  
ATOM   4580  O   ASN B 178      24.229  -1.899 -37.350  1.00 97.46      B    O  
ATOM   4581  CB  ASN B 178      25.970  -0.279 -38.912  1.00 96.98      B    C  
ATOM   4582  CG  ASN B 178      24.949   0.838 -38.754  1.00 89.90      B    C  
ATOM   4583  ND2 ASN B 178      23.944   0.886 -39.596  1.00 77.15      B    N  
ATOM   4584  OD1 ASN B 178      25.080   1.691 -37.902  1.00 81.00      B    O  
ATOM   4585  N   ILE B 179      25.700  -2.300 -35.693  1.00 98.54      B    N  
ATOM   4586  CA  ILE B 179      24.834  -3.117 -34.832  1.00 98.56      B    C  
ATOM   4587  C   ILE B 179      24.679  -2.392 -33.488  1.00 98.71      B    C  
ATOM   4588  O   ILE B 179      25.691  -1.929 -32.952  1.00 98.38      B    O  
ATOM   4589  CB  ILE B 179      25.426  -4.536 -34.667  1.00 97.99      B    C  
ATOM   4590  CG1 ILE B 179      25.440  -5.282 -36.025  1.00 94.36      B    C  
ATOM   4591  CG2 ILE B 179      24.652  -5.365 -33.631  1.00 93.82      B    C  
ATOM   4592  CD1 ILE B 179      26.295  -6.561 -36.019  1.00 89.36      B    C  
ATOM   4593  N   PRO B 180      23.478  -2.294 -32.908  1.00 98.73      B    N  
ATOM   4594  CA  PRO B 180      23.307  -1.640 -31.613  1.00 98.77      B    C  
ATOM   4595  C   PRO B 180      23.954  -2.455 -30.486  1.00 98.73      B    C  
ATOM   4596  O   PRO B 180      23.828  -3.684 -30.425  1.00 98.49      B    O  
ATOM   4597  CB  PRO B 180      21.790  -1.499 -31.421  1.00 98.38      B    C  
ATOM   4598  CG  PRO B 180      21.219  -2.646 -32.256  1.00 97.31      B    C  
ATOM   4599  CD  PRO B 180      22.196  -2.745 -33.425  1.00 98.45      B    C  
ATOM   4600  N   LEU B 181      24.624  -1.748 -29.582  1.00 98.75      B    N  
ATOM   4601  CA  LEU B 181      25.188  -2.300 -28.352  1.00 98.71      B    C  
ATOM   4602  C   LEU B 181      24.228  -2.050 -27.189  1.00 98.85      B    C  
ATOM   4603  O   LEU B 181      23.971  -0.902 -26.815  1.00 98.72      B    O  
ATOM   4604  CB  LEU B 181      26.583  -1.689 -28.114  1.00 98.68      B    C  
ATOM   4605  CG  LEU B 181      27.259  -2.145 -26.800  1.00 98.45      B    C  
ATOM   4606  CD1 LEU B 181      27.519  -3.656 -26.763  1.00 97.49      B    C  
ATOM   4607  CD2 LEU B 181      28.600  -1.433 -26.644  1.00 97.48      B    C  
ATOM   4608  N   ILE B 182      23.759  -3.133 -26.585  1.00 98.76      B    N  
ATOM   4609  CA  ILE B 182      22.920  -3.132 -25.380  1.00 98.77      B    C  
ATOM   4610  C   ILE B 182      23.809  -3.484 -24.185  1.00 98.71      B    C  
ATOM   4611  O   ILE B 182      24.521  -4.492 -24.210  1.00 98.51      B    O  
ATOM   4612  CB  ILE B 182      21.748  -4.136 -25.516  1.00 98.77      B    C  
ATOM   4613  CG1 ILE B 182      20.936  -3.930 -26.820  1.00 98.40      B    C  
ATOM   4614  CG2 ILE B 182      20.815  -4.020 -24.288  1.00 98.45      B    C  
ATOM   4615  CD1 ILE B 182      20.027  -5.124 -27.146  1.00 97.82      B    C  
ATOM   4616  N   VAL B 183      23.754  -2.677 -23.130  1.00 98.76      B    N  
ATOM   4617  CA  VAL B 183      24.511  -2.914 -21.893  1.00 98.77      B    C  
ATOM   4618  C   VAL B 183      23.551  -3.006 -20.711  1.00 98.73      B    C  
ATOM   4619  O   VAL B 183      22.826  -2.055 -20.423  1.00 98.60      B    O  
ATOM   4620  CB  VAL B 183      25.590  -1.839 -21.661  1.00 98.66      B    C  
ATOM   4621  CG1 VAL B 183      26.405  -2.145 -20.401  1.00 97.89      B    C  
ATOM   4622  CG2 VAL B 183      26.562  -1.741 -22.840  1.00 97.67      B    C  
ATOM   4623  N   ASP B 184      23.582  -4.137 -20.002  1.00 98.48      B    N  
ATOM   4624  CA  ASP B 184      22.968  -4.227 -18.682  1.00 98.46      B    C  
ATOM   4625  C   ASP B 184      23.895  -3.569 -17.651  1.00 98.43      B    C  
ATOM   4626  O   ASP B 184      24.998  -4.036 -17.372  1.00 98.24      B    O  
ATOM   4627  CB  ASP B 184      22.623  -5.683 -18.322  1.00 98.12      B    C  
ATOM   4628  CG  ASP B 184      21.828  -5.803 -17.010  1.00 97.23      B    C  
ATOM   4629  OD1 ASP B 184      21.927  -4.898 -16.137  1.00 93.94      B    O  
ATOM   4630  OD2 ASP B 184      21.111  -6.803 -16.854  1.00 92.90      B    O1-
ATOM   4631  N   ASN B 185      23.441  -2.440 -17.088  1.00 98.42      B    N  
ATOM   4632  CA  ASN B 185      24.190  -1.635 -16.122  1.00 98.53      B    C  
ATOM   4633  C   ASN B 185      23.705  -1.837 -14.673  1.00 98.53      B    C  
ATOM   4634  O   ASN B 185      24.023  -1.045 -13.790  1.00 98.23      B    O  
ATOM   4635  CB  ASN B 185      24.169  -0.170 -16.582  1.00 98.55      B    C  
ATOM   4636  CG  ASN B 185      25.288   0.659 -15.974  1.00 98.61      B    C  
ATOM   4637  ND2 ASN B 185      25.065   1.947 -15.781  1.00 94.42      B    N  
ATOM   4638  OD1 ASN B 185      26.385   0.197 -15.689  1.00 95.29      B    O  
ATOM   4639  N   THR B 186      22.978  -2.915 -14.396  1.00 98.23      B    N  
ATOM   4640  CA  THR B 186      22.382  -3.228 -13.083  1.00 98.13      B    C  
ATOM   4641  C   THR B 186      23.391  -3.187 -11.930  1.00 98.25      B    C  
ATOM   4642  O   THR B 186      23.120  -2.610 -10.884  1.00 97.83      B    O  
ATOM   4643  CB  THR B 186      21.747  -4.625 -13.123  1.00 97.75      B    C  
ATOM   4644  CG2 THR B 186      21.265  -5.126 -11.755  1.00 96.40      B    C  
ATOM   4645  OG1 THR B 186      20.608  -4.595 -13.953  1.00 96.12      B    O  
ATOM   4646  N   MET B 187      24.552  -3.830 -12.117  1.00 98.05      B    N  
ATOM   4647  CA  MET B 187      25.558  -4.039 -11.069  1.00 97.75      B    C  
ATOM   4648  C   MET B 187      26.365  -2.769 -10.752  1.00 98.05      B    C  
ATOM   4649  O   MET B 187      26.797  -2.581  -9.618  1.00 97.11      B    O  
ATOM   4650  CB  MET B 187      26.517  -5.147 -11.525  1.00 96.22      B    C  
ATOM   4651  CG  MET B 187      25.871  -6.536 -11.549  1.00 91.42      B    C  
ATOM   4652  SD  MET B 187      26.058  -7.480 -10.021  1.00 87.63      B    S  
ATOM   4653  CE  MET B 187      27.805  -7.935 -10.166  1.00 78.91      B    C  
ATOM   4654  N   ALA B 188      26.577  -1.911 -11.753  1.00 98.13      B    N  
ATOM   4655  CA  ALA B 188      27.306  -0.654 -11.594  1.00 98.30      B    C  
ATOM   4656  C   ALA B 188      26.379   0.505 -11.207  1.00 98.43      B    C  
ATOM   4657  O   ALA B 188      26.752   1.353 -10.397  1.00 97.43      B    O  
ATOM   4658  CB  ALA B 188      28.034  -0.349 -12.910  1.00 97.79      B    C  
ATOM   4659  N   THR B 189      25.182   0.535 -11.770  1.00 98.24      B    N  
ATOM   4660  CA  THR B 189      24.291   1.713 -11.784  1.00 98.48      B    C  
ATOM   4661  C   THR B 189      24.965   2.898 -12.502  1.00 98.54      B    C  
ATOM   4662  O   THR B 189      26.188   2.900 -12.670  1.00 98.24      B    O  
ATOM   4663  CB  THR B 189      23.793   2.112 -10.387  1.00 98.16      B    C  
ATOM   4664  CG2 THR B 189      23.424   0.938  -9.487  1.00 96.57      B    C  
ATOM   4665  OG1 THR B 189      24.763   2.902  -9.729  1.00 96.73      B    O  
ATOM   4666  N   PRO B 190      24.229   3.952 -12.898  1.00 98.74      B    N  
ATOM   4667  CA  PRO B 190      24.837   5.146 -13.500  1.00 98.61      B    C  
ATOM   4668  C   PRO B 190      25.754   5.946 -12.552  1.00 98.61      B    C  
ATOM   4669  O   PRO B 190      26.451   6.850 -12.999  1.00 98.16      B    O  
ATOM   4670  CB  PRO B 190      23.647   5.990 -13.977  1.00 98.51      B    C  
ATOM   4671  CG  PRO B 190      22.506   5.578 -13.056  1.00 98.00      B    C  
ATOM   4672  CD  PRO B 190      22.770   4.087 -12.858  1.00 98.65      B    C  
ATOM   4673  N   TYR B 191      25.802   5.632 -11.253  1.00 98.77      B    N  
ATOM   4674  CA  TYR B 191      26.747   6.270 -10.325  1.00 98.74      B    C  
ATOM   4675  C   TYR B 191      28.190   5.819 -10.572  1.00 98.75      B    C  
ATOM   4676  O   TYR B 191      29.110   6.640 -10.511  1.00 98.41      B    O  
ATOM   4677  CB  TYR B 191      26.334   6.004  -8.874  1.00 98.65      B    C  
ATOM   4678  CG  TYR B 191      27.320   6.564  -7.864  1.00 98.69      B    C  
ATOM   4679  CD1 TYR B 191      28.247   5.717  -7.235  1.00 98.20      B    C  
ATOM   4680  CD2 TYR B 191      27.366   7.952  -7.600  1.00 98.33      B    C  
ATOM   4681  CE1 TYR B 191      29.209   6.239  -6.343  1.00 97.90      B    C  
ATOM   4682  CE2 TYR B 191      28.319   8.484  -6.719  1.00 97.90      B    C  
ATOM   4683  CZ  TYR B 191      29.244   7.623  -6.087  1.00 98.17      B    C  
ATOM   4684  OH  TYR B 191      30.178   8.142  -5.230  1.00 97.38      B    O  
ATOM   4685  N   LEU B 192      28.400   4.534 -10.858  1.00 98.60      B    N  
ATOM   4686  CA  LEU B 192      29.725   3.966 -11.097  1.00 98.71      B    C  
ATOM   4687  C   LEU B 192      30.120   4.027 -12.579  1.00 98.69      B    C  
ATOM   4688  O   LEU B 192      31.231   4.470 -12.891  1.00 98.19      B    O  
ATOM   4689  CB  LEU B 192      29.789   2.530 -10.546  1.00 98.62      B    C  
ATOM   4690  CG  LEU B 192      29.690   2.403  -9.012  1.00 98.28      B    C  
ATOM   4691  CD1 LEU B 192      29.835   0.929  -8.621  1.00 97.42      B    C  
ATOM   4692  CD2 LEU B 192      30.785   3.186  -8.275  1.00 97.31      B    C  
ATOM   4693  N   ILE B 193      29.230   3.617 -13.475  1.00 98.70      B    N  
ATOM   4694  CA  ILE B 193      29.475   3.574 -14.926  1.00 98.76      B    C  
ATOM   4695  C   ILE B 193      28.264   4.168 -15.667  1.00 98.77      B    C  
ATOM   4696  O   ILE B 193      27.123   3.806 -15.397  1.00 98.58      B    O  
ATOM   4697  CB  ILE B 193      29.768   2.125 -15.410  1.00 98.63      B    C  
ATOM   4698  CG1 ILE B 193      30.988   1.527 -14.674  1.00 98.00      B    C  
ATOM   4699  CG2 ILE B 193      29.998   2.083 -16.934  1.00 98.03      B    C  
ATOM   4700  CD1 ILE B 193      31.311   0.056 -15.025  1.00 97.23      B    C  
ATOM   4701  N   LYS B 194      28.533   5.019 -16.677  1.00 98.77      B    N  
ATOM   4702  CA  LYS B 194      27.555   5.460 -17.673  1.00 98.68      B    C  
ATOM   4703  C   LYS B 194      27.908   4.838 -19.027  1.00 98.79      B    C  
ATOM   4704  O   LYS B 194      28.782   5.360 -19.719  1.00 98.31      B    O  
ATOM   4705  CB  LYS B 194      27.519   6.983 -17.746  1.00 98.19      B    C  
ATOM   4706  CG  LYS B 194      26.990   7.615 -16.455  1.00 96.48      B    C  
ATOM   4707  CD  LYS B 194      26.879   9.132 -16.652  1.00 93.53      B    C  
ATOM   4708  CE  LYS B 194      26.307   9.792 -15.405  1.00 89.16      B    C  
ATOM   4709  NZ  LYS B 194      26.003  11.204 -15.691  1.00 84.39      B    N1+
ATOM   4710  N   PRO B 195      27.262   3.731 -19.440  1.00 98.89      B    N  
ATOM   4711  CA  PRO B 195      27.648   3.021 -20.664  1.00 98.84      B    C  
ATOM   4712  C   PRO B 195      27.562   3.861 -21.943  1.00 98.78      B    C  
ATOM   4713  O   PRO B 195      28.334   3.629 -22.870  1.00 98.50      B    O  
ATOM   4714  CB  PRO B 195      26.722   1.804 -20.725  1.00 98.73      B    C  
ATOM   4715  CG  PRO B 195      26.374   1.549 -19.262  1.00 98.30      B    C  
ATOM   4716  CD  PRO B 195      26.283   2.963 -18.700  1.00 98.77      B    C  
ATOM   4717  N   PHE B 196      26.691   4.865 -21.989  1.00 98.70      B    N  
ATOM   4718  CA  PHE B 196      26.601   5.783 -23.127  1.00 98.61      B    C  
ATOM   4719  C   PHE B 196      27.889   6.601 -23.341  1.00 98.42      B    C  
ATOM   4720  O   PHE B 196      28.266   6.852 -24.479  1.00 97.67      B    O  
ATOM   4721  CB  PHE B 196      25.386   6.708 -22.957  1.00 98.61      B    C  
ATOM   4722  CG  PHE B 196      24.043   6.011 -22.937  1.00 98.76      B    C  
ATOM   4723  CD1 PHE B 196      23.727   5.013 -23.878  1.00 98.35      B    C  
ATOM   4724  CD2 PHE B 196      23.067   6.375 -21.981  1.00 98.31      B    C  
ATOM   4725  CE1 PHE B 196      22.481   4.375 -23.858  1.00 98.30      B    C  
ATOM   4726  CE2 PHE B 196      21.808   5.745 -21.960  1.00 98.17      B    C  
ATOM   4727  CZ  PHE B 196      21.523   4.740 -22.894  1.00 98.64      B    C  
ATOM   4728  N   GLU B 197      28.624   6.929 -22.277  1.00 98.61      B    N  
ATOM   4729  CA  GLU B 197      29.940   7.584 -22.367  1.00 98.52      B    C  
ATOM   4730  C   GLU B 197      30.992   6.681 -23.036  1.00 98.42      B    C  
ATOM   4731  O   GLU B 197      32.004   7.173 -23.543  1.00 97.50      B    O  
ATOM   4732  CB  GLU B 197      30.432   7.985 -20.964  1.00 97.91      B    C  
ATOM   4733  CG  GLU B 197      29.548   9.042 -20.279  1.00 95.90      B    C  
ATOM   4734  CD  GLU B 197      30.025   9.444 -18.869  1.00 95.24      B    C  
ATOM   4735  OE1 GLU B 197      29.399  10.365 -18.289  1.00 90.14      B    O  
ATOM   4736  OE2 GLU B 197      30.998   8.849 -18.359  1.00 91.41      B    O1-
ATOM   4737  N   HIS B 198      30.740   5.377 -23.095  1.00 98.68      B    N  
ATOM   4738  CA  HIS B 198      31.616   4.376 -23.699  1.00 98.69      B    C  
ATOM   4739  C   HIS B 198      31.075   3.813 -25.024  1.00 98.56      B    C  
ATOM   4740  O   HIS B 198      31.672   2.900 -25.598  1.00 97.69      B    O  
ATOM   4741  CB  HIS B 198      31.909   3.299 -22.656  1.00 98.50      B    C  
ATOM   4742  CG  HIS B 198      32.544   3.868 -21.414  1.00 98.54      B    C  
ATOM   4743  CD2 HIS B 198      32.035   3.827 -20.137  1.00 92.84      B    C  
ATOM   4744  ND1 HIS B 198      33.726   4.593 -21.363  1.00 92.84      B    N  
ATOM   4745  CE1 HIS B 198      33.914   4.969 -20.093  1.00 93.72      B    C  
ATOM   4746  NE2 HIS B 198      32.915   4.523 -19.318  1.00 94.89      B    N  
ATOM   4747  N   GLY B 199      29.969   4.369 -25.527  1.00 98.34      B    N  
ATOM   4748  CA  GLY B 199      29.413   4.062 -26.844  1.00 98.23      B    C  
ATOM   4749  C   GLY B 199      28.357   2.955 -26.891  1.00 98.46      B    C  
ATOM   4750  O   GLY B 199      28.112   2.428 -27.977  1.00 97.41      B    O  
ATOM   4751  N   ALA B 200      27.722   2.621 -25.763  1.00 98.60      B    N  
ATOM   4752  CA  ALA B 200      26.483   1.862 -25.785  1.00 98.70      B    C  
ATOM   4753  C   ALA B 200      25.375   2.650 -26.503  1.00 98.72      B    C  
ATOM   4754  O   ALA B 200      25.408   3.883 -26.539  1.00 98.46      B    O  
ATOM   4755  CB  ALA B 200      26.067   1.522 -24.347  1.00 98.55      B    C  
ATOM   4756  N   ASP B 201      24.384   1.945 -27.044  1.00 98.75      B    N  
ATOM   4757  CA  ASP B 201      23.217   2.548 -27.699  1.00 98.77      B    C  
ATOM   4758  C   ASP B 201      21.945   2.412 -26.849  1.00 98.86      B    C  
ATOM   4759  O   ASP B 201      21.086   3.293 -26.860  1.00 98.48      B    O  
ATOM   4760  CB  ASP B 201      23.016   1.884 -29.070  1.00 98.64      B    C  
ATOM   4761  CG  ASP B 201      24.210   2.095 -29.996  1.00 98.52      B    C  
ATOM   4762  OD1 ASP B 201      24.474   3.269 -30.368  1.00 96.40      B    O  
ATOM   4763  OD2 ASP B 201      24.862   1.085 -30.360  1.00 96.57      B    O1-
ATOM   4764  N   ILE B 202      21.847   1.315 -26.091  1.00 98.89      B    N  
ATOM   4765  CA  ILE B 202      20.729   1.028 -25.192  1.00 98.84      B    C  
ATOM   4766  C   ILE B 202      21.306   0.542 -23.858  1.00 98.84      B    C  
ATOM   4767  O   ILE B 202      22.210  -0.294 -23.831  1.00 98.75      B    O  
ATOM   4768  CB  ILE B 202      19.779  -0.030 -25.814  1.00 98.81      B    C  
ATOM   4769  CG1 ILE B 202      19.188   0.455 -27.168  1.00 98.44      B    C  
ATOM   4770  CG2 ILE B 202      18.632  -0.394 -24.845  1.00 98.54      B    C  
ATOM   4771  CD1 ILE B 202      18.575  -0.683 -28.004  1.00 97.52      B    C  
ATOM   4772  N   VAL B 203      20.748   1.022 -22.741  1.00 98.85      B    N  
ATOM   4773  CA  VAL B 203      21.050   0.525 -21.402  1.00 98.89      B    C  
ATOM   4774  C   VAL B 203      19.805  -0.134 -20.818  1.00 98.82      B    C  
ATOM   4775  O   VAL B 203      18.699   0.391 -20.952  1.00 98.78      B    O  
ATOM   4776  CB  VAL B 203      21.610   1.646 -20.505  1.00 98.81      B    C  
ATOM   4777  CG1 VAL B 203      21.751   1.219 -19.039  1.00 98.12      B    C  
ATOM   4778  CG2 VAL B 203      23.006   2.067 -20.981  1.00 97.90      B    C  
ATOM   4779  N   VAL B 204      19.972  -1.283 -20.166  1.00 98.88      B    N  
ATOM   4780  CA  VAL B 204      18.909  -1.935 -19.397  1.00 98.85      B    C  
ATOM   4781  C   VAL B 204      19.306  -2.083 -17.928  1.00 98.71      B    C  
ATOM   4782  O   VAL B 204      20.488  -2.170 -17.594  1.00 98.52      B    O  
ATOM   4783  CB  VAL B 204      18.455  -3.282 -20.008  1.00 98.47      B    C  
ATOM   4784  CG1 VAL B 204      17.869  -3.086 -21.401  1.00 96.42      B    C  
ATOM   4785  CG2 VAL B 204      19.578  -4.318 -20.092  1.00 95.88      B    C  
ATOM   4786  N   HIS B 205      18.319  -2.103 -17.031  1.00 98.74      B    N  
ATOM   4787  CA  HIS B 205      18.511  -2.283 -15.597  1.00 98.70      B    C  
ATOM   4788  C   HIS B 205      17.502  -3.252 -15.001  1.00 98.69      B    C  
ATOM   4789  O   HIS B 205      16.296  -3.160 -15.266  1.00 98.42      B    O  
ATOM   4790  CB  HIS B 205      18.399  -0.949 -14.863  1.00 98.64      B    C  
ATOM   4791  CG  HIS B 205      19.528  -0.001 -15.119  1.00 98.67      B    C  
ATOM   4792  CD2 HIS B 205      19.540   1.015 -16.034  1.00 92.88      B    C  
ATOM   4793  ND1 HIS B 205      20.739   0.006 -14.447  1.00 92.87      B    N  
ATOM   4794  CE1 HIS B 205      21.459   1.015 -14.944  1.00 94.93      B    C  
ATOM   4795  NE2 HIS B 205      20.763   1.644 -15.902  1.00 95.95      B    N  
ATOM   4796  N   SER B 206      17.977  -4.101 -14.088  1.00 98.35      B    N  
ATOM   4797  CA  SER B 206      17.139  -4.669 -13.030  1.00 98.10      B    C  
ATOM   4798  C   SER B 206      17.066  -3.666 -11.871  1.00 98.23      B    C  
ATOM   4799  O   SER B 206      17.868  -3.713 -10.937  1.00 98.09      B    O  
ATOM   4800  CB  SER B 206      17.683  -6.028 -12.591  1.00 97.77      B    C  
ATOM   4801  OG  SER B 206      16.796  -6.631 -11.664  1.00 94.06      B    O  
ATOM   4802  N   ALA B 207      16.095  -2.753 -11.928  1.00 98.48      B    N  
ATOM   4803  CA  ALA B 207      15.872  -1.736 -10.887  1.00 98.53      B    C  
ATOM   4804  C   ALA B 207      15.551  -2.341  -9.512  1.00 98.51      B    C  
ATOM   4805  O   ALA B 207      15.736  -1.695  -8.485  1.00 97.95      B    O  
ATOM   4806  CB  ALA B 207      14.742  -0.814 -11.372  1.00 98.42      B    C  
ATOM   4807  N   THR B 208      15.181  -3.614  -9.492  1.00 97.81      B    N  
ATOM   4808  CA  THR B 208      15.070  -4.487  -8.312  1.00 97.65      B    C  
ATOM   4809  C   THR B 208      16.315  -4.495  -7.418  1.00 97.64      B    C  
ATOM   4810  O   THR B 208      16.208  -4.762  -6.223  1.00 96.97      B    O  
ATOM   4811  CB  THR B 208      14.900  -5.941  -8.786  1.00 97.23      B    C  
ATOM   4812  CG2 THR B 208      14.467  -6.904  -7.692  1.00 95.93      B    C  
ATOM   4813  OG1 THR B 208      13.968  -6.052  -9.834  1.00 95.70      B    O  
ATOM   4814  N   LYS B 209      17.490  -4.255  -8.001  1.00 97.77      B    N  
ATOM   4815  CA  LYS B 209      18.783  -4.389  -7.320  1.00 97.84      B    C  
ATOM   4816  C   LYS B 209      19.195  -3.056  -6.683  1.00 98.19      B    C  
ATOM   4817  O   LYS B 209      18.440  -2.503  -5.880  1.00 97.40      B    O  
ATOM   4818  CB  LYS B 209      19.838  -4.987  -8.281  1.00 97.25      B    C  
ATOM   4819  CG  LYS B 209      19.409  -6.250  -9.037  1.00 95.88      B    C  
ATOM   4820  CD  LYS B 209      18.957  -7.392  -8.142  1.00 92.63      B    C  
ATOM   4821  CE  LYS B 209      18.608  -8.604  -9.011  1.00 90.52      B    C  
ATOM   4822  NZ  LYS B 209      18.224  -9.785  -8.200  1.00 84.19      B    N1+
ATOM   4823  N   PHE B 210      20.343  -2.539  -7.033  1.00 98.44      B    N  
ATOM   4824  CA  PHE B 210      20.930  -1.348  -6.425  1.00 98.56      B    C  
ATOM   4825  C   PHE B 210      20.123  -0.055  -6.626  1.00 98.61      B    C  
ATOM   4826  O   PHE B 210      20.195   0.823  -5.769  1.00 98.26      B    O  
ATOM   4827  CB  PHE B 210      22.350  -1.173  -6.957  1.00 98.31      B    C  
ATOM   4828  CG  PHE B 210      23.315  -2.264  -6.551  1.00 98.41      B    C  
ATOM   4829  CD1 PHE B 210      23.814  -2.295  -5.229  1.00 97.84      B    C  
ATOM   4830  CD2 PHE B 210      23.721  -3.248  -7.456  1.00 97.83      B    C  
ATOM   4831  CE1 PHE B 210      24.710  -3.298  -4.828  1.00 97.38      B    C  
ATOM   4832  CE2 PHE B 210      24.620  -4.264  -7.057  1.00 97.25      B    C  
ATOM   4833  CZ  PHE B 210      25.108  -4.280  -5.747  1.00 97.64      B    C  
ATOM   4834  N   LEU B 211      19.364   0.087  -7.723  1.00 98.68      B    N  
ATOM   4835  CA  LEU B 211      18.534   1.284  -7.942  1.00 98.78      B    C  
ATOM   4836  C   LEU B 211      17.458   1.402  -6.851  1.00 98.64      B    C  
ATOM   4837  O   LEU B 211      17.464   2.380  -6.105  1.00 98.31      B    O  
ATOM   4838  CB  LEU B 211      17.915   1.271  -9.355  1.00 98.68      B    C  
ATOM   4839  CG  LEU B 211      18.911   1.464 -10.515  1.00 98.25      B    C  
ATOM   4840  CD1 LEU B 211      18.156   1.367 -11.842  1.00 97.51      B    C  
ATOM   4841  CD2 LEU B 211      19.610   2.821 -10.475  1.00 97.25      B    C  
ATOM   4842  N   GLY B 212      16.607   0.390  -6.708  1.00 98.45      B    N  
ATOM   4843  CA  GLY B 212      15.656   0.319  -5.591  1.00 98.39      B    C  
ATOM   4844  C   GLY B 212      16.357   0.203  -4.236  1.00 98.30      B    C  
ATOM   4845  O   GLY B 212      16.066   0.959  -3.317  1.00 97.57      B    O  
ATOM   4846  N   GLY B 213      17.318  -0.693  -4.136  1.00 98.03      B    N  
ATOM   4847  CA  GLY B 213      18.289  -0.806  -3.047  1.00 98.24      B    C  
ATOM   4848  C   GLY B 213      17.812  -1.438  -1.744  1.00 98.45      B    C  
ATOM   4849  O   GLY B 213      18.631  -1.986  -1.004  1.00 97.42      B    O  
ATOM   4850  N   HIS B 214      16.519  -1.398  -1.455  1.00 98.33      B    N  
ATOM   4851  CA  HIS B 214      15.935  -1.848  -0.184  1.00 98.37      B    C  
ATOM   4852  C   HIS B 214      15.324  -3.259  -0.239  1.00 98.16      B    C  
ATOM   4853  O   HIS B 214      14.644  -3.666   0.693  1.00 96.81      B    O  
ATOM   4854  CB  HIS B 214      14.927  -0.798   0.293  1.00 98.16      B    C  
ATOM   4855  CG  HIS B 214      15.559   0.525   0.602  1.00 98.41      B    C  
ATOM   4856  CD2 HIS B 214      15.692   1.621  -0.225  1.00 93.98      B    C  
ATOM   4857  ND1 HIS B 214      16.155   0.869   1.797  1.00 93.80      B    N  
ATOM   4858  CE1 HIS B 214      16.615   2.131   1.696  1.00 94.51      B    C  
ATOM   4859  NE2 HIS B 214      16.352   2.616   0.472  1.00 95.45      B    N  
ATOM   4860  N   GLY B 215      15.530  -4.005  -1.325  1.00 97.42      B    N  
ATOM   4861  CA  GLY B 215      15.034  -5.384  -1.475  1.00 97.45      B    C  
ATOM   4862  C   GLY B 215      13.508  -5.533  -1.467  1.00 97.66      B    C  
ATOM   4863  O   GLY B 215      13.001  -6.612  -1.164  1.00 96.60      B    O  
ATOM   4864  N   ASN B 216      12.753  -4.478  -1.796  1.00 97.51      B    N  
ATOM   4865  CA  ASN B 216      11.300  -4.455  -1.640  1.00 97.63      B    C  
ATOM   4866  C   ASN B 216      10.488  -4.510  -2.946  1.00 97.89      B    C  
ATOM   4867  O   ASN B 216       9.319  -4.881  -2.908  1.00 96.67      B    O  
ATOM   4868  CB  ASN B 216      10.916  -3.264  -0.745  1.00 96.53      B    C  
ATOM   4869  CG  ASN B 216      11.202  -1.886  -1.343  1.00 96.60      B    C  
ATOM   4870  ND2 ASN B 216      11.452  -0.901  -0.504  1.00 90.72      B    N  
ATOM   4871  OD1 ASN B 216      11.178  -1.662  -2.541  1.00 91.23      B    O  
ATOM   4872  N   SER B 217      11.075  -4.153  -4.087  1.00 97.70      B    N  
ATOM   4873  CA  SER B 217      10.321  -3.973  -5.326  1.00 97.95      B    C  
ATOM   4874  C   SER B 217      11.022  -4.569  -6.540  1.00 97.85      B    C  
ATOM   4875  O   SER B 217      12.162  -4.224  -6.840  1.00 97.08      B    O  
ATOM   4876  CB  SER B 217      10.053  -2.488  -5.565  1.00 97.49      B    C  
ATOM   4877  OG  SER B 217       9.209  -1.982  -4.544  1.00 93.68      B    O  
ATOM   4878  N   ILE B 218      10.309  -5.417  -7.289  1.00 97.72      B    N  
ATOM   4879  CA  ILE B 218      10.734  -5.848  -8.618  1.00 97.86      B    C  
ATOM   4880  C   ILE B 218      10.435  -4.728  -9.625  1.00 97.96      B    C  
ATOM   4881  O   ILE B 218       9.354  -4.141  -9.603  1.00 97.98      B    O  
ATOM   4882  CB  ILE B 218      10.048  -7.173  -9.023  1.00 97.37      B    C  
ATOM   4883  CG1 ILE B 218      10.192  -8.290  -7.964  1.00 95.76      B    C  
ATOM   4884  CG2 ILE B 218      10.569  -7.674 -10.380  1.00 96.30      B    C  
ATOM   4885  CD1 ILE B 218      11.619  -8.763  -7.692  1.00 91.06      B    C  
ATOM   4886  N   GLY B 219      11.387  -4.463 -10.514  1.00 98.47      B    N  
ATOM   4887  CA  GLY B 219      11.223  -3.524 -11.616  1.00 98.56      B    C  
ATOM   4888  C   GLY B 219      12.375  -3.605 -12.615  1.00 98.55      B    C  
ATOM   4889  O   GLY B 219      13.482  -4.042 -12.268  1.00 98.27      B    O  
ATOM   4890  N   GLY B 220      12.126  -3.182 -13.844  1.00 98.68      B    N  
ATOM   4891  CA  GLY B 220      13.127  -3.055 -14.892  1.00 98.76      B    C  
ATOM   4892  C   GLY B 220      13.048  -1.692 -15.571  1.00 98.84      B    C  
ATOM   4893  O   GLY B 220      12.005  -1.037 -15.549  1.00 98.67      B    O  
ATOM   4894  N   LEU B 221      14.152  -1.271 -16.176  1.00 98.86      B    N  
ATOM   4895  CA  LEU B 221      14.231  -0.026 -16.928  1.00 98.85      B    C  
ATOM   4896  C   LEU B 221      14.964  -0.266 -18.250  1.00 98.84      B    C  
ATOM   4897  O   LEU B 221      15.958  -0.993 -18.289  1.00 98.72      B    O  
ATOM   4898  CB  LEU B 221      14.941   1.056 -16.092  1.00 98.80      B    C  
ATOM   4899  CG  LEU B 221      14.176   1.481 -14.820  1.00 98.45      B    C  
ATOM   4900  CD1 LEU B 221      15.102   2.256 -13.895  1.00 97.65      B    C  
ATOM   4901  CD2 LEU B 221      12.978   2.369 -15.148  1.00 97.30      B    C  
ATOM   4902  N   ILE B 222      14.495   0.370 -19.312  1.00 98.86      B    N  
ATOM   4903  CA  ILE B 222      15.142   0.446 -20.624  1.00 98.87      B    C  
ATOM   4904  C   ILE B 222      15.456   1.924 -20.866  1.00 98.80      B    C  
ATOM   4905  O   ILE B 222      14.545   2.740 -20.775  1.00 98.64      B    O  
ATOM   4906  CB  ILE B 222      14.236  -0.125 -21.732  1.00 98.80      B    C  
ATOM   4907  CG1 ILE B 222      13.781  -1.567 -21.428  1.00 98.35      B    C  
ATOM   4908  CG2 ILE B 222      14.957  -0.059 -23.090  1.00 98.37      B    C  
ATOM   4909  CD1 ILE B 222      12.609  -2.035 -22.315  1.00 97.77      B    C  
ATOM   4910  N   VAL B 223      16.696   2.259 -21.180  1.00 98.77      B    N  
ATOM   4911  CA  VAL B 223      17.129   3.635 -21.446  1.00 98.87      B    C  
ATOM   4912  C   VAL B 223      17.650   3.736 -22.873  1.00 98.80      B    C  
ATOM   4913  O   VAL B 223      18.537   2.978 -23.271  1.00 98.69      B    O  
ATOM   4914  CB  VAL B 223      18.179   4.126 -20.435  1.00 98.77      B    C  
ATOM   4915  CG1 VAL B 223      18.361   5.644 -20.548  1.00 98.06      B    C  
ATOM   4916  CG2 VAL B 223      17.801   3.791 -18.983  1.00 97.78      B    C  
ATOM   4917  N   ASP B 224      17.108   4.682 -23.641  1.00 98.66      B    N  
ATOM   4918  CA  ASP B 224      17.525   4.978 -25.007  1.00 98.66      B    C  
ATOM   4919  C   ASP B 224      18.647   6.027 -24.992  1.00 98.50      B    C  
ATOM   4920  O   ASP B 224      18.479   7.123 -24.449  1.00 98.20      B    O  
ATOM   4921  CB  ASP B 224      16.298   5.448 -25.802  1.00 98.39      B    C  
ATOM   4922  CG  ASP B 224      16.522   5.567 -27.314  1.00 98.34      B    C  
ATOM   4923  OD1 ASP B 224      17.681   5.488 -27.774  1.00 97.03      B    O  
ATOM   4924  OD2 ASP B 224      15.502   5.724 -28.029  1.00 96.85      B    O1-
ATOM   4925  N   GLY B 225      19.782   5.701 -25.603  1.00 98.51      B    N  
ATOM   4926  CA  GLY B 225      20.904   6.632 -25.743  1.00 98.46      B    C  
ATOM   4927  C   GLY B 225      20.699   7.666 -26.847  1.00 98.30      B    C  
ATOM   4928  O   GLY B 225      21.378   8.696 -26.863  1.00 96.81      B    O  
ATOM   4929  N   GLY B 226      19.784   7.403 -27.776  1.00 98.01      B    N  
ATOM   4930  CA  GLY B 226      19.521   8.276 -28.922  1.00 97.86      B    C  
ATOM   4931  C   GLY B 226      20.650   8.344 -29.949  1.00 97.80      B    C  
ATOM   4932  O   GLY B 226      20.694   9.270 -30.765  1.00 96.13      B    O  
ATOM   4933  N   THR B 227      21.582   7.398 -29.919  1.00 98.07      B    N  
ATOM   4934  CA  THR B 227      22.824   7.406 -30.709  1.00 97.77      B    C  
ATOM   4935  C   THR B 227      22.751   6.539 -31.961  1.00 97.72      B    C  
ATOM   4936  O   THR B 227      23.399   6.863 -32.962  1.00 96.05      B    O  
ATOM   4937  CB  THR B 227      23.997   6.927 -29.843  1.00 96.91      B    C  
ATOM   4938  CG2 THR B 227      24.314   7.914 -28.709  1.00 92.92      B    C
[truncated: 649,808 more chars]
